# Supplementary material for: The protein translation machinery is expressed for maximal efficiency in Escherichia coli
Source: Nat Commun. 2020 Oct 16;11:5260. doi: 10.1038/s41467-020-18948-x (PMC7568582; doi:10.1038/s41467-020-18948-x)
Supplement: Supplementary file 4 — Supplementary Data 1 [file 41467_2020_18948_MOESM4_ESM.xlsx]

## Sheet: Sheet1
Supplementary Data 1. The model - all reactions and parameters (See also Supplementary Data 4 and 5).
Reaction_id	Reaction	Rate_constant (k)	Rate_constant unit (k)	Subsystem	Kinetics	Enzyme	kcat (s-1)	KM (µM)	Ref	Notes	antibiotics stress simulation
TuTs1	EFTu + GDP -> EFTu_GDP	2	µM-1s-1	TuTsGTP	Mass action				Gromadski 2002, Biochemistry		No
TuTs1rev	EFTu_GDP -> EFTu + GDP	0.002	s-1	TuTsGTP	Mass action				Gromadski 2002, Biochemistry		No
TuTs2	EFTu + EFTs -> EFTu_EFTs	10	µM-1s-1	TuTsGTP	Mass action				Gromadski 2002, Biochemistry		No
TuTs2rev	EFTu_EFTs -> EFTu + EFTs	0.03	s-1	TuTsGTP	Mass action				Gromadski 2002, Biochemistry		No
TuTs3	EFTu_GDP + EFTs -> EFTu_GDP_EFTs	60	µM-1s-1	TuTsGTP	Mass action				Gromadski 2002, Biochemistry		No
TuTs3rev	EFTu_GDP_EFTs -> EFTu_GDP + EFTs	350	s-1	TuTsGTP	Mass action				Gromadski 2002, Biochemistry		No
TuTs4	EFTu_EFTs + GDP -> EFTu_GDP_EFTs	14	µM-1s-1	TuTsGTP	Mass action				Gromadski 2002, Biochemistry		No
TuTs4rev	EFTu_GDP_EFTs -> EFTu_EFTs + GDP	125	s-1	TuTsGTP	Mass action				Gromadski 2002, Biochemistry		No
TuTs5	EFTu + GTP -> EFTu_GTP	0.5	µM-1s-1	TuTsGTP	Mass action				Gromadski 2002, Biochemistry		No
TuTs5rev	EFTu_GTP -> EFTu + GTP	0.03	s-1	TuTsGTP	Mass action				Gromadski 2002, Biochemistry		No
TuTs6	EFTu_GTP + EFTs -> EFTu_GTP_EFTs	30	µM-1s-1	TuTsGTP	Mass action				Gromadski 2002, Biochemistry		No
TuTs6rev	EFTu_GTP_EFTs -> EFTu_GTP + EFTs	60	s-1	TuTsGTP	Mass action				Gromadski 2002, Biochemistry		No
TuTs7	EFTu_EFTs + GTP -> EFTu_GTP_EFTs	6	µM-1s-1	TuTsGTP	Mass action				Gromadski 2002, Biochemistry		No
TuTs7rev	EFTu_GTP_EFTs -> EFTu_EFTs + GTP	85	s-1	TuTsGTP	Mass action				Gromadski 2002, Biochemistry		No
EFTu_Ala1B_Ass	EFTu_GTP + Ala1B_tRNA -> EFTu_GTP_Ala1B_tRNA	1	µM-1s-1	TuTsGTP	Mass action				Louie 1985, Biochemistry		No
EFTu_Ala1B_Diss	EFTu_GTP_Ala1B_tRNA -> EFTu_GTP + Ala1B_tRNA	0.0024	s-1	TuTsGTP	Mass action				Louie 1985, Biochemistry		No
EFTu_Ala2_Ass	EFTu_GTP + Ala2_tRNA -> EFTu_GTP_Ala2_tRNA	1	µM-1s-1	TuTsGTP	Mass action				Louie 1985, Biochemistry		No
EFTu_Ala2_Diss	EFTu_GTP_Ala2_tRNA -> EFTu_GTP + Ala2_tRNA	0.0024	s-1	TuTsGTP	Mass action				Louie 1985, Biochemistry		No
EFTu_Arg2_Ass	EFTu_GTP + Arg2_tRNA -> EFTu_GTP_Arg2_tRNA	1.55	µM-1s-1	TuTsGTP	Mass action				Louie 1985, Biochemistry		No
EFTu_Arg2_Diss	EFTu_GTP_Arg2_tRNA -> EFTu_GTP + Arg2_tRNA	0.0031	s-1	TuTsGTP	Mass action				Louie 1985, Biochemistry		No
EFTu_Arg3_Ass	EFTu_GTP + Arg3_tRNA -> EFTu_GTP_Arg3_tRNA	1.55	µM-1s-1	TuTsGTP	Mass action				Louie 1985, Biochemistry		No
EFTu_Arg3_Diss	EFTu_GTP_Arg3_tRNA -> EFTu_GTP + Arg3_tRNA	0.0031	s-1	TuTsGTP	Mass action				Louie 1985, Biochemistry		No
EFTu_Arg4_Ass	EFTu_GTP + Arg4_tRNA -> EFTu_GTP_Arg4_tRNA	1.55	µM-1s-1	TuTsGTP	Mass action				Louie 1985, Biochemistry		No
EFTu_Arg4_Diss	EFTu_GTP_Arg4_tRNA -> EFTu_GTP + Arg4_tRNA	0.0031	s-1	TuTsGTP	Mass action				Louie 1985, Biochemistry		No
EFTu_Arg5_Ass	EFTu_GTP + Arg5_tRNA -> EFTu_GTP_Arg5_tRNA	1.55	µM-1s-1	TuTsGTP	Mass action				Louie 1985, Biochemistry		No
EFTu_Arg5_Diss	EFTu_GTP_Arg5_tRNA -> EFTu_GTP + Arg5_tRNA	0.0031	s-1	TuTsGTP	Mass action				Louie 1985, Biochemistry		No
EFTu_Asn_Ass	EFTu_GTP + Asn_tRNA -> EFTu_GTP_Asn_tRNA	1.4	µM-1s-1	TuTsGTP	Mass action				Louie 1985, Biochemistry		No
EFTu_Asn_Diss	EFTu_GTP_Asn_tRNA -> EFTu_GTP + Asn_tRNA	0.0011	s-1	TuTsGTP	Mass action				Louie 1985, Biochemistry		No
EFTu_Asp1_Ass	EFTu_GTP + Asp1_tRNA -> EFTu_GTP_Asp1_tRNA	0.95	µM-1s-1	TuTsGTP	Mass action				Louie 1985, Biochemistry		No
EFTu_Asp1_Diss	EFTu_GTP_Asp1_tRNA -> EFTu_GTP + Asp1_tRNA	0.0022	s-1	TuTsGTP	Mass action				Louie 1985, Biochemistry		No
EFTu_Cys_Ass	EFTu_GTP + Cys_tRNA -> EFTu_GTP_Cys_tRNA	1.7	µM-1s-1	TuTsGTP	Mass action				Louie 1985, Biochemistry		No
EFTu_Cys_Diss	EFTu_GTP_Cys_tRNA -> EFTu_GTP + Cys_tRNA	0.0018	s-1	TuTsGTP	Mass action				Louie 1985, Biochemistry		No
EFTu_Gln1_Ass	EFTu_GTP + Gln1_tRNA -> EFTu_GTP_Gln1_tRNA	1.7	µM-1s-1	TuTsGTP	Mass action				Louie 1985, Biochemistry		No
EFTu_Gln1_Diss	EFTu_GTP_Gln1_tRNA -> EFTu_GTP + Gln1_tRNA	0.0009	s-1	TuTsGTP	Mass action				Louie 1985, Biochemistry		No
EFTu_Gln2_Ass	EFTu_GTP + Gln2_tRNA -> EFTu_GTP_Gln2_tRNA	1.7	µM-1s-1	TuTsGTP	Mass action				Louie 1985, Biochemistry		No
EFTu_Gln2_Diss	EFTu_GTP_Gln2_tRNA -> EFTu_GTP + Gln2_tRNA	0.0009	s-1	TuTsGTP	Mass action				Louie 1985, Biochemistry		No
EFTu_Glu2_Ass	EFTu_GTP + Glu2_tRNA -> EFTu_GTP_Glu2_tRNA	0.57	µM-1s-1	TuTsGTP	Mass action				Louie 1985, Biochemistry		No
EFTu_Glu2_Diss	EFTu_GTP_Glu2_tRNA -> EFTu_GTP + Glu2_tRNA	0.0019	s-1	TuTsGTP	Mass action				Louie 1985, Biochemistry		No
EFTu_Gly1_Ass	EFTu_GTP + Gly1_tRNA -> EFTu_GTP_Gly1_tRNA	1.65	µM-1s-1	TuTsGTP	Mass action				Louie 1985, Biochemistry		No
EFTu_Gly1_Diss	EFTu_GTP_Gly1_tRNA -> EFTu_GTP + Gly1_tRNA	0.0015	s-1	TuTsGTP	Mass action				Louie 1985, Biochemistry		No
EFTu_Gly2_Ass	EFTu_GTP + Gly2_tRNA -> EFTu_GTP_Gly2_tRNA	1.65	µM-1s-1	TuTsGTP	Mass action				Louie 1985, Biochemistry		No
EFTu_Gly2_Diss	EFTu_GTP_Gly2_tRNA -> EFTu_GTP + Gly2_tRNA	0.0015	s-1	TuTsGTP	Mass action				Louie 1985, Biochemistry		No
EFTu_Gly3_Ass	EFTu_GTP + Gly3_tRNA -> EFTu_GTP_Gly3_tRNA	1.65	µM-1s-1	TuTsGTP	Mass action				Louie 1985, Biochemistry		No
EFTu_Gly3_Diss	EFTu_GTP_Gly3_tRNA -> EFTu_GTP + Gly3_tRNA	0.0015	s-1	TuTsGTP	Mass action				Louie 1985, Biochemistry		No
EFTu_His_Ass	EFTu_GTP + His_tRNA -> EFTu_GTP_His_tRNA	2.5	µM-1s-1	TuTsGTP	Mass action				Louie 1985, Biochemistry		No
EFTu_His_Diss	EFTu_GTP_His_tRNA -> EFTu_GTP + His_tRNA	0.003	s-1	TuTsGTP	Mass action				Louie 1985, Biochemistry		No
EFTu_Ile1_Ass	EFTu_GTP + Ile1_tRNA -> EFTu_GTP_Ile1_tRNA	0.64	µM-1s-1	TuTsGTP	Mass action				Louie 1985, Biochemistry		No
EFTu_Ile1_Diss	EFTu_GTP_Ile1_tRNA -> EFTu_GTP + Ile1_tRNA	0.0013	s-1	TuTsGTP	Mass action				Louie 1985, Biochemistry		No
EFTu_Ile2_Ass	EFTu_GTP + Ile2_tRNA -> EFTu_GTP_Ile2_tRNA	0.64	µM-1s-1	TuTsGTP	Mass action				Louie 1985, Biochemistry		No
EFTu_Ile2_Diss	EFTu_GTP_Ile2_tRNA -> EFTu_GTP + Ile2_tRNA	0.0013	s-1	TuTsGTP	Mass action				Louie 1985, Biochemistry		No
EFTu_Leu1_Ass	EFTu_GTP + Leu1_tRNA -> EFTu_GTP_Leu1_tRNA	0.5175	µM-1s-1	TuTsGTP	Mass action				Louie 1985, Biochemistry		No
EFTu_Leu1_Diss	EFTu_GTP_Leu1_tRNA -> EFTu_GTP + Leu1_tRNA	0.0019	s-1	TuTsGTP	Mass action				Louie 1985, Biochemistry		No
EFTu_Leu3_Ass	EFTu_GTP + Leu3_tRNA -> EFTu_GTP_Leu3_tRNA	0.5175	µM-1s-1	TuTsGTP	Mass action				Louie 1985, Biochemistry		No
EFTu_Leu3_Diss	EFTu_GTP_Leu3_tRNA -> EFTu_GTP + Leu3_tRNA	0.0019	s-1	TuTsGTP	Mass action				Louie 1985, Biochemistry		No
EFTu_Leu2_Ass	EFTu_GTP + Leu2_tRNA -> EFTu_GTP_Leu2_tRNA	0.5175	µM-1s-1	TuTsGTP	Mass action				Louie 1985, Biochemistry		No
EFTu_Leu2_Diss	EFTu_GTP_Leu2_tRNA -> EFTu_GTP + Leu2_tRNA	0.0019	s-1	TuTsGTP	Mass action				Louie 1985, Biochemistry		No
EFTu_Leu4_Ass	EFTu_GTP + Leu4_tRNA -> EFTu_GTP_Leu4_tRNA	0.5175	µM-1s-1	TuTsGTP	Mass action				Louie 1985, Biochemistry		No
EFTu_Leu4_Diss	EFTu_GTP_Leu4_tRNA -> EFTu_GTP + Leu4_tRNA	0.0019	s-1	TuTsGTP	Mass action				Louie 1985, Biochemistry		No
EFTu_Leu5_Ass	EFTu_GTP + Leu5_tRNA -> EFTu_GTP_Leu5_tRNA	0.5175	µM-1s-1	TuTsGTP	Mass action				Louie 1985, Biochemistry		No
EFTu_Leu5_Diss	EFTu_GTP_Leu5_tRNA -> EFTu_GTP + Leu5_tRNA	0.0019	s-1	TuTsGTP	Mass action				Louie 1985, Biochemistry		No
EFTu_Lys_Ass	EFTu_GTP + Lys_tRNA -> EFTu_GTP_Lys_tRNA	0.745	µM-1s-1	TuTsGTP	Mass action				Louie 1985, Biochemistry		No
EFTu_Lys_Diss	EFTu_GTP_Lys_tRNA -> EFTu_GTP + Lys_tRNA	0.0029	s-1	TuTsGTP	Mass action				Louie 1985, Biochemistry		No
EFTu_Met_Ass	EFTu_GTP + Met_tRNA -> EFTu_GTP_Met_tRNA	1.8	µM-1s-1	TuTsGTP	Mass action				Louie 1985, Biochemistry		No
EFTu_Met_Diss	EFTu_GTP_Met_tRNA -> EFTu_GTP + Met_tRNA	0.0016	s-1	TuTsGTP	Mass action				Louie 1985, Biochemistry		No
EFTu_Phe_Ass	EFTu_GTP + Phe_tRNA -> EFTu_GTP_Phe_tRNA	1.5	µM-1s-1	TuTsGTP	Mass action				Louie 1985, Biochemistry		No
EFTu_Phe_Diss	EFTu_GTP_Phe_tRNA -> EFTu_GTP + Phe_tRNA	0.0017	s-1	TuTsGTP	Mass action				Louie 1985, Biochemistry		No
EFTu_Pro1_Ass	EFTu_GTP + Pro1_tRNA -> EFTu_GTP_Pro1_tRNA	1.2	µM-1s-1	TuTsGTP	Mass action				Louie 1985, Biochemistry		No
EFTu_Pro1_Diss	EFTu_GTP_Pro1_tRNA -> EFTu_GTP + Pro1_tRNA	0.0012	s-1	TuTsGTP	Mass action				Louie 1985, Biochemistry		No
EFTu_Pro3_Ass	EFTu_GTP + Pro3_tRNA -> EFTu_GTP_Pro3_tRNA	1.2	µM-1s-1	TuTsGTP	Mass action				Louie 1985, Biochemistry		No
EFTu_Pro3_Diss	EFTu_GTP_Pro3_tRNA -> EFTu_GTP + Pro3_tRNA	0.0012	s-1	TuTsGTP	Mass action				Louie 1985, Biochemistry		No
EFTu_Pro2_Ass	EFTu_GTP + Pro2_tRNA -> EFTu_GTP_Pro2_tRNA	1.2	µM-1s-1	TuTsGTP	Mass action				Louie 1985, Biochemistry		No
EFTu_Pro2_Diss	EFTu_GTP_Pro2_tRNA -> EFTu_GTP + Pro2_tRNA	0.0012	s-1	TuTsGTP	Mass action				Louie 1985, Biochemistry		No
EFTu_Ser1_Ass	EFTu_GTP + Ser1_tRNA -> EFTu_GTP_Ser1_tRNA	1.5	µM-1s-1	TuTsGTP	Mass action				Louie 1985, Biochemistry		No
EFTu_Ser1_Diss	EFTu_GTP_Ser1_tRNA -> EFTu_GTP + Ser1_tRNA	0.002	s-1	TuTsGTP	Mass action				Louie 1985, Biochemistry		No
EFTu_Ser2_Ass	EFTu_GTP + Ser2_tRNA -> EFTu_GTP_Ser2_tRNA	1.5	µM-1s-1	TuTsGTP	Mass action				Louie 1985, Biochemistry		No
EFTu_Ser2_Diss	EFTu_GTP_Ser2_tRNA -> EFTu_GTP + Ser2_tRNA	0.002	s-1	TuTsGTP	Mass action				Louie 1985, Biochemistry		No
EFTu_Ser5_Ass	EFTu_GTP + Ser5_tRNA -> EFTu_GTP_Ser5_tRNA	1.5	µM-1s-1	TuTsGTP	Mass action				Louie 1985, Biochemistry		No
EFTu_Ser5_Diss	EFTu_GTP_Ser5_tRNA -> EFTu_GTP + Ser5_tRNA	0.002	s-1	TuTsGTP	Mass action				Louie 1985, Biochemistry		No
EFTu_Ser3_Ass	EFTu_GTP + Ser3_tRNA -> EFTu_GTP_Ser3_tRNA	1.5	µM-1s-1	TuTsGTP	Mass action				Louie 1985, Biochemistry		No
EFTu_Ser3_Diss	EFTu_GTP_Ser3_tRNA -> EFTu_GTP + Ser3_tRNA	0.002	s-1	TuTsGTP	Mass action				Louie 1985, Biochemistry		No
EFTu_Thr13_Ass	EFTu_GTP + Thr13_tRNA -> EFTu_GTP_Thr13_tRNA	0.84	µM-1s-1	TuTsGTP	Mass action				Louie 1985, Biochemistry		No
EFTu_Thr13_Diss	EFTu_GTP_Thr13_tRNA -> EFTu_GTP + Thr13_tRNA	0.0011	s-1	TuTsGTP	Mass action				Louie 1985, Biochemistry		No
EFTu_Thr4_Ass	EFTu_GTP + Thr4_tRNA -> EFTu_GTP_Thr4_tRNA	0.84	µM-1s-1	TuTsGTP	Mass action				Louie 1985, Biochemistry		No
EFTu_Thr4_Diss	EFTu_GTP_Thr4_tRNA -> EFTu_GTP + Thr4_tRNA	0.0011	s-1	TuTsGTP	Mass action				Louie 1985, Biochemistry		No
EFTu_Thr2_Ass	EFTu_GTP + Thr2_tRNA -> EFTu_GTP_Thr2_tRNA	0.84	µM-1s-1	TuTsGTP	Mass action				Louie 1985, Biochemistry		No
EFTu_Thr2_Diss	EFTu_GTP_Thr2_tRNA -> EFTu_GTP + Thr2_tRNA	0.0011	s-1	TuTsGTP	Mass action				Louie 1985, Biochemistry		No
EFTu_Trp_Ass	EFTu_GTP + Trp_tRNA -> EFTu_GTP_Trp_tRNA	1.5	µM-1s-1	TuTsGTP	Mass action				Louie 1985, Biochemistry		No
EFTu_Trp_Diss	EFTu_GTP_Trp_tRNA -> EFTu_GTP + Trp_tRNA	0.0012	s-1	TuTsGTP	Mass action				Louie 1985, Biochemistry		No
EFTu_Tyr12_Ass	EFTu_GTP + Tyr12_tRNA -> EFTu_GTP_Tyr12_tRNA	1.5	µM-1s-1	TuTsGTP	Mass action				Louie 1985, Biochemistry		No
EFTu_Tyr12_Diss	EFTu_GTP_Tyr12_tRNA -> EFTu_GTP + Tyr12_tRNA	0.002	s-1	TuTsGTP	Mass action				Louie 1985, Biochemistry		No
EFTu_Val1_Ass	EFTu_GTP + Val1_tRNA -> EFTu_GTP_Val1_tRNA	0.69	µM-1s-1	TuTsGTP	Mass action				Louie 1985, Biochemistry		No
EFTu_Val1_Diss	EFTu_GTP_Val1_tRNA -> EFTu_GTP + Val1_tRNA	0.0049	s-1	TuTsGTP	Mass action				Louie 1985, Biochemistry		No
EFTu_Val2_Ass	EFTu_GTP + Val2_tRNA -> EFTu_GTP_Val2_tRNA	0.69	µM-1s-1	TuTsGTP	Mass action				Louie 1985, Biochemistry		No
EFTu_Val2_Diss	EFTu_GTP_Val2_tRNA -> EFTu_GTP + Val2_tRNA	0.0049	s-1	TuTsGTP	Mass action				Louie 1985, Biochemistry		No
Transaltion_initiation	Ribo_free -> Ribo_active			Translation initiation	Michaelis-Menten	mRNA	1.33	8.5	Tadmor 2008, PLoS Comput. Biol.		No
Ribo_GCA_lab	Ribo_active -> Ribo_GCA			Ribosome labeling	free						No
Ribo_GCG_lab	Ribo_active -> Ribo_GCG			Ribosome labeling	free						No
Ribo_GCU_lab	Ribo_active -> Ribo_GCU			Ribosome labeling	free						No
Ribo_GCC_lab	Ribo_active -> Ribo_GCC			Ribosome labeling	free						No
Ribo_CGC_lab	Ribo_active -> Ribo_CGC			Ribosome labeling	free						No
Ribo_CGU_lab	Ribo_active -> Ribo_CGU			Ribosome labeling	free						No
Ribo_CGA_lab	Ribo_active -> Ribo_CGA			Ribosome labeling	free						No
Ribo_CGG_lab	Ribo_active -> Ribo_CGG			Ribosome labeling	free						No
Ribo_AGA_lab	Ribo_active -> Ribo_AGA			Ribosome labeling	free						No
Ribo_AGG_lab	Ribo_active -> Ribo_AGG			Ribosome labeling	free						No
Ribo_AAC_lab	Ribo_active -> Ribo_AAC			Ribosome labeling	free						No
Ribo_AAU_lab	Ribo_active -> Ribo_AAU			Ribosome labeling	free						No
Ribo_GAC_lab	Ribo_active -> Ribo_GAC			Ribosome labeling	free						No
Ribo_GAU_lab	Ribo_active -> Ribo_GAU			Ribosome labeling	free						No
Ribo_UGC_lab	Ribo_active -> Ribo_UGC			Ribosome labeling	free						No
Ribo_UGU_lab	Ribo_active -> Ribo_UGU			Ribosome labeling	free						No
Ribo_CAA_lab	Ribo_active -> Ribo_CAA			Ribosome labeling	free						No
Ribo_CAG_lab	Ribo_active -> Ribo_CAG			Ribosome labeling	free						No
Ribo_GAG_lab	Ribo_active -> Ribo_GAG			Ribosome labeling	free						No
Ribo_GAA_lab	Ribo_active -> Ribo_GAA			Ribosome labeling	free						No
Ribo_GGG_lab	Ribo_active -> Ribo_GGG			Ribosome labeling	free						No
Ribo_GGA_lab	Ribo_active -> Ribo_GGA			Ribosome labeling	free						No
Ribo_GGU_lab	Ribo_active -> Ribo_GGU			Ribosome labeling	free						No
Ribo_GGC_lab	Ribo_active -> Ribo_GGC			Ribosome labeling	free						No
Ribo_CAC_lab	Ribo_active -> Ribo_CAC			Ribosome labeling	free						No
Ribo_CAU_lab	Ribo_active -> Ribo_CAU			Ribosome labeling	free						No
Ribo_AUC_lab	Ribo_active -> Ribo_AUC			Ribosome labeling	free						No
Ribo_AUU_lab	Ribo_active -> Ribo_AUU			Ribosome labeling	free						No
Ribo_AUA_lab	Ribo_active -> Ribo_AUA			Ribosome labeling	free						No
Ribo_CUG_lab	Ribo_active -> Ribo_CUG			Ribosome labeling	free						No
Ribo_CUU_lab	Ribo_active -> Ribo_CUU			Ribosome labeling	free						No
Ribo_CUC_lab	Ribo_active -> Ribo_CUC			Ribosome labeling	free						No
Ribo_CUA_lab	Ribo_active -> Ribo_CUA			Ribosome labeling	free						No
Ribo_UUG_lab	Ribo_active -> Ribo_UUG			Ribosome labeling	free						No
Ribo_UUA_lab	Ribo_active -> Ribo_UUA			Ribosome labeling	free						No
Ribo_AAG_lab	Ribo_active -> Ribo_AAG			Ribosome labeling	free						No
Ribo_AAA_lab	Ribo_active -> Ribo_AAA			Ribosome labeling	free						No
Ribo_AUG_lab	Ribo_active -> Ribo_AUG			Ribosome labeling	free						No
Ribo_UUU_lab	Ribo_active -> Ribo_UUU			Ribosome labeling	free						No
Ribo_UUC_lab	Ribo_active -> Ribo_UUC			Ribosome labeling	free						No
Ribo_CCG_lab	Ribo_active -> Ribo_CCG			Ribosome labeling	free						No
Ribo_CCC_lab	Ribo_active -> Ribo_CCC			Ribosome labeling	free						No
Ribo_CCU_lab	Ribo_active -> Ribo_CCU			Ribosome labeling	free						No
Ribo_CCA_lab	Ribo_active -> Ribo_CCA			Ribosome labeling	free						No
Ribo_UCA_lab	Ribo_active -> Ribo_UCA			Ribosome labeling	free						No
Ribo_UCG_lab	Ribo_active -> Ribo_UCG			Ribosome labeling	free						No
Ribo_UCU_lab	Ribo_active -> Ribo_UCU			Ribosome labeling	free						No
Ribo_AGU_lab	Ribo_active -> Ribo_AGU			Ribosome labeling	free						No
Ribo_AGC_lab	Ribo_active -> Ribo_AGC			Ribosome labeling	free						No
Ribo_UCC_lab	Ribo_active -> Ribo_UCC			Ribosome labeling	free						No
Ribo_ACC_lab	Ribo_active -> Ribo_ACC			Ribosome labeling	free						No
Ribo_ACU_lab	Ribo_active -> Ribo_ACU			Ribosome labeling	free						No
Ribo_ACG_lab	Ribo_active -> Ribo_ACG			Ribosome labeling	free						No
Ribo_ACA_lab	Ribo_active -> Ribo_ACA			Ribosome labeling	free						No
Ribo_UGG_lab	Ribo_active -> Ribo_UGG			Ribosome labeling	free						No
Ribo_UAU_lab	Ribo_active -> Ribo_UAU			Ribosome labeling	free						No
Ribo_UAC_lab	Ribo_active -> Ribo_UAC			Ribosome labeling	free						No
Ribo_GUG_lab	Ribo_active -> Ribo_GUG			Ribosome labeling	free						No
Ribo_GUA_lab	Ribo_active -> Ribo_GUA			Ribosome labeling	free						No
Ribo_GUU_lab	Ribo_active -> Ribo_GUU			Ribosome labeling	free						No
Ribo_GUC_lab	Ribo_active -> Ribo_GUC			Ribosome labeling	free						No
Ala1B_GCA_elg	EFTu_GTP_Ala1B_tRNA + Ribo_GCA -> EFTu_GDP + Ribo_active			Translation elongation	Michaelis-Menten	Ribo_GCA	22	3	Klumpp 2013, Proc. Natl. Acad. Sci. U. S. A.	Class 1 codon	No
Ala1B_GCG_elg	EFTu_GTP_Ala1B_tRNA + Ribo_GCG -> EFTu_GDP + Ribo_active			Translation elongation	Michaelis-Menten	Ribo_GCG	22	3	Klumpp 2013, Proc. Natl. Acad. Sci. U. S. A.	Class 1 codon	No
Ala1B_GCU_elg	EFTu_GTP_Ala1B_tRNA + Ribo_GCU -> EFTu_GDP + Ribo_active			Translation elongation	Michaelis-Menten	Ribo_GCU	22	3	Klumpp 2013, Proc. Natl. Acad. Sci. U. S. A.	Class 1 codon	No
Ala2_GCC_elg	EFTu_GTP_Ala2_tRNA + Ribo_GCC -> EFTu_GDP + Ribo_active			Translation elongation	Michaelis-Menten	Ribo_GCC	22	3	Klumpp 2013, Proc. Natl. Acad. Sci. U. S. A.	Class 1 codon	No
Arg2_CGC_elg	EFTu_GTP_Arg2_tRNA + Ribo_CGC -> EFTu_GDP + Ribo_active			Translation elongation	Michaelis-Menten	Ribo_CGC	22	3	Klumpp 2013, Proc. Natl. Acad. Sci. U. S. A.	Class 1 codon	No
Arg2_CGU_elg	EFTu_GTP_Arg2_tRNA + Ribo_CGU -> EFTu_GDP + Ribo_active			Translation elongation	Michaelis-Menten	Ribo_CGU	22	3	Klumpp 2013, Proc. Natl. Acad. Sci. U. S. A.	Class 1 codon	No
Arg2_CGA_elg	EFTu_GTP_Arg2_tRNA + Ribo_CGA -> EFTu_GDP + Ribo_active			Translation elongation	Michaelis-Menten	Ribo_CGA	22	3	Klumpp 2013, Proc. Natl. Acad. Sci. U. S. A.	Class 1 codon	No
Arg3_CGG_elg	EFTu_GTP_Arg3_tRNA + Ribo_CGG -> EFTu_GDP + Ribo_active			Translation elongation	Michaelis-Menten	Ribo_CGG	22	3	Klumpp 2013, Proc. Natl. Acad. Sci. U. S. A.	Class 1 codon	No
Arg4_AGA_elg	EFTu_GTP_Arg4_tRNA + Ribo_AGA -> EFTu_GDP + Ribo_active			Translation elongation	Michaelis-Menten	Ribo_AGA	22	3	Klumpp 2013, Proc. Natl. Acad. Sci. U. S. A.	Class 1 codon	No
Arg5_AGG_elg	EFTu_GTP_Arg5_tRNA + Ribo_AGG -> EFTu_GDP + Ribo_active			Translation elongation	Michaelis-Menten	Ribo_AGG	22	3	Klumpp 2013, Proc. Natl. Acad. Sci. U. S. A.	Class 1 codon	No
Asn_AAC_elg	EFTu_GTP_Asn_tRNA + Ribo_AAC -> EFTu_GDP + Ribo_active			Translation elongation	Michaelis-Menten	Ribo_AAC	22	3	Klumpp 2013, Proc. Natl. Acad. Sci. U. S. A.	Class 1 codon	No
Asn_AAU_elg	EFTu_GTP_Asn_tRNA + Ribo_AAU -> EFTu_GDP + Ribo_active			Translation elongation	Michaelis-Menten	Ribo_AAU	22	3	Klumpp 2013, Proc. Natl. Acad. Sci. U. S. A.	Class 1 codon	No
Asp1_GAC_elg	EFTu_GTP_Asp1_tRNA + Ribo_GAC -> EFTu_GDP + Ribo_active			Translation elongation	Michaelis-Menten	Ribo_GAC	22	3	Klumpp 2013, Proc. Natl. Acad. Sci. U. S. A.	Class 1 codon	No
Asp1_GAU_elg	EFTu_GTP_Asp1_tRNA + Ribo_GAU -> EFTu_GDP + Ribo_active			Translation elongation	Michaelis-Menten	Ribo_GAU	22	3	Klumpp 2013, Proc. Natl. Acad. Sci. U. S. A.	Class 1 codon	No
Cys_UGC_elg	EFTu_GTP_Cys_tRNA + Ribo_UGC -> EFTu_GDP + Ribo_active			Translation elongation	Michaelis-Menten	Ribo_UGC	22	3	Klumpp 2013, Proc. Natl. Acad. Sci. U. S. A.	Class 1 codon	No
Cys_UGU_elg	EFTu_GTP_Cys_tRNA + Ribo_UGU -> EFTu_GDP + Ribo_active			Translation elongation	Michaelis-Menten	Ribo_UGU	22	3	Klumpp 2013, Proc. Natl. Acad. Sci. U. S. A.	Class 1 codon	No
Gln1_CAA_elg	EFTu_GTP_Gln1_tRNA + Ribo_CAA -> EFTu_GDP + Ribo_active			Translation elongation	Michaelis-Menten	Ribo_CAA	22	3	Klumpp 2013, Proc. Natl. Acad. Sci. U. S. A.	Class 1 codon	No
Gln2_CAG_elg	EFTu_GTP_Gln2_tRNA + Ribo_CAG -> EFTu_GDP + Ribo_active			Translation elongation	Michaelis-Menten	Ribo_CAG	22	3	Klumpp 2013, Proc. Natl. Acad. Sci. U. S. A.	Class 1 codon	No
Glu2_GAG_elg	EFTu_GTP_Glu2_tRNA + Ribo_GAG -> EFTu_GDP + Ribo_active			Translation elongation	Michaelis-Menten	Ribo_GAG	22	3	Klumpp 2013, Proc. Natl. Acad. Sci. U. S. A.	Class 1 codon	No
Glu2_GAA_elg	EFTu_GTP_Glu2_tRNA + Ribo_GAA -> EFTu_GDP + Ribo_active			Translation elongation	Michaelis-Menten	Ribo_GAA	22	3	Klumpp 2013, Proc. Natl. Acad. Sci. U. S. A.	Class 1 codon	No
Gly2_GGA_elg	EFTu_GTP_Gly2_tRNA + Ribo_GGA -> EFTu_GDP + Ribo_active			Translation elongation	Michaelis-Menten	Ribo_GGA	22	3	Klumpp 2013, Proc. Natl. Acad. Sci. U. S. A.	Class 1 codon	No
Gly3_GGU_elg	EFTu_GTP_Gly3_tRNA + Ribo_GGU -> EFTu_GDP + Ribo_active			Translation elongation	Michaelis-Menten	Ribo_GGU	22	3	Klumpp 2013, Proc. Natl. Acad. Sci. U. S. A.	Class 1 codon	No
Gly3_GGC_elg	EFTu_GTP_Gly3_tRNA + Ribo_GGC -> EFTu_GDP + Ribo_active			Translation elongation	Michaelis-Menten	Ribo_GGC	22	3	Klumpp 2013, Proc. Natl. Acad. Sci. U. S. A.	Class 1 codon	No
His_CAC_elg	EFTu_GTP_His_tRNA + Ribo_CAC -> EFTu_GDP + Ribo_active			Translation elongation	Michaelis-Menten	Ribo_CAC	22	3	Klumpp 2013, Proc. Natl. Acad. Sci. U. S. A.	Class 1 codon	No
His_CAU_elg	EFTu_GTP_His_tRNA + Ribo_CAU -> EFTu_GDP + Ribo_active			Translation elongation	Michaelis-Menten	Ribo_CAU	22	3	Klumpp 2013, Proc. Natl. Acad. Sci. U. S. A.	Class 1 codon	No
Ile1_AUC_elg	EFTu_GTP_Ile1_tRNA + Ribo_AUC -> EFTu_GDP + Ribo_active			Translation elongation	Michaelis-Menten	Ribo_AUC	22	3	Klumpp 2013, Proc. Natl. Acad. Sci. U. S. A.	Class 1 codon	No
Ile1_AUU_elg	EFTu_GTP_Ile1_tRNA + Ribo_AUU -> EFTu_GDP + Ribo_active			Translation elongation	Michaelis-Menten	Ribo_AUU	22	3	Klumpp 2013, Proc. Natl. Acad. Sci. U. S. A.	Class 1 codon	No
Ile2_AUA_elg	EFTu_GTP_Ile2_tRNA + Ribo_AUA -> EFTu_GDP + Ribo_active			Translation elongation	Michaelis-Menten	Ribo_AUA	22	3	Klumpp 2013, Proc. Natl. Acad. Sci. U. S. A.	Class 1 codon	No
Leu2_CUU_elg	EFTu_GTP_Leu2_tRNA + Ribo_CUU -> EFTu_GDP + Ribo_active			Translation elongation	Michaelis-Menten	Ribo_CUU	22	3	Klumpp 2013, Proc. Natl. Acad. Sci. U. S. A.	Class 1 codon	No
Leu2_CUC_elg	EFTu_GTP_Leu2_tRNA + Ribo_CUC -> EFTu_GDP + Ribo_active			Translation elongation	Michaelis-Menten	Ribo_CUC	22	3	Klumpp 2013, Proc. Natl. Acad. Sci. U. S. A.	Class 1 codon	No
Leu3_CUA_elg	EFTu_GTP_Leu3_tRNA + Ribo_CUA -> EFTu_GDP + Ribo_active			Translation elongation	Michaelis-Menten	Ribo_CUA	22	3	Klumpp 2013, Proc. Natl. Acad. Sci. U. S. A.	Class 1 codon	No
Leu5_UUA_elg	EFTu_GTP_Leu5_tRNA + Ribo_UUA -> EFTu_GDP + Ribo_active			Translation elongation	Michaelis-Menten	Ribo_UUA	22	3	Klumpp 2013, Proc. Natl. Acad. Sci. U. S. A.	Class 1 codon	No
Lys_AAG_elg	EFTu_GTP_Lys_tRNA + Ribo_AAG -> EFTu_GDP + Ribo_active			Translation elongation	Michaelis-Menten	Ribo_AAG	22	3	Klumpp 2013, Proc. Natl. Acad. Sci. U. S. A.	Class 1 codon	No
Lys_AAA_elg	EFTu_GTP_Lys_tRNA + Ribo_AAA -> EFTu_GDP + Ribo_active			Translation elongation	Michaelis-Menten	Ribo_AAA	22	3	Klumpp 2013, Proc. Natl. Acad. Sci. U. S. A.	Class 1 codon	No
Met_AUG_elg	EFTu_GTP_Met_tRNA + Ribo_AUG -> EFTu_GDP + Ribo_active			Translation elongation	Michaelis-Menten	Ribo_AUG	22	3	Klumpp 2013, Proc. Natl. Acad. Sci. U. S. A.	Class 1 codon	No
Phe_UUU_elg	EFTu_GTP_Phe_tRNA + Ribo_UUU -> EFTu_GDP + Ribo_active			Translation elongation	Michaelis-Menten	Ribo_UUU	22	3	Klumpp 2013, Proc. Natl. Acad. Sci. U. S. A.	Class 1 codon	No
Phe_UUC_elg	EFTu_GTP_Phe_tRNA + Ribo_UUC -> EFTu_GDP + Ribo_active			Translation elongation	Michaelis-Menten	Ribo_UUC	22	3	Klumpp 2013, Proc. Natl. Acad. Sci. U. S. A.	Class 1 codon	No
Pro2_CCC_elg	EFTu_GTP_Pro2_tRNA + Ribo_CCC -> EFTu_GDP + Ribo_active			Translation elongation	Michaelis-Menten	Ribo_CCC	22	3	Klumpp 2013, Proc. Natl. Acad. Sci. U. S. A.	Class 1 codon	No
Pro3_CCA_elg	EFTu_GTP_Pro3_tRNA + Ribo_CCA -> EFTu_GDP + Ribo_active			Translation elongation	Michaelis-Menten	Ribo_CCA	22	3	Klumpp 2013, Proc. Natl. Acad. Sci. U. S. A.	Class 1 codon	No
Ser1_UCA_elg	EFTu_GTP_Ser1_tRNA + Ribo_UCA -> EFTu_GDP + Ribo_active			Translation elongation	Michaelis-Menten	Ribo_UCA	22	3	Klumpp 2013, Proc. Natl. Acad. Sci. U. S. A.	Class 1 codon	No
Ser3_AGU_elg	EFTu_GTP_Ser3_tRNA + Ribo_AGU -> EFTu_GDP + Ribo_active			Translation elongation	Michaelis-Menten	Ribo_AGU	22	3	Klumpp 2013, Proc. Natl. Acad. Sci. U. S. A.	Class 1 codon	No
Ser3_AGC_elg	EFTu_GTP_Ser3_tRNA + Ribo_AGC -> EFTu_GDP + Ribo_active			Translation elongation	Michaelis-Menten	Ribo_AGC	22	3	Klumpp 2013, Proc. Natl. Acad. Sci. U. S. A.	Class 1 codon	No
Ser5_UCC_elg	EFTu_GTP_Ser5_tRNA + Ribo_UCC -> EFTu_GDP + Ribo_active			Translation elongation	Michaelis-Menten	Ribo_UCC	22	3	Klumpp 2013, Proc. Natl. Acad. Sci. U. S. A.	Class 1 codon	No
Thr13_ACC_elg	EFTu_GTP_Thr13_tRNA + Ribo_ACC -> EFTu_GDP + Ribo_active			Translation elongation	Michaelis-Menten	Ribo_ACC	22	3	Klumpp 2013, Proc. Natl. Acad. Sci. U. S. A.	Class 1 codon	No
Thr4_ACA_elg	EFTu_GTP_Thr4_tRNA + Ribo_ACA -> EFTu_GDP + Ribo_active			Translation elongation	Michaelis-Menten	Ribo_ACA	22	3	Klumpp 2013, Proc. Natl. Acad. Sci. U. S. A.	Class 1 codon	No
Trp_UGG_elg	EFTu_GTP_Trp_tRNA + Ribo_UGG -> EFTu_GDP + Ribo_active			Translation elongation	Michaelis-Menten	Ribo_UGG	22	3	Klumpp 2013, Proc. Natl. Acad. Sci. U. S. A.	Class 1 codon	No
Tyr12_UAU_elg	EFTu_GTP_Tyr12_tRNA + Ribo_UAU -> EFTu_GDP + Ribo_active			Translation elongation	Michaelis-Menten	Ribo_UAU	22	3	Klumpp 2013, Proc. Natl. Acad. Sci. U. S. A.	Class 1 codon	No
Tyr12_UAC_elg	EFTu_GTP_Tyr12_tRNA + Ribo_UAC -> EFTu_GDP + Ribo_active			Translation elongation	Michaelis-Menten	Ribo_UAC	22	3	Klumpp 2013, Proc. Natl. Acad. Sci. U. S. A.	Class 1 codon	No
Val1_GUG_elg	EFTu_GTP_Val1_tRNA + Ribo_GUG -> EFTu_GDP + Ribo_active			Translation elongation	Michaelis-Menten	Ribo_GUG	22	3	Klumpp 2013, Proc. Natl. Acad. Sci. U. S. A.	Class 1 codon	No
Val1_GUA_elg	EFTu_GTP_Val1_tRNA + Ribo_GUA -> EFTu_GDP + Ribo_active			Translation elongation	Michaelis-Menten	Ribo_GUA	22	3	Klumpp 2013, Proc. Natl. Acad. Sci. U. S. A.	Class 1 codon	No
Val2_GUC_elg	EFTu_GTP_Val2_tRNA + Ribo_GUC -> EFTu_GDP + Ribo_active			Translation elongation	Michaelis-Menten	Ribo_GUC	22	3	Klumpp 2013, Proc. Natl. Acad. Sci. U. S. A.	Class 1 codon	No
Gly1_GGG_elg	EFTu_GTP_Gly1_tRNA + Ribo_GGG -> EFTu_GDP + Ribo_active			Translation elongation	Michaelis-Menten	Ribo_GGG	22	3	Klumpp 2013, Proc. Natl. Acad. Sci. U. S. A.	Class 2 codon	No
Gly2_GGG_elg	EFTu_GTP_Gly2_tRNA + Ribo_GGG -> EFTu_GDP + Ribo_active			Translation elongation	Michaelis-Menten	Ribo_GGG	22	3	Klumpp 2013, Proc. Natl. Acad. Sci. U. S. A.	Class 2 codon	No
Leu1_CUG_elg	EFTu_GTP_Leu1_tRNA + Ribo_CUG -> EFTu_GDP + Ribo_active			Translation elongation	Michaelis-Menten	Ribo_CUG	22	3	Klumpp 2013, Proc. Natl. Acad. Sci. U. S. A.	Class 2 codon	No
Leu3_CUG_elg	EFTu_GTP_Leu3_tRNA + Ribo_CUG -> EFTu_GDP + Ribo_active			Translation elongation	Michaelis-Menten	Ribo_CUG	22	3	Klumpp 2013, Proc. Natl. Acad. Sci. U. S. A.	Class 2 codon	No
Leu4_UUG_elg	EFTu_GTP_Leu4_tRNA + Ribo_UUG -> EFTu_GDP + Ribo_active			Translation elongation	Michaelis-Menten	Ribo_UUG	22	3	Klumpp 2013, Proc. Natl. Acad. Sci. U. S. A.	Class 2 codon	No
Leu5_UUG_elg	EFTu_GTP_Leu5_tRNA + Ribo_UUG -> EFTu_GDP + Ribo_active			Translation elongation	Michaelis-Menten	Ribo_UUG	22	3	Klumpp 2013, Proc. Natl. Acad. Sci. U. S. A.	Class 2 codon	No
Pro1_CCG_elg	EFTu_GTP_Pro1_tRNA + Ribo_CCG -> EFTu_GDP + Ribo_active			Translation elongation	Michaelis-Menten	Ribo_CCG	22	3	Klumpp 2013, Proc. Natl. Acad. Sci. U. S. A.	Class 2 codon	No
Pro3_CCG_elg	EFTu_GTP_Pro3_tRNA + Ribo_CCG -> EFTu_GDP + Ribo_active			Translation elongation	Michaelis-Menten	Ribo_CCG	22	3	Klumpp 2013, Proc. Natl. Acad. Sci. U. S. A.	Class 2 codon	No
Pro2_CCU_elg	EFTu_GTP_Pro2_tRNA + Ribo_CCU -> EFTu_GDP + Ribo_active			Translation elongation	Michaelis-Menten	Ribo_CCU	22	3	Klumpp 2013, Proc. Natl. Acad. Sci. U. S. A.	Class 2 codon	No
Pro3_CCU_elg	EFTu_GTP_Pro3_tRNA + Ribo_CCU -> EFTu_GDP + Ribo_active			Translation elongation	Michaelis-Menten	Ribo_CCU	22	3	Klumpp 2013, Proc. Natl. Acad. Sci. U. S. A.	Class 2 codon	No
Ser1_UCG_elg	EFTu_GTP_Ser1_tRNA + Ribo_UCG -> EFTu_GDP + Ribo_active			Translation elongation	Michaelis-Menten	Ribo_UCG	22	3	Klumpp 2013, Proc. Natl. Acad. Sci. U. S. A.	Class 2 codon	No
Ser2_UCG_elg	EFTu_GTP_Ser2_tRNA + Ribo_UCG -> EFTu_GDP + Ribo_active			Translation elongation	Michaelis-Menten	Ribo_UCG	22	3	Klumpp 2013, Proc. Natl. Acad. Sci. U. S. A.	Class 2 codon	No
Ser1_UCU_elg	EFTu_GTP_Ser1_tRNA + Ribo_UCU -> EFTu_GDP + Ribo_active			Translation elongation	Michaelis-Menten	Ribo_UCU	22	3	Klumpp 2013, Proc. Natl. Acad. Sci. U. S. A.	Class 2 codon	No
Ser5_UCU_elg	EFTu_GTP_Ser5_tRNA + Ribo_UCU -> EFTu_GDP + Ribo_active			Translation elongation	Michaelis-Menten	Ribo_UCU	22	3	Klumpp 2013, Proc. Natl. Acad. Sci. U. S. A.	Class 2 codon	No
Thr13_ACU_elg	EFTu_GTP_Thr13_tRNA + Ribo_ACU -> EFTu_GDP + Ribo_active			Translation elongation	Michaelis-Menten	Ribo_ACU	22	3	Klumpp 2013, Proc. Natl. Acad. Sci. U. S. A.	Class 2 codon	No
Thr4_ACU_elg	EFTu_GTP_Thr4_tRNA + Ribo_ACU -> EFTu_GDP + Ribo_active			Translation elongation	Michaelis-Menten	Ribo_ACU	22	3	Klumpp 2013, Proc. Natl. Acad. Sci. U. S. A.	Class 2 codon	No
Thr2_ACG_elg	EFTu_GTP_Thr2_tRNA + Ribo_ACG -> EFTu_GDP + Ribo_active			Translation elongation	Michaelis-Menten	Ribo_ACG	22	3	Klumpp 2013, Proc. Natl. Acad. Sci. U. S. A.	Class 2 codon	No
Thr4_ACG_elg	EFTu_GTP_Thr4_tRNA + Ribo_ACG -> EFTu_GDP + Ribo_active			Translation elongation	Michaelis-Menten	Ribo_ACG	22	3	Klumpp 2013, Proc. Natl. Acad. Sci. U. S. A.	Class 2 codon	No
Val1_GUU_elg	EFTu_GTP_Val1_tRNA + Ribo_GUU -> EFTu_GDP + Ribo_active			Translation elongation	Michaelis-Menten	Ribo_GUU	22	3	Klumpp 2013, Proc. Natl. Acad. Sci. U. S. A.	Class 2 codon	No
Val2_GUU_elg	EFTu_GTP_Val2_tRNA + Ribo_GUU -> EFTu_GDP + Ribo_active			Translation elongation	Michaelis-Menten	Ribo_GUU	22	3	Klumpp 2013, Proc. Natl. Acad. Sci. U. S. A.	Class 2 codon	No
Translation_termination	Ribo_active -> Ribo_free			Translation_termination							No
Tu_exchange	-> EFTu			exchange	free						No
Ts_exchange	-> EFTs			exchange	free						No
GDP_exchange	GDP ->			exchange	free						No
GTP_exchange	-> GTP			exchange	free						No
Ribosome_exchange	-> Ribo_free			exchange	free						No
mRNA_exchange	-> mRNA			exchange	free						No
Ala1B_tRNA_exchange	-> Ala1B_tRNA			exchange	free						No
Ala2_tRNA_exchange	-> Ala2_tRNA			exchange	free						No
Arg2_tRNA_exchange	-> Arg2_tRNA			exchange	free						No
Arg3_tRNA_exchange	-> Arg3_tRNA			exchange	free						No
Arg4_tRNA_exchange	-> Arg4_tRNA			exchange	free						No
Arg5_tRNA_exchange	-> Arg5_tRNA			exchange	free						No
Asn_tRNA_exchange	-> Asn_tRNA			exchange	free						No
Asp1_tRNA_exchange	-> Asp1_tRNA			exchange	free						No
Cys_tRNA_exchange	-> Cys_tRNA			exchange	free						No
Gln1_tRNA_exchange	-> Gln1_tRNA			exchange	free						No
Gln2_tRNA_exchange	-> Gln2_tRNA			exchange	free						No
Glu2_tRNA_exchange	-> Glu2_tRNA			exchange	free						No
Gly1_tRNA_exchange	-> Gly1_tRNA			exchange	free						No
Gly2_tRNA_exchange	-> Gly2_tRNA			exchange	free						No
Gly3_tRNA_exchange	-> Gly3_tRNA			exchange	free						No
His_tRNA_exchange	-> His_tRNA			exchange	free						No
Ile1_tRNA_exchange	-> Ile1_tRNA			exchange	free						No
Ile2_tRNA_exchange	-> Ile2_tRNA			exchange	free						No
Leu1_tRNA_exchange	-> Leu1_tRNA			exchange	free						No
Leu3_tRNA_exchange	-> Leu3_tRNA			exchange	free						No
Leu2_tRNA_exchange	-> Leu2_tRNA			exchange	free						No
Leu4_tRNA_exchange	-> Leu4_tRNA			exchange	free						No
Leu5_tRNA_exchange	-> Leu5_tRNA			exchange	free						No
Lys_tRNA_exchange	-> Lys_tRNA			exchange	free						No
Met_tRNA_exchange	-> Met_tRNA			exchange	free						No
Phe_tRNA_exchange	-> Phe_tRNA			exchange	free						No
Pro1_tRNA_exchange	-> Pro1_tRNA			exchange	free						No
Pro3_tRNA_exchange	-> Pro3_tRNA			exchange	free						No
Pro2_tRNA_exchange	-> Pro2_tRNA			exchange	free						No
Ser1_tRNA_exchange	-> Ser1_tRNA			exchange	free						No
Ser2_tRNA_exchange	-> Ser2_tRNA			exchange	free						No
Ser5_tRNA_exchange	-> Ser5_tRNA			exchange	free						No
Ser3_tRNA_exchange	-> Ser3_tRNA			exchange	free						No
Thr13_tRNA_exchange	-> Thr13_tRNA			exchange	free						No
Thr4_tRNA_exchange	-> Thr4_tRNA			exchange	free						No
Thr2_tRNA_exchange	-> Thr2_tRNA			exchange	free						No
Trp_tRNA_exchange	-> Trp_tRNA			exchange	free						No
Tyr12_tRNA_exchange	-> Tyr12_tRNA			exchange	free						No
Val1_tRNA_exchange	-> Val1_tRNA			exchange	free						No
Val2_tRNA_exchange	-> Val2_tRNA			exchange	free						No
Ribo_free_cm_binding	Ribo_free + cm -> Ribo_free_cm	0.00057	µM-1s-1	cm_inhibition	Mass action				Harvey 1980, Antimicrob. Agents Chemother.		Yes
Ribo_active_cm_binding	Ribo_active + cm -> Ribo_active_cm	0.00057	µM-1s-1	cm_inhibition	Mass action				Harvey 1980, Antimicrob. Agents Chemother.		Yes
Ribo_GCA_cm_binding	Ribo_GCA + cm -> Ribo_GCA_cm	0.00057	µM-1s-1	cm_inhibition	Mass action				Harvey 1980, Antimicrob. Agents Chemother.		Yes
Ribo_GCG_cm_binding	Ribo_GCG + cm -> Ribo_GCG_cm	0.00057	µM-1s-1	cm_inhibition	Mass action				Harvey 1980, Antimicrob. Agents Chemother.		Yes
Ribo_GCU_cm_binding	Ribo_GCU + cm -> Ribo_GCU_cm	0.00057	µM-1s-1	cm_inhibition	Mass action				Harvey 1980, Antimicrob. Agents Chemother.		Yes
Ribo_GCC_cm_binding	Ribo_GCC + cm -> Ribo_GCC_cm	0.00057	µM-1s-1	cm_inhibition	Mass action				Harvey 1980, Antimicrob. Agents Chemother.		Yes
Ribo_CGC_cm_binding	Ribo_CGC + cm -> Ribo_CGC_cm	0.00057	µM-1s-1	cm_inhibition	Mass action				Harvey 1980, Antimicrob. Agents Chemother.		Yes
Ribo_CGU_cm_binding	Ribo_CGU + cm -> Ribo_CGU_cm	0.00057	µM-1s-1	cm_inhibition	Mass action				Harvey 1980, Antimicrob. Agents Chemother.		Yes
Ribo_CGA_cm_binding	Ribo_CGA + cm -> Ribo_CGA_cm	0.00057	µM-1s-1	cm_inhibition	Mass action				Harvey 1980, Antimicrob. Agents Chemother.		Yes
Ribo_CGG_cm_binding	Ribo_CGG + cm -> Ribo_CGG_cm	0.00057	µM-1s-1	cm_inhibition	Mass action				Harvey 1980, Antimicrob. Agents Chemother.		Yes
Ribo_AGA_cm_binding	Ribo_AGA + cm -> Ribo_AGA_cm	0.00057	µM-1s-1	cm_inhibition	Mass action				Harvey 1980, Antimicrob. Agents Chemother.		Yes
Ribo_AGG_cm_binding	Ribo_AGG + cm -> Ribo_AGG_cm	0.00057	µM-1s-1	cm_inhibition	Mass action				Harvey 1980, Antimicrob. Agents Chemother.		Yes
Ribo_AAC_cm_binding	Ribo_AAC + cm -> Ribo_AAC_cm	0.00057	µM-1s-1	cm_inhibition	Mass action				Harvey 1980, Antimicrob. Agents Chemother.		Yes
Ribo_AAU_cm_binding	Ribo_AAU + cm -> Ribo_AAU_cm	0.00057	µM-1s-1	cm_inhibition	Mass action				Harvey 1980, Antimicrob. Agents Chemother.		Yes
Ribo_GAC_cm_binding	Ribo_GAC + cm -> Ribo_GAC_cm	0.00057	µM-1s-1	cm_inhibition	Mass action				Harvey 1980, Antimicrob. Agents Chemother.		Yes
Ribo_GAU_cm_binding	Ribo_GAU + cm -> Ribo_GAU_cm	0.00057	µM-1s-1	cm_inhibition	Mass action				Harvey 1980, Antimicrob. Agents Chemother.		Yes
Ribo_UGC_cm_binding	Ribo_UGC + cm -> Ribo_UGC_cm	0.00057	µM-1s-1	cm_inhibition	Mass action				Harvey 1980, Antimicrob. Agents Chemother.		Yes
Ribo_UGU_cm_binding	Ribo_UGU + cm -> Ribo_UGU_cm	0.00057	µM-1s-1	cm_inhibition	Mass action				Harvey 1980, Antimicrob. Agents Chemother.		Yes
Ribo_CAA_cm_binding	Ribo_CAA + cm -> Ribo_CAA_cm	0.00057	µM-1s-1	cm_inhibition	Mass action				Harvey 1980, Antimicrob. Agents Chemother.		Yes
Ribo_CAG_cm_binding	Ribo_CAG + cm -> Ribo_CAG_cm	0.00057	µM-1s-1	cm_inhibition	Mass action				Harvey 1980, Antimicrob. Agents Chemother.		Yes
Ribo_GAG_cm_binding	Ribo_GAG + cm -> Ribo_GAG_cm	0.00057	µM-1s-1	cm_inhibition	Mass action				Harvey 1980, Antimicrob. Agents Chemother.		Yes
Ribo_GAA_cm_binding	Ribo_GAA + cm -> Ribo_GAA_cm	0.00057	µM-1s-1	cm_inhibition	Mass action				Harvey 1980, Antimicrob. Agents Chemother.		Yes
Ribo_GGG_cm_binding	Ribo_GGG + cm -> Ribo_GGG_cm	0.00057	µM-1s-1	cm_inhibition	Mass action				Harvey 1980, Antimicrob. Agents Chemother.		Yes
Ribo_GGA_cm_binding	Ribo_GGA + cm -> Ribo_GGA_cm	0.00057	µM-1s-1	cm_inhibition	Mass action				Harvey 1980, Antimicrob. Agents Chemother.		Yes
Ribo_GGU_cm_binding	Ribo_GGU + cm -> Ribo_GGU_cm	0.00057	µM-1s-1	cm_inhibition	Mass action				Harvey 1980, Antimicrob. Agents Chemother.		Yes
Ribo_GGC_cm_binding	Ribo_GGC + cm -> Ribo_GGC_cm	0.00057	µM-1s-1	cm_inhibition	Mass action				Harvey 1980, Antimicrob. Agents Chemother.		Yes
Ribo_CAC_cm_binding	Ribo_CAC + cm -> Ribo_CAC_cm	0.00057	µM-1s-1	cm_inhibition	Mass action				Harvey 1980, Antimicrob. Agents Chemother.		Yes
Ribo_CAU_cm_binding	Ribo_CAU + cm -> Ribo_CAU_cm	0.00057	µM-1s-1	cm_inhibition	Mass action				Harvey 1980, Antimicrob. Agents Chemother.		Yes
Ribo_AUC_cm_binding	Ribo_AUC + cm -> Ribo_AUC_cm	0.00057	µM-1s-1	cm_inhibition	Mass action				Harvey 1980, Antimicrob. Agents Chemother.		Yes
Ribo_AUU_cm_binding	Ribo_AUU + cm -> Ribo_AUU_cm	0.00057	µM-1s-1	cm_inhibition	Mass action				Harvey 1980, Antimicrob. Agents Chemother.		Yes
Ribo_AUA_cm_binding	Ribo_AUA + cm -> Ribo_AUA_cm	0.00057	µM-1s-1	cm_inhibition	Mass action				Harvey 1980, Antimicrob. Agents Chemother.		Yes
Ribo_CUG_cm_binding	Ribo_CUG + cm -> Ribo_CUG_cm	0.00057	µM-1s-1	cm_inhibition	Mass action				Harvey 1980, Antimicrob. Agents Chemother.		Yes
Ribo_CUU_cm_binding	Ribo_CUU + cm -> Ribo_CUU_cm	0.00057	µM-1s-1	cm_inhibition	Mass action				Harvey 1980, Antimicrob. Agents Chemother.		Yes
Ribo_CUC_cm_binding	Ribo_CUC + cm -> Ribo_CUC_cm	0.00057	µM-1s-1	cm_inhibition	Mass action				Harvey 1980, Antimicrob. Agents Chemother.		Yes
Ribo_CUA_cm_binding	Ribo_CUA + cm -> Ribo_CUA_cm	0.00057	µM-1s-1	cm_inhibition	Mass action				Harvey 1980, Antimicrob. Agents Chemother.		Yes
Ribo_UUG_cm_binding	Ribo_UUG + cm -> Ribo_UUG_cm	0.00057	µM-1s-1	cm_inhibition	Mass action				Harvey 1980, Antimicrob. Agents Chemother.		Yes
Ribo_UUA_cm_binding	Ribo_UUA + cm -> Ribo_UUA_cm	0.00057	µM-1s-1	cm_inhibition	Mass action				Harvey 1980, Antimicrob. Agents Chemother.		Yes
Ribo_AAG_cm_binding	Ribo_AAG + cm -> Ribo_AAG_cm	0.00057	µM-1s-1	cm_inhibition	Mass action				Harvey 1980, Antimicrob. Agents Chemother.		Yes
Ribo_AAA_cm_binding	Ribo_AAA + cm -> Ribo_AAA_cm	0.00057	µM-1s-1	cm_inhibition	Mass action				Harvey 1980, Antimicrob. Agents Chemother.		Yes
Ribo_AUG_cm_binding	Ribo_AUG + cm -> Ribo_AUG_cm	0.00057	µM-1s-1	cm_inhibition	Mass action				Harvey 1980, Antimicrob. Agents Chemother.		Yes
Ribo_UUU_cm_binding	Ribo_UUU + cm -> Ribo_UUU_cm	0.00057	µM-1s-1	cm_inhibition	Mass action				Harvey 1980, Antimicrob. Agents Chemother.		Yes
Ribo_UUC_cm_binding	Ribo_UUC + cm -> Ribo_UUC_cm	0.00057	µM-1s-1	cm_inhibition	Mass action				Harvey 1980, Antimicrob. Agents Chemother.		Yes
Ribo_CCG_cm_binding	Ribo_CCG + cm -> Ribo_CCG_cm	0.00057	µM-1s-1	cm_inhibition	Mass action				Harvey 1980, Antimicrob. Agents Chemother.		Yes
Ribo_CCC_cm_binding	Ribo_CCC + cm -> Ribo_CCC_cm	0.00057	µM-1s-1	cm_inhibition	Mass action				Harvey 1980, Antimicrob. Agents Chemother.		Yes
Ribo_CCU_cm_binding	Ribo_CCU + cm -> Ribo_CCU_cm	0.00057	µM-1s-1	cm_inhibition	Mass action				Harvey 1980, Antimicrob. Agents Chemother.		Yes
Ribo_CCA_cm_binding	Ribo_CCA + cm -> Ribo_CCA_cm	0.00057	µM-1s-1	cm_inhibition	Mass action				Harvey 1980, Antimicrob. Agents Chemother.		Yes
Ribo_UCA_cm_binding	Ribo_UCA + cm -> Ribo_UCA_cm	0.00057	µM-1s-1	cm_inhibition	Mass action				Harvey 1980, Antimicrob. Agents Chemother.		Yes
Ribo_UCG_cm_binding	Ribo_UCG + cm -> Ribo_UCG_cm	0.00057	µM-1s-1	cm_inhibition	Mass action				Harvey 1980, Antimicrob. Agents Chemother.		Yes
Ribo_UCU_cm_binding	Ribo_UCU + cm -> Ribo_UCU_cm	0.00057	µM-1s-1	cm_inhibition	Mass action				Harvey 1980, Antimicrob. Agents Chemother.		Yes
Ribo_AGU_cm_binding	Ribo_AGU + cm -> Ribo_AGU_cm	0.00057	µM-1s-1	cm_inhibition	Mass action				Harvey 1980, Antimicrob. Agents Chemother.		Yes
Ribo_AGC_cm_binding	Ribo_AGC + cm -> Ribo_AGC_cm	0.00057	µM-1s-1	cm_inhibition	Mass action				Harvey 1980, Antimicrob. Agents Chemother.		Yes
Ribo_UCC_cm_binding	Ribo_UCC + cm -> Ribo_UCC_cm	0.00057	µM-1s-1	cm_inhibition	Mass action				Harvey 1980, Antimicrob. Agents Chemother.		Yes
Ribo_ACC_cm_binding	Ribo_ACC + cm -> Ribo_ACC_cm	0.00057	µM-1s-1	cm_inhibition	Mass action				Harvey 1980, Antimicrob. Agents Chemother.		Yes
Ribo_ACU_cm_binding	Ribo_ACU + cm -> Ribo_ACU_cm	0.00057	µM-1s-1	cm_inhibition	Mass action				Harvey 1980, Antimicrob. Agents Chemother.		Yes
Ribo_ACG_cm_binding	Ribo_ACG + cm -> Ribo_ACG_cm	0.00057	µM-1s-1	cm_inhibition	Mass action				Harvey 1980, Antimicrob. Agents Chemother.		Yes
Ribo_ACA_cm_binding	Ribo_ACA + cm -> Ribo_ACA_cm	0.00057	µM-1s-1	cm_inhibition	Mass action				Harvey 1980, Antimicrob. Agents Chemother.		Yes
Ribo_UGG_cm_binding	Ribo_UGG + cm -> Ribo_UGG_cm	0.00057	µM-1s-1	cm_inhibition	Mass action				Harvey 1980, Antimicrob. Agents Chemother.		Yes
Ribo_UAU_cm_binding	Ribo_UAU + cm -> Ribo_UAU_cm	0.00057	µM-1s-1	cm_inhibition	Mass action				Harvey 1980, Antimicrob. Agents Chemother.		Yes
Ribo_UAC_cm_binding	Ribo_UAC + cm -> Ribo_UAC_cm	0.00057	µM-1s-1	cm_inhibition	Mass action				Harvey 1980, Antimicrob. Agents Chemother.		Yes
Ribo_GUG_cm_binding	Ribo_GUG + cm -> Ribo_GUG_cm	0.00057	µM-1s-1	cm_inhibition	Mass action				Harvey 1980, Antimicrob. Agents Chemother.		Yes
Ribo_GUA_cm_binding	Ribo_GUA + cm -> Ribo_GUA_cm	0.00057	µM-1s-1	cm_inhibition	Mass action				Harvey 1980, Antimicrob. Agents Chemother.		Yes
Ribo_GUU_cm_binding	Ribo_GUU + cm -> Ribo_GUU_cm	0.00057	µM-1s-1	cm_inhibition	Mass action				Harvey 1980, Antimicrob. Agents Chemother.		Yes
Ribo_GUC_cm_binding	Ribo_GUC + cm -> Ribo_GUC_cm	0.00057	µM-1s-1	cm_inhibition	Mass action				Harvey 1980, Antimicrob. Agents Chemother.		Yes
Ribo_free_cm_release	Ribo_free_cm -> Ribo_free + cm	0.0014	s-1	cm_inhibition	Mass action				Harvey 1980, Antimicrob. Agents Chemother.		Yes
Ribo_active_cm_release	Ribo_active_cm -> Ribo_active + cm	0.0014	s-1	cm_inhibition	Mass action				Harvey 1980, Antimicrob. Agents Chemother.		Yes
Ribo_GCA_cm_release	Ribo_GCA_cm -> Ribo_free + cm	0.0014	s-1	cm_inhibition	Mass action				Harvey 1980, Antimicrob. Agents Chemother.		Yes
Ribo_GCG_cm_release	Ribo_GCG_cm -> Ribo_free + cm	0.0014	s-1	cm_inhibition	Mass action				Harvey 1980, Antimicrob. Agents Chemother.		Yes
Ribo_GCU_cm_release	Ribo_GCU_cm -> Ribo_free + cm	0.0014	s-1	cm_inhibition	Mass action				Harvey 1980, Antimicrob. Agents Chemother.		Yes
Ribo_GCC_cm_release	Ribo_GCC_cm -> Ribo_free + cm	0.0014	s-1	cm_inhibition	Mass action				Harvey 1980, Antimicrob. Agents Chemother.		Yes
Ribo_CGC_cm_release	Ribo_CGC_cm -> Ribo_free + cm	0.0014	s-1	cm_inhibition	Mass action				Harvey 1980, Antimicrob. Agents Chemother.		Yes
Ribo_CGU_cm_release	Ribo_CGU_cm -> Ribo_free + cm	0.0014	s-1	cm_inhibition	Mass action				Harvey 1980, Antimicrob. Agents Chemother.		Yes
Ribo_CGA_cm_release	Ribo_CGA_cm -> Ribo_free + cm	0.0014	s-1	cm_inhibition	Mass action				Harvey 1980, Antimicrob. Agents Chemother.		Yes
Ribo_CGG_cm_release	Ribo_CGG_cm -> Ribo_free + cm	0.0014	s-1	cm_inhibition	Mass action				Harvey 1980, Antimicrob. Agents Chemother.		Yes
Ribo_AGA_cm_release	Ribo_AGA_cm -> Ribo_free + cm	0.0014	s-1	cm_inhibition	Mass action				Harvey 1980, Antimicrob. Agents Chemother.		Yes
Ribo_AGG_cm_release	Ribo_AGG_cm -> Ribo_free + cm	0.0014	s-1	cm_inhibition	Mass action				Harvey 1980, Antimicrob. Agents Chemother.		Yes
Ribo_AAC_cm_release	Ribo_AAC_cm -> Ribo_free + cm	0.0014	s-1	cm_inhibition	Mass action				Harvey 1980, Antimicrob. Agents Chemother.		Yes
Ribo_AAU_cm_release	Ribo_AAU_cm -> Ribo_free + cm	0.0014	s-1	cm_inhibition	Mass action				Harvey 1980, Antimicrob. Agents Chemother.		Yes
Ribo_GAC_cm_release	Ribo_GAC_cm -> Ribo_free + cm	0.0014	s-1	cm_inhibition	Mass action				Harvey 1980, Antimicrob. Agents Chemother.		Yes
Ribo_GAU_cm_release	Ribo_GAU_cm -> Ribo_free + cm	0.0014	s-1	cm_inhibition	Mass action				Harvey 1980, Antimicrob. Agents Chemother.		Yes
Ribo_UGC_cm_release	Ribo_UGC_cm -> Ribo_free + cm	0.0014	s-1	cm_inhibition	Mass action				Harvey 1980, Antimicrob. Agents Chemother.		Yes
Ribo_UGU_cm_release	Ribo_UGU_cm -> Ribo_free + cm	0.0014	s-1	cm_inhibition	Mass action				Harvey 1980, Antimicrob. Agents Chemother.		Yes
Ribo_CAA_cm_release	Ribo_CAA_cm -> Ribo_free + cm	0.0014	s-1	cm_inhibition	Mass action				Harvey 1980, Antimicrob. Agents Chemother.		Yes
Ribo_CAG_cm_release	Ribo_CAG_cm -> Ribo_free + cm	0.0014	s-1	cm_inhibition	Mass action				Harvey 1980, Antimicrob. Agents Chemother.		Yes
Ribo_GAG_cm_release	Ribo_GAG_cm -> Ribo_free + cm	0.0014	s-1	cm_inhibition	Mass action				Harvey 1980, Antimicrob. Agents Chemother.		Yes
Ribo_GAA_cm_release	Ribo_GAA_cm -> Ribo_free + cm	0.0014	s-1	cm_inhibition	Mass action				Harvey 1980, Antimicrob. Agents Chemother.		Yes
Ribo_GGG_cm_release	Ribo_GGG_cm -> Ribo_free + cm	0.0014	s-1	cm_inhibition	Mass action				Harvey 1980, Antimicrob. Agents Chemother.		Yes
Ribo_GGA_cm_release	Ribo_GGA_cm -> Ribo_free + cm	0.0014	s-1	cm_inhibition	Mass action				Harvey 1980, Antimicrob. Agents Chemother.		Yes
Ribo_GGU_cm_release	Ribo_GGU_cm -> Ribo_free + cm	0.0014	s-1	cm_inhibition	Mass action				Harvey 1980, Antimicrob. Agents Chemother.		Yes
Ribo_GGC_cm_release	Ribo_GGC_cm -> Ribo_free + cm	0.0014	s-1	cm_inhibition	Mass action				Harvey 1980, Antimicrob. Agents Chemother.		Yes
Ribo_CAC_cm_release	Ribo_CAC_cm -> Ribo_free + cm	0.0014	s-1	cm_inhibition	Mass action				Harvey 1980, Antimicrob. Agents Chemother.		Yes
Ribo_CAU_cm_release	Ribo_CAU_cm -> Ribo_free + cm	0.0014	s-1	cm_inhibition	Mass action				Harvey 1980, Antimicrob. Agents Chemother.		Yes
Ribo_AUC_cm_release	Ribo_AUC_cm -> Ribo_free + cm	0.0014	s-1	cm_inhibition	Mass action				Harvey 1980, Antimicrob. Agents Chemother.		Yes
Ribo_AUU_cm_release	Ribo_AUU_cm -> Ribo_free + cm	0.0014	s-1	cm_inhibition	Mass action				Harvey 1980, Antimicrob. Agents Chemother.		Yes
Ribo_AUA_cm_release	Ribo_AUA_cm -> Ribo_free + cm	0.0014	s-1	cm_inhibition	Mass action				Harvey 1980, Antimicrob. Agents Chemother.		Yes
Ribo_CUG_cm_release	Ribo_CUG_cm -> Ribo_free + cm	0.0014	s-1	cm_inhibition	Mass action				Harvey 1980, Antimicrob. Agents Chemother.		Yes
Ribo_CUU_cm_release	Ribo_CUU_cm -> Ribo_free + cm	0.0014	s-1	cm_inhibition	Mass action				Harvey 1980, Antimicrob. Agents Chemother.		Yes
Ribo_CUC_cm_release	Ribo_CUC_cm -> Ribo_free + cm	0.0014	s-1	cm_inhibition	Mass action				Harvey 1980, Antimicrob. Agents Chemother.		Yes
Ribo_CUA_cm_release	Ribo_CUA_cm -> Ribo_free + cm	0.0014	s-1	cm_inhibition	Mass action				Harvey 1980, Antimicrob. Agents Chemother.		Yes
Ribo_UUG_cm_release	Ribo_UUG_cm -> Ribo_free + cm	0.0014	s-1	cm_inhibition	Mass action				Harvey 1980, Antimicrob. Agents Chemother.		Yes
Ribo_UUA_cm_release	Ribo_UUA_cm -> Ribo_free + cm	0.0014	s-1	cm_inhibition	Mass action				Harvey 1980, Antimicrob. Agents Chemother.		Yes
Ribo_AAG_cm_release	Ribo_AAG_cm -> Ribo_free + cm	0.0014	s-1	cm_inhibition	Mass action				Harvey 1980, Antimicrob. Agents Chemother.		Yes
Ribo_AAA_cm_release	Ribo_AAA_cm -> Ribo_free + cm	0.0014	s-1	cm_inhibition	Mass action				Harvey 1980, Antimicrob. Agents Chemother.		Yes
Ribo_AUG_cm_release	Ribo_AUG_cm -> Ribo_free + cm	0.0014	s-1	cm_inhibition	Mass action				Harvey 1980, Antimicrob. Agents Chemother.		Yes
Ribo_UUU_cm_release	Ribo_UUU_cm -> Ribo_free + cm	0.0014	s-1	cm_inhibition	Mass action				Harvey 1980, Antimicrob. Agents Chemother.		Yes
Ribo_UUC_cm_release	Ribo_UUC_cm -> Ribo_free + cm	0.0014	s-1	cm_inhibition	Mass action				Harvey 1980, Antimicrob. Agents Chemother.		Yes
Ribo_CCG_cm_release	Ribo_CCG_cm -> Ribo_free + cm	0.0014	s-1	cm_inhibition	Mass action				Harvey 1980, Antimicrob. Agents Chemother.		Yes
Ribo_CCC_cm_release	Ribo_CCC_cm -> Ribo_free + cm	0.0014	s-1	cm_inhibition	Mass action				Harvey 1980, Antimicrob. Agents Chemother.		Yes
Ribo_CCU_cm_release	Ribo_CCU_cm -> Ribo_free + cm	0.0014	s-1	cm_inhibition	Mass action				Harvey 1980, Antimicrob. Agents Chemother.		Yes
Ribo_CCA_cm_release	Ribo_CCA_cm -> Ribo_free + cm	0.0014	s-1	cm_inhibition	Mass action				Harvey 1980, Antimicrob. Agents Chemother.		Yes
Ribo_UCA_cm_release	Ribo_UCA_cm -> Ribo_free + cm	0.0014	s-1	cm_inhibition	Mass action				Harvey 1980, Antimicrob. Agents Chemother.		Yes
Ribo_UCG_cm_release	Ribo_UCG_cm -> Ribo_free + cm	0.0014	s-1	cm_inhibition	Mass action				Harvey 1980, Antimicrob. Agents Chemother.		Yes
Ribo_UCU_cm_release	Ribo_UCU_cm -> Ribo_free + cm	0.0014	s-1	cm_inhibition	Mass action				Harvey 1980, Antimicrob. Agents Chemother.		Yes
Ribo_AGU_cm_release	Ribo_AGU_cm -> Ribo_free + cm	0.0014	s-1	cm_inhibition	Mass action				Harvey 1980, Antimicrob. Agents Chemother.		Yes
Ribo_AGC_cm_release	Ribo_AGC_cm -> Ribo_free + cm	0.0014	s-1	cm_inhibition	Mass action				Harvey 1980, Antimicrob. Agents Chemother.		Yes
Ribo_UCC_cm_release	Ribo_UCC_cm -> Ribo_free + cm	0.0014	s-1	cm_inhibition	Mass action				Harvey 1980, Antimicrob. Agents Chemother.		Yes
Ribo_ACC_cm_release	Ribo_ACC_cm -> Ribo_free + cm	0.0014	s-1	cm_inhibition	Mass action				Harvey 1980, Antimicrob. Agents Chemother.		Yes
Ribo_ACU_cm_release	Ribo_ACU_cm -> Ribo_free + cm	0.0014	s-1	cm_inhibition	Mass action				Harvey 1980, Antimicrob. Agents Chemother.		Yes
Ribo_ACG_cm_release	Ribo_ACG_cm -> Ribo_free + cm	0.0014	s-1	cm_inhibition	Mass action				Harvey 1980, Antimicrob. Agents Chemother.		Yes
Ribo_ACA_cm_release	Ribo_ACA_cm -> Ribo_free + cm	0.0014	s-1	cm_inhibition	Mass action				Harvey 1980, Antimicrob. Agents Chemother.		Yes
Ribo_UGG_cm_release	Ribo_UGG_cm -> Ribo_free + cm	0.0014	s-1	cm_inhibition	Mass action				Harvey 1980, Antimicrob. Agents Chemother.		Yes
Ribo_UAU_cm_release	Ribo_UAU_cm -> Ribo_free + cm	0.0014	s-1	cm_inhibition	Mass action				Harvey 1980, Antimicrob. Agents Chemother.		Yes
Ribo_UAC_cm_release	Ribo_UAC_cm -> Ribo_free + cm	0.0014	s-1	cm_inhibition	Mass action				Harvey 1980, Antimicrob. Agents Chemother.		Yes
Ribo_GUG_cm_release	Ribo_GUG_cm -> Ribo_free + cm	0.0014	s-1	cm_inhibition	Mass action				Harvey 1980, Antimicrob. Agents Chemother.		Yes
Ribo_GUA_cm_release	Ribo_GUA_cm -> Ribo_free + cm	0.0014	s-1	cm_inhibition	Mass action				Harvey 1980, Antimicrob. Agents Chemother.		Yes
Ribo_GUU_cm_release	Ribo_GUU_cm -> Ribo_free + cm	0.0014	s-1	cm_inhibition	Mass action				Harvey 1980, Antimicrob. Agents Chemother.		Yes
Ribo_GUC_cm_release	Ribo_GUC_cm -> Ribo_free + cm	0.0014	s-1	cm_inhibition	Mass action				Harvey 1980, Antimicrob. Agents Chemother.		Yes
cm_exchange	-> cm			exchange	free						Yes
Refs
Gromadski, K. B., Wieden, H.-J. & Rodnina, M. V. Kinetic mechanism of elongation factor Ts-catalyzed nucleotide exchange in elongation factor Tu. Biochemistry 41, 162–9 (2002).
Louie, A. & Jurnak, F. Kinetic studies of Escherichia coli elongation factor Tu-guanosine 5’-triphosphate-aminoacyl-tRNA complexes. Biochemistry 24, 6433–9 (1985).
Tadmor, A. D. & Tlusty, T. A coarse-grained biophysical model of E. coli and its application to perturbation of the rRNA operon copy number. PLoS Comput. Biol. 4, e1000038 (2008).
Klumpp, S., Scott, M., Pedersen, S. & Hwa, T. Molecular crowding limits translation and cell growth. Proc. Natl. Acad. Sci. U. S. A. 110, 16754–9 (2013).
Harvey, R. J. & Koch, A. L. How partially inhibitory concentrations of chloramphenicol affect the growth of Escherichia coli. Antimicrob. Agents Chemother. 18, 323–337 (1980).
