# Supplementary material for: The protein translation machinery is expressed for maximal efficiency in Escherichia coli
Source: Nat Commun. 2020 Oct 16;11:5260. doi: 10.1038/s41467-020-18948-x (PMC7568582; doi:10.1038/s41467-020-18948-x)
Supplement: Supplementary file 5 — Supplementary Data 2 [file 41467_2020_18948_MOESM5_ESM.xlsx]

## Sheet: Sheet1
Supplementary Data 2. Components in the model, their molecular weights, and other alternative cost measures.
Component	Molecular weight (kDa)																				Carbon content																				ATP cost (~P)
	42°C glucose	Acetate	Chemostat μ = 0.12	Chemostat μ = 0.2	Chemostat μ = 0.35	Chemostat μ = 0.5	Fructose	Fumarate	Galactose	Glucosamine	Glucose	Glycerol	Glycerol + AA	LB	Mannose	Osmotic-stress glucose	pH6 glucose	Pyruvate	Succinate	Xylose	42°C glucose	Acetate	Chemostat μ = 0.12	Chemostat μ = 0.2	Chemostat μ = 0.35	Chemostat μ = 0.5	Fructose	Fumarate	Galactose	Glucosamine	Glucose	Glycerol	Glycerol + AA	LB	Mannose	Osmotic-stress glucose	pH6 glucose	Pyruvate	Succinate	Xylose	42°C glucose	Acetate	Chemostat μ = 0.12	Chemostat μ = 0.2	Chemostat μ = 0.35	Chemostat μ = 0.5	Fructose	Fumarate	Galactose
EFTu	43.2895	43.2895	43.2895	43.2895	43.2895	43.2895	43.2895	43.2895	43.2895	43.2895	43.2895	43.2895	43.2895	43.2895	43.2895	43.2895	43.2895	43.2895	43.2895	43.2895	1922	1922	1922	1922	1922	1922	1922	1922	1922	1922	1922	1922	1922	1922	1922	1922	1922	1922	1922	1922	10622.8	10622.8	10622.8	10622.8	10622.8	10622.8	10622.8	10622.8	10622.8
GDP	0.4432	0.4432	0.4432	0.4432	0.4432	0.4432	0.4432	0.4432	0.4432	0.4432	0.4432	0.4432	0.4432	0.4432	0.4432	0.4432	0.4432	0.4432	0.4432	0.4432	10	10	10	10	10	10	10	10	10	10	10	10	10	10	10	10	10	10	10	10	49.7	49.7	49.7	49.7	49.7	49.7	49.7	49.7	49.7
EFTu_GDP	43.7327	43.7327	43.7327	43.7327	43.7327	43.7327	43.7327	43.7327	43.7327	43.7327	43.7327	43.7327	43.7327	43.7327	43.7327	43.7327	43.7327	43.7327	43.7327	43.7327	1932	1932	1932	1932	1932	1932	1932	1932	1932	1932	1932	1932	1932	1932	1932	1932	1932	1932	1932	1932	10672.5	10672.5	10672.5	10672.5	10672.5	10672.5	10672.5	10672.5	10672.5
EFTs	30.4274	30.4274	30.4274	30.4274	30.4274	30.4274	30.4274	30.4274	30.4274	30.4274	30.4274	30.4274	30.4274	30.4274	30.4274	30.4274	30.4274	30.4274	30.4274	30.4274	1336	1336	1336	1336	1336	1336	1336	1336	1336	1336	1336	1336	1336	1336	1336	1336	1336	1336	1336	1336	7277.2	7277.2	7277.2	7277.2	7277.2	7277.2	7277.2	7277.2	7277.2
EFTu_EFTs	73.7169	73.7169	73.7169	73.7169	73.7169	73.7169	73.7169	73.7169	73.7169	73.7169	73.7169	73.7169	73.7169	73.7169	73.7169	73.7169	73.7169	73.7169	73.7169	73.7169	3258	3258	3258	3258	3258	3258	3258	3258	3258	3258	3258	3258	3258	3258	3258	3258	3258	3258	3258	3258	17900	17900	17900	17900	17900	17900	17900	17900	17900
EFTu_GDP_EFTs	74.1601	74.1601	74.1601	74.1601	74.1601	74.1601	74.1601	74.1601	74.1601	74.1601	74.1601	74.1601	74.1601	74.1601	74.1601	74.1601	74.1601	74.1601	74.1601	74.1601	3268	3268	3268	3268	3268	3268	3268	3268	3268	3268	3268	3268	3268	3268	3268	3268	3268	3268	3268	3268	17949.7	17949.7	17949.7	17949.7	17949.7	17949.7	17949.7	17949.7	17949.7
GTP	0.5232	0.5232	0.5232	0.5232	0.5232	0.5232	0.5232	0.5232	0.5232	0.5232	0.5232	0.5232	0.5232	0.5232	0.5232	0.5232	0.5232	0.5232	0.5232	0.5232	10	10	10	10	10	10	10	10	10	10	10	10	10	10	10	10	10	10	10	10	50.7	50.7	50.7	50.7	50.7	50.7	50.7	50.7	50.7
EFTu_GTP	43.8127	43.8127	43.8127	43.8127	43.8127	43.8127	43.8127	43.8127	43.8127	43.8127	43.8127	43.8127	43.8127	43.8127	43.8127	43.8127	43.8127	43.8127	43.8127	43.8127	1932	1932	1932	1932	1932	1932	1932	1932	1932	1932	1932	1932	1932	1932	1932	1932	1932	1932	1932	1932	10673.5	10673.5	10673.5	10673.5	10673.5	10673.5	10673.5	10673.5	10673.5
EFTu_GTP_EFTs	74.2401	74.2401	74.2401	74.2401	74.2401	74.2401	74.2401	74.2401	74.2401	74.2401	74.2401	74.2401	74.2401	74.2401	74.2401	74.2401	74.2401	74.2401	74.2401	74.2401	3268	3268	3268	3268	3268	3268	3268	3268	3268	3268	3268	3268	3268	3268	3268	3268	3268	3268	3268	3268	17950.7	17950.7	17950.7	17950.7	17950.7	17950.7	17950.7	17950.7	17950.7
Ala1B_tRNA	24.6113	24.6113	24.6113	24.6113	24.6113	24.6113	24.6113	24.6113	24.6113	24.6113	24.6113	24.6113	24.6113	24.6113	24.6113	24.6113	24.6113	24.6113	24.6113	24.6113	725	725	725	725	725	725	725	725	725	725	725	725	725	725	725	725	725	725	725	725	3688.9	3688.9	3688.9	3688.9	3688.9	3688.9	3688.9	3688.9	3688.9
EFTu_GTP_Ala1B_tRNA	68.424	68.424	68.424	68.424	68.424	68.424	68.424	68.424	68.424	68.424	68.424	68.424	68.424	68.424	68.424	68.424	68.424	68.424	68.424	68.424	2657	2657	2657	2657	2657	2657	2657	2657	2657	2657	2657	2657	2657	2657	2657	2657	2657	2657	2657	2657	14362.4	14362.4	14362.4	14362.4	14362.4	14362.4	14362.4	14362.4	14362.4
Ala2_tRNA	24.6593	24.6593	24.6593	24.6593	24.6593	24.6593	24.6593	24.6593	24.6593	24.6593	24.6593	24.6593	24.6593	24.6593	24.6593	24.6593	24.6593	24.6593	24.6593	24.6593	727	727	727	727	727	727	727	727	727	727	727	727	727	727	727	727	727	727	727	727	3694.9	3694.9	3694.9	3694.9	3694.9	3694.9	3694.9	3694.9	3694.9
EFTu_GTP_Ala2_tRNA	68.472	68.472	68.472	68.472	68.472	68.472	68.472	68.472	68.472	68.472	68.472	68.472	68.472	68.472	68.472	68.472	68.472	68.472	68.472	68.472	2659	2659	2659	2659	2659	2659	2659	2659	2659	2659	2659	2659	2659	2659	2659	2659	2659	2659	2659	2659	14368.4	14368.4	14368.4	14368.4	14368.4	14368.4	14368.4	14368.4	14368.4
Arg2_tRNA	25.0166	25.0166	25.0166	25.0166	25.0166	25.0166	25.0166	25.0166	25.0166	25.0166	25.0166	25.0166	25.0166	25.0166	25.0166	25.0166	25.0166	25.0166	25.0166	25.0166	739	739	739	739	739	739	739	739	739	739	739	739	739	739	739	739	739	739	739	739	3756.2	3756.2	3756.2	3756.2	3756.2	3756.2	3756.2	3756.2	3756.2
EFTu_GTP_Arg2_tRNA	68.8293	68.8293	68.8293	68.8293	68.8293	68.8293	68.8293	68.8293	68.8293	68.8293	68.8293	68.8293	68.8293	68.8293	68.8293	68.8293	68.8293	68.8293	68.8293	68.8293	2671	2671	2671	2671	2671	2671	2671	2671	2671	2671	2671	2671	2671	2671	2671	2671	2671	2671	2671	2671	14429.7	14429.7	14429.7	14429.7	14429.7	14429.7	14429.7	14429.7	14429.7
Arg3_tRNA	25.0556	25.0556	25.0556	25.0556	25.0556	25.0556	25.0556	25.0556	25.0556	25.0556	25.0556	25.0556	25.0556	25.0556	25.0556	25.0556	25.0556	25.0556	25.0556	25.0556	738	738	738	738	738	738	738	738	738	738	738	738	738	738	738	738	738	738	738	738	3758.2	3758.2	3758.2	3758.2	3758.2	3758.2	3758.2	3758.2	3758.2
EFTu_GTP_Arg3_tRNA	68.8683	68.8683	68.8683	68.8683	68.8683	68.8683	68.8683	68.8683	68.8683	68.8683	68.8683	68.8683	68.8683	68.8683	68.8683	68.8683	68.8683	68.8683	68.8683	68.8683	2670	2670	2670	2670	2670	2670	2670	2670	2670	2670	2670	2670	2670	2670	2670	2670	2670	2670	2670	2670	14431.7	14431.7	14431.7	14431.7	14431.7	14431.7	14431.7	14431.7	14431.7
Arg4_tRNA	25.0096	25.0096	25.0096	25.0096	25.0096	25.0096	25.0096	25.0096	25.0096	25.0096	25.0096	25.0096	25.0096	25.0096	25.0096	25.0096	25.0096	25.0096	25.0096	25.0096	738	738	738	738	738	738	738	738	738	738	738	738	738	738	738	738	738	738	738	738	3753.2	3753.2	3753.2	3753.2	3753.2	3753.2	3753.2	3753.2	3753.2
EFTu_GTP_Arg4_tRNA	68.8223	68.8223	68.8223	68.8223	68.8223	68.8223	68.8223	68.8223	68.8223	68.8223	68.8223	68.8223	68.8223	68.8223	68.8223	68.8223	68.8223	68.8223	68.8223	68.8223	2670	2670	2670	2670	2670	2670	2670	2670	2670	2670	2670	2670	2670	2670	2670	2670	2670	2670	2670	2670	14426.7	14426.7	14426.7	14426.7	14426.7	14426.7	14426.7	14426.7	14426.7
Arg5_tRNA	24.2592	24.2592	24.2592	24.2592	24.2592	24.2592	24.2592	24.2592	24.2592	24.2592	24.2592	24.2592	24.2592	24.2592	24.2592	24.2592	24.2592	24.2592	24.2592	24.2592	718	718	718	718	718	718	718	718	718	718	718	718	718	718	718	718	718	718	718	718	3643.8	3643.8	3643.8	3643.8	3643.8	3643.8	3643.8	3643.8	3643.8
EFTu_GTP_Arg5_tRNA	68.0719	68.0719	68.0719	68.0719	68.0719	68.0719	68.0719	68.0719	68.0719	68.0719	68.0719	68.0719	68.0719	68.0719	68.0719	68.0719	68.0719	68.0719	68.0719	68.0719	2650	2650	2650	2650	2650	2650	2650	2650	2650	2650	2650	2650	2650	2650	2650	2650	2650	2650	2650	2650	14317.3	14317.3	14317.3	14317.3	14317.3	14317.3	14317.3	14317.3	14317.3
Asn_tRNA	24.6113	24.6113	24.6113	24.6113	24.6113	24.6113	24.6113	24.6113	24.6113	24.6113	24.6113	24.6113	24.6113	24.6113	24.6113	24.6113	24.6113	24.6113	24.6113	24.6113	726	726	726	726	726	726	726	726	726	726	726	726	726	726	726	726	726	726	726	726	3683.9	3683.9	3683.9	3683.9	3683.9	3683.9	3683.9	3683.9	3683.9
EFTu_GTP_Asn_tRNA	68.424	68.424	68.424	68.424	68.424	68.424	68.424	68.424	68.424	68.424	68.424	68.424	68.424	68.424	68.424	68.424	68.424	68.424	68.424	68.424	2658	2658	2658	2658	2658	2658	2658	2658	2658	2658	2658	2658	2658	2658	2658	2658	2658	2658	2658	2658	14357.4	14357.4	14357.4	14357.4	14357.4	14357.4	14357.4	14357.4	14357.4
Asp1_tRNA	24.9945	24.9945	24.9945	24.9945	24.9945	24.9945	24.9945	24.9945	24.9945	24.9945	24.9945	24.9945	24.9945	24.9945	24.9945	24.9945	24.9945	24.9945	24.9945	24.9945	735	735	735	735	735	735	735	735	735	735	735	735	735	735	735	735	735	735	735	735	3736.6	3736.6	3736.6	3736.6	3736.6	3736.6	3736.6	3736.6	3736.6
EFTu_GTP_Asp1_tRNA	68.8072	68.8072	68.8072	68.8072	68.8072	68.8072	68.8072	68.8072	68.8072	68.8072	68.8072	68.8072	68.8072	68.8072	68.8072	68.8072	68.8072	68.8072	68.8072	68.8072	2667	2667	2667	2667	2667	2667	2667	2667	2667	2667	2667	2667	2667	2667	2667	2667	2667	2667	2667	2667	14410.1	14410.1	14410.1	14410.1	14410.1	14410.1	14410.1	14410.1	14410.1
Cys_tRNA	23.946	23.946	23.946	23.946	23.946	23.946	23.946	23.946	23.946	23.946	23.946	23.946	23.946	23.946	23.946	23.946	23.946	23.946	23.946	23.946	706	706	706	706	706	706	706	706	706	706	706	706	706	706	706	706	706	706	706	706	3600.5	3600.5	3600.5	3600.5	3600.5	3600.5	3600.5	3600.5	3600.5
EFTu_GTP_Cys_tRNA	67.7587	67.7587	67.7587	67.7587	67.7587	67.7587	67.7587	67.7587	67.7587	67.7587	67.7587	67.7587	67.7587	67.7587	67.7587	67.7587	67.7587	67.7587	67.7587	67.7587	2638	2638	2638	2638	2638	2638	2638	2638	2638	2638	2638	2638	2638	2638	2638	2638	2638	2638	2638	2638	14274	14274	14274	14274	14274	14274	14274	14274	14274
Gln1_tRNA	24.2532	24.2532	24.2532	24.2532	24.2532	24.2532	24.2532	24.2532	24.2532	24.2532	24.2532	24.2532	24.2532	24.2532	24.2532	24.2532	24.2532	24.2532	24.2532	24.2532	716	716	716	716	716	716	716	716	716	716	716	716	716	716	716	716	716	716	716	716	3634.8	3634.8	3634.8	3634.8	3634.8	3634.8	3634.8	3634.8	3634.8
EFTu_GTP_Gln1_tRNA	68.0659	68.0659	68.0659	68.0659	68.0659	68.0659	68.0659	68.0659	68.0659	68.0659	68.0659	68.0659	68.0659	68.0659	68.0659	68.0659	68.0659	68.0659	68.0659	68.0659	2648	2648	2648	2648	2648	2648	2648	2648	2648	2648	2648	2648	2648	2648	2648	2648	2648	2648	2648	2648	14308.3	14308.3	14308.3	14308.3	14308.3	14308.3	14308.3	14308.3	14308.3
Gln2_tRNA	24.2522	24.2522	24.2522	24.2522	24.2522	24.2522	24.2522	24.2522	24.2522	24.2522	24.2522	24.2522	24.2522	24.2522	24.2522	24.2522	24.2522	24.2522	24.2522	24.2522	716	716	716	716	716	716	716	716	716	716	716	716	716	716	716	716	716	716	716	716	3635.8	3635.8	3635.8	3635.8	3635.8	3635.8	3635.8	3635.8	3635.8
EFTu_GTP_Gln2_tRNA	68.0649	68.0649	68.0649	68.0649	68.0649	68.0649	68.0649	68.0649	68.0649	68.0649	68.0649	68.0649	68.0649	68.0649	68.0649	68.0649	68.0649	68.0649	68.0649	68.0649	2648	2648	2648	2648	2648	2648	2648	2648	2648	2648	2648	2648	2648	2648	2648	2648	2648	2648	2648	2648	14309.3	14309.3	14309.3	14309.3	14309.3	14309.3	14309.3	14309.3	14309.3
Glu2_tRNA	24.5713	24.5713	24.5713	24.5713	24.5713	24.5713	24.5713	24.5713	24.5713	24.5713	24.5713	24.5713	24.5713	24.5713	24.5713	24.5713	24.5713	24.5713	24.5713	24.5713	725	725	725	725	725	725	725	725	725	725	725	725	725	725	725	725	725	725	725	725	3685.5	3685.5	3685.5	3685.5	3685.5	3685.5	3685.5	3685.5	3685.5
EFTu_GTP_Glu2_tRNA	68.384	68.384	68.384	68.384	68.384	68.384	68.384	68.384	68.384	68.384	68.384	68.384	68.384	68.384	68.384	68.384	68.384	68.384	68.384	68.384	2657	2657	2657	2657	2657	2657	2657	2657	2657	2657	2657	2657	2657	2657	2657	2657	2657	2657	2657	2657	14359	14359	14359	14359	14359	14359	14359	14359	14359
Gly1_tRNA	23.8369	23.8369	23.8369	23.8369	23.8369	23.8369	23.8369	23.8369	23.8369	23.8369	23.8369	23.8369	23.8369	23.8369	23.8369	23.8369	23.8369	23.8369	23.8369	23.8369	703	703	703	703	703	703	703	703	703	703	703	703	703	703	703	703	703	703	703	703	3579.5	3579.5	3579.5	3579.5	3579.5	3579.5	3579.5	3579.5	3579.5
EFTu_GTP_Gly1_tRNA	67.6496	67.6496	67.6496	67.6496	67.6496	67.6496	67.6496	67.6496	67.6496	67.6496	67.6496	67.6496	67.6496	67.6496	67.6496	67.6496	67.6496	67.6496	67.6496	67.6496	2635	2635	2635	2635	2635	2635	2635	2635	2635	2635	2635	2635	2635	2635	2635	2635	2635	2635	2635	2635	14253	14253	14253	14253	14253	14253	14253	14253	14253
Gly2_tRNA	24.0561	24.0561	24.0561	24.0561	24.0561	24.0561	24.0561	24.0561	24.0561	24.0561	24.0561	24.0561	24.0561	24.0561	24.0561	24.0561	24.0561	24.0561	24.0561	24.0561	709	709	709	709	709	709	709	709	709	709	709	709	709	709	709	709	709	709	709	709	3614.2	3614.2	3614.2	3614.2	3614.2	3614.2	3614.2	3614.2	3614.2
EFTu_GTP_Gly2_tRNA	67.8688	67.8688	67.8688	67.8688	67.8688	67.8688	67.8688	67.8688	67.8688	67.8688	67.8688	67.8688	67.8688	67.8688	67.8688	67.8688	67.8688	67.8688	67.8688	67.8688	2641	2641	2641	2641	2641	2641	2641	2641	2641	2641	2641	2641	2641	2641	2641	2641	2641	2641	2641	2641	14287.7	14287.7	14287.7	14287.7	14287.7	14287.7	14287.7	14287.7	14287.7
Gly3_tRNA	24.5993	24.5993	24.5993	24.5993	24.5993	24.5993	24.5993	24.5993	24.5993	24.5993	24.5993	24.5993	24.5993	24.5993	24.5993	24.5993	24.5993	24.5993	24.5993	24.5993	724	724	724	724	724	724	724	724	724	724	724	724	724	724	724	724	724	724	724	724	3686.9	3686.9	3686.9	3686.9	3686.9	3686.9	3686.9	3686.9	3686.9
EFTu_GTP_Gly3_tRNA	68.412	68.412	68.412	68.412	68.412	68.412	68.412	68.412	68.412	68.412	68.412	68.412	68.412	68.412	68.412	68.412	68.412	68.412	68.412	68.412	2656	2656	2656	2656	2656	2656	2656	2656	2656	2656	2656	2656	2656	2656	2656	2656	2656	2656	2656	2656	14360.4	14360.4	14360.4	14360.4	14360.4	14360.4	14360.4	14360.4	14360.4
His_tRNA	24.8936	24.8936	24.8936	24.8936	24.8936	24.8936	24.8936	24.8936	24.8936	24.8936	24.8936	24.8936	24.8936	24.8936	24.8936	24.8936	24.8936	24.8936	24.8936	24.8936	735	735	735	735	735	735	735	735	735	735	735	735	735	735	735	735	735	735	735	735	3746.2	3746.2	3746.2	3746.2	3746.2	3746.2	3746.2	3746.2	3746.2
EFTu_GTP_His_tRNA	68.7063	68.7063	68.7063	68.7063	68.7063	68.7063	68.7063	68.7063	68.7063	68.7063	68.7063	68.7063	68.7063	68.7063	68.7063	68.7063	68.7063	68.7063	68.7063	68.7063	2667	2667	2667	2667	2667	2667	2667	2667	2667	2667	2667	2667	2667	2667	2667	2667	2667	2667	2667	2667	14419.7	14419.7	14419.7	14419.7	14419.7	14419.7	14419.7	14419.7	14419.7
Ile1_tRNA	24.9263	24.9263	24.9263	24.9263	24.9263	24.9263	24.9263	24.9263	24.9263	24.9263	24.9263	24.9263	24.9263	24.9263	24.9263	24.9263	24.9263	24.9263	24.9263	24.9263	737	737	737	737	737	737	737	737	737	737	737	737	737	737	737	737	737	737	737	737	3748.5	3748.5	3748.5	3748.5	3748.5	3748.5	3748.5	3748.5	3748.5
EFTu_GTP_Ile1_tRNA	68.739	68.739	68.739	68.739	68.739	68.739	68.739	68.739	68.739	68.739	68.739	68.739	68.739	68.739	68.739	68.739	68.739	68.739	68.739	68.739	2669	2669	2669	2669	2669	2669	2669	2669	2669	2669	2669	2669	2669	2669	2669	2669	2669	2669	2669	2669	14422	14422	14422	14422	14422	14422	14422	14422	14422
Ile2_tRNA	24.6224	24.6224	24.6224	24.6224	24.6224	24.6224	24.6224	24.6224	24.6224	24.6224	24.6224	24.6224	24.6224	24.6224	24.6224	24.6224	24.6224	24.6224	24.6224	24.6224	728	728	728	728	728	728	728	728	728	728	728	728	728	728	728	728	728	728	728	728	3706.5	3706.5	3706.5	3706.5	3706.5	3706.5	3706.5	3706.5	3706.5
EFTu_GTP_Ile2_tRNA	68.4351	68.4351	68.4351	68.4351	68.4351	68.4351	68.4351	68.4351	68.4351	68.4351	68.4351	68.4351	68.4351	68.4351	68.4351	68.4351	68.4351	68.4351	68.4351	68.4351	2660	2660	2660	2660	2660	2660	2660	2660	2660	2660	2660	2660	2660	2660	2660	2660	2660	2660	2660	2660	14380	14380	14380	14380	14380	14380	14380	14380	14380
Leu1_tRNA	28.2229	28.2229	28.2229	28.2229	28.2229	28.2229	28.2229	28.2229	28.2229	28.2229	28.2229	28.2229	28.2229	28.2229	28.2229	28.2229	28.2229	28.2229	28.2229	28.2229	833	833	833	833	833	833	833	833	833	833	833	833	833	833	833	833	833	833	833	833	4236	4236	4236	4236	4236	4236	4236	4236	4236
EFTu_GTP_Leu1_tRNA	72.0356	72.0356	72.0356	72.0356	72.0356	72.0356	72.0356	72.0356	72.0356	72.0356	72.0356	72.0356	72.0356	72.0356	72.0356	72.0356	72.0356	72.0356	72.0356	72.0356	2765	2765	2765	2765	2765	2765	2765	2765	2765	2765	2765	2765	2765	2765	2765	2765	2765	2765	2765	2765	14909.5	14909.5	14909.5	14909.5	14909.5	14909.5	14909.5	14909.5	14909.5
Leu3_tRNA	28.2716	28.2716	28.2716	28.2716	28.2716	28.2716	28.2716	28.2716	28.2716	28.2716	28.2716	28.2716	28.2716	28.2716	28.2716	28.2716	28.2716	28.2716	28.2716	28.2716	835	835	835	835	835	835	835	835	835	835	835	835	835	835	835	835	835	835	835	835	4241.2	4241.2	4241.2	4241.2	4241.2	4241.2	4241.2	4241.2	4241.2
EFTu_GTP_Leu3_tRNA	72.0843	72.0843	72.0843	72.0843	72.0843	72.0843	72.0843	72.0843	72.0843	72.0843	72.0843	72.0843	72.0843	72.0843	72.0843	72.0843	72.0843	72.0843	72.0843	72.0843	2767	2767	2767	2767	2767	2767	2767	2767	2767	2767	2767	2767	2767	2767	2767	2767	2767	2767	2767	2767	14914.7	14914.7	14914.7	14914.7	14914.7	14914.7	14914.7	14914.7	14914.7
Leu2_tRNA	28.2296	28.2296	28.2296	28.2296	28.2296	28.2296	28.2296	28.2296	28.2296	28.2296	28.2296	28.2296	28.2296	28.2296	28.2296	28.2296	28.2296	28.2296	28.2296	28.2296	834	834	834	834	834	834	834	834	834	834	834	834	834	834	834	834	834	834	834	834	4239.2	4239.2	4239.2	4239.2	4239.2	4239.2	4239.2	4239.2	4239.2
EFTu_GTP_Leu2_tRNA	72.0423	72.0423	72.0423	72.0423	72.0423	72.0423	72.0423	72.0423	72.0423	72.0423	72.0423	72.0423	72.0423	72.0423	72.0423	72.0423	72.0423	72.0423	72.0423	72.0423	2766	2766	2766	2766	2766	2766	2766	2766	2766	2766	2766	2766	2766	2766	2766	2766	2766	2766	2766	2766	14912.7	14912.7	14912.7	14912.7	14912.7	14912.7	14912.7	14912.7	14912.7
Leu4_tRNA	27.6182	27.6182	27.6182	27.6182	27.6182	27.6182	27.6182	27.6182	27.6182	27.6182	27.6182	27.6182	27.6182	27.6182	27.6182	27.6182	27.6182	27.6182	27.6182	27.6182	816	816	816	816	816	816	816	816	816	816	816	816	816	816	816	816	816	816	816	816	4146.8	4146.8	4146.8	4146.8	4146.8	4146.8	4146.8	4146.8	4146.8
EFTu_GTP_Leu4_tRNA	71.4309	71.4309	71.4309	71.4309	71.4309	71.4309	71.4309	71.4309	71.4309	71.4309	71.4309	71.4309	71.4309	71.4309	71.4309	71.4309	71.4309	71.4309	71.4309	71.4309	2748	2748	2748	2748	2748	2748	2748	2748	2748	2748	2748	2748	2748	2748	2748	2748	2748	2748	2748	2748	14820.3	14820.3	14820.3	14820.3	14820.3	14820.3	14820.3	14820.3	14820.3
Leu5_tRNA	27.6012	27.6012	27.6012	27.6012	27.6012	27.6012	27.6012	27.6012	27.6012	27.6012	27.6012	27.6012	27.6012	27.6012	27.6012	27.6012	27.6012	27.6012	27.6012	27.6012	818	818	818	818	818	818	818	818	818	818	818	818	818	818	818	818	818	818	818	818	4149.8	4149.8	4149.8	4149.8	4149.8	4149.8	4149.8	4149.8	4149.8
EFTu_GTP_Leu5_tRNA	71.4139	71.4139	71.4139	71.4139	71.4139	71.4139	71.4139	71.4139	71.4139	71.4139	71.4139	71.4139	71.4139	71.4139	71.4139	71.4139	71.4139	71.4139	71.4139	71.4139	2750	2750	2750	2750	2750	2750	2750	2750	2750	2750	2750	2750	2750	2750	2750	2750	2750	2750	2750	2750	14823.3	14823.3	14823.3	14823.3	14823.3	14823.3	14823.3	14823.3	14823.3
Lys_tRNA	24.5704	24.5704	24.5704	24.5704	24.5704	24.5704	24.5704	24.5704	24.5704	24.5704	24.5704	24.5704	24.5704	24.5704	24.5704	24.5704	24.5704	24.5704	24.5704	24.5704	727	727	727	727	727	727	727	727	727	727	727	727	727	727	727	727	727	727	727	727	3693.5	3693.5	3693.5	3693.5	3693.5	3693.5	3693.5	3693.5	3693.5
EFTu_GTP_Lys_tRNA	68.3831	68.3831	68.3831	68.3831	68.3831	68.3831	68.3831	68.3831	68.3831	68.3831	68.3831	68.3831	68.3831	68.3831	68.3831	68.3831	68.3831	68.3831	68.3831	68.3831	2659	2659	2659	2659	2659	2659	2659	2659	2659	2659	2659	2659	2659	2659	2659	2659	2659	2659	2659	2659	14367	14367	14367	14367	14367	14367	14367	14367	14367
Met_tRNA	24.9236	24.9236	24.9236	24.9236	24.9236	24.9236	24.9236	24.9236	24.9236	24.9236	24.9236	24.9236	24.9236	24.9236	24.9236	24.9236	24.9236	24.9236	24.9236	24.9236	737	737	737	737	737	737	737	737	737	737	737	737	737	737	737	737	737	737	737	737	3753.2	3753.2	3753.2	3753.2	3753.2	3753.2	3753.2	3753.2	3753.2
EFTu_GTP_Met_tRNA	68.7363	68.7363	68.7363	68.7363	68.7363	68.7363	68.7363	68.7363	68.7363	68.7363	68.7363	68.7363	68.7363	68.7363	68.7363	68.7363	68.7363	68.7363	68.7363	68.7363	2669	2669	2669	2669	2669	2669	2669	2669	2669	2669	2669	2669	2669	2669	2669	2669	2669	2669	2669	2669	14426.7	14426.7	14426.7	14426.7	14426.7	14426.7	14426.7	14426.7	14426.7
Phe_tRNA	24.6964	24.6964	24.6964	24.6964	24.6964	24.6964	24.6964	24.6964	24.6964	24.6964	24.6964	24.6964	24.6964	24.6964	24.6964	24.6964	24.6964	24.6964	24.6964	24.6964	732	732	732	732	732	732	732	732	732	732	732	732	732	732	732	732	732	732	732	732	3730.2	3730.2	3730.2	3730.2	3730.2	3730.2	3730.2	3730.2	3730.2
EFTu_GTP_Phe_tRNA	68.5091	68.5091	68.5091	68.5091	68.5091	68.5091	68.5091	68.5091	68.5091	68.5091	68.5091	68.5091	68.5091	68.5091	68.5091	68.5091	68.5091	68.5091	68.5091	68.5091	2664	2664	2664	2664	2664	2664	2664	2664	2664	2664	2664	2664	2664	2664	2664	2664	2664	2664	2664	2664	14403.7	14403.7	14403.7	14403.7	14403.7	14403.7	14403.7	14403.7	14403.7
Pro1_tRNA	25.0075	25.0075	25.0075	25.0075	25.0075	25.0075	25.0075	25.0075	25.0075	25.0075	25.0075	25.0075	25.0075	25.0075	25.0075	25.0075	25.0075	25.0075	25.0075	25.0075	738	738	738	738	738	738	738	738	738	738	738	738	738	738	738	738	738	738	738	738	3750.2	3750.2	3750.2	3750.2	3750.2	3750.2	3750.2	3750.2	3750.2
EFTu_GTP_Pro1_tRNA	68.8202	68.8202	68.8202	68.8202	68.8202	68.8202	68.8202	68.8202	68.8202	68.8202	68.8202	68.8202	68.8202	68.8202	68.8202	68.8202	68.8202	68.8202	68.8202	68.8202	2670	2670	2670	2670	2670	2670	2670	2670	2670	2670	2670	2670	2670	2670	2670	2670	2670	2670	2670	2670	14423.7	14423.7	14423.7	14423.7	14423.7	14423.7	14423.7	14423.7	14423.7
Pro3_tRNA	25.0235	25.0235	25.0235	25.0235	25.0235	25.0235	25.0235	25.0235	25.0235	25.0235	25.0235	25.0235	25.0235	25.0235	25.0235	25.0235	25.0235	25.0235	25.0235	25.0235	738	738	738	738	738	738	738	738	738	738	738	738	738	738	738	738	738	738	738	738	3751.2	3751.2	3751.2	3751.2	3751.2	3751.2	3751.2	3751.2	3751.2
EFTu_GTP_Pro3_tRNA	68.8362	68.8362	68.8362	68.8362	68.8362	68.8362	68.8362	68.8362	68.8362	68.8362	68.8362	68.8362	68.8362	68.8362	68.8362	68.8362	68.8362	68.8362	68.8362	68.8362	2670	2670	2670	2670	2670	2670	2670	2670	2670	2670	2670	2670	2670	2670	2670	2670	2670	2670	2670	2670	14424.7	14424.7	14424.7	14424.7	14424.7	14424.7	14424.7	14424.7	14424.7
Pro2_tRNA	25.0375	25.0375	25.0375	25.0375	25.0375	25.0375	25.0375	25.0375	25.0375	25.0375	25.0375	25.0375	25.0375	25.0375	25.0375	25.0375	25.0375	25.0375	25.0375	25.0375	738	738	738	738	738	738	738	738	738	738	738	738	738	738	738	738	738	738	738	738	3754.2	3754.2	3754.2	3754.2	3754.2	3754.2	3754.2	3754.2	3754.2
EFTu_GTP_Pro2_tRNA	68.8502	68.8502	68.8502	68.8502	68.8502	68.8502	68.8502	68.8502	68.8502	68.8502	68.8502	68.8502	68.8502	68.8502	68.8502	68.8502	68.8502	68.8502	68.8502	68.8502	2670	2670	2670	2670	2670	2670	2670	2670	2670	2670	2670	2670	2670	2670	2670	2670	2670	2670	2670	2670	14427.7	14427.7	14427.7	14427.7	14427.7	14427.7	14427.7	14427.7	14427.7
Ser1_tRNA	28.5947	28.5947	28.5947	28.5947	28.5947	28.5947	28.5947	28.5947	28.5947	28.5947	28.5947	28.5947	28.5947	28.5947	28.5947	28.5947	28.5947	28.5947	28.5947	28.5947	843	843	843	843	843	843	843	843	843	843	843	843	843	843	843	843	843	843	843	843	4282.3	4282.3	4282.3	4282.3	4282.3	4282.3	4282.3	4282.3	4282.3
EFTu_GTP_Ser1_tRNA	72.4074	72.4074	72.4074	72.4074	72.4074	72.4074	72.4074	72.4074	72.4074	72.4074	72.4074	72.4074	72.4074	72.4074	72.4074	72.4074	72.4074	72.4074	72.4074	72.4074	2775	2775	2775	2775	2775	2775	2775	2775	2775	2775	2775	2775	2775	2775	2775	2775	2775	2775	2775	2775	14955.8	14955.8	14955.8	14955.8	14955.8	14955.8	14955.8	14955.8	14955.8
Ser2_tRNA	29.2261	29.2261	29.2261	29.2261	29.2261	29.2261	29.2261	29.2261	29.2261	29.2261	29.2261	29.2261	29.2261	29.2261	29.2261	29.2261	29.2261	29.2261	29.2261	29.2261	862	862	862	862	862	862	862	862	862	862	862	862	862	862	862	862	862	862	862	862	4381.7	4381.7	4381.7	4381.7	4381.7	4381.7	4381.7	4381.7	4381.7
EFTu_GTP_Ser2_tRNA	73.0388	73.0388	73.0388	73.0388	73.0388	73.0388	73.0388	73.0388	73.0388	73.0388	73.0388	73.0388	73.0388	73.0388	73.0388	73.0388	73.0388	73.0388	73.0388	73.0388	2794	2794	2794	2794	2794	2794	2794	2794	2794	2794	2794	2794	2794	2794	2794	2794	2794	2794	2794	2794	15055.2	15055.2	15055.2	15055.2	15055.2	15055.2	15055.2	15055.2	15055.2
Ser5_tRNA	28.6107	28.6107	28.6107	28.6107	28.6107	28.6107	28.6107	28.6107	28.6107	28.6107	28.6107	28.6107	28.6107	28.6107	28.6107	28.6107	28.6107	28.6107	28.6107	28.6107	843	843	843	843	843	843	843	843	843	843	843	843	843	843	843	843	843	843	843	843	4283.3	4283.3	4283.3	4283.3	4283.3	4283.3	4283.3	4283.3	4283.3
EFTu_GTP_Ser5_tRNA	72.4234	72.4234	72.4234	72.4234	72.4234	72.4234	72.4234	72.4234	72.4234	72.4234	72.4234	72.4234	72.4234	72.4234	72.4234	72.4234	72.4234	72.4234	72.4234	72.4234	2775	2775	2775	2775	2775	2775	2775	2775	2775	2775	2775	2775	2775	2775	2775	2775	2775	2775	2775	2775	14956.8	14956.8	14956.8	14956.8	14956.8	14956.8	14956.8	14956.8	14956.8
Ser3_tRNA	30.2157	30.2157	30.2157	30.2157	30.2157	30.2157	30.2157	30.2157	30.2157	30.2157	30.2157	30.2157	30.2157	30.2157	30.2157	30.2157	30.2157	30.2157	30.2157	30.2157	890	890	890	890	890	890	890	890	890	890	890	890	890	890	890	890	890	890	890	890	4525.8	4525.8	4525.8	4525.8	4525.8	4525.8	4525.8	4525.8	4525.8
EFTu_GTP_Ser3_tRNA	74.0284	74.0284	74.0284	74.0284	74.0284	74.0284	74.0284	74.0284	74.0284	74.0284	74.0284	74.0284	74.0284	74.0284	74.0284	74.0284	74.0284	74.0284	74.0284	74.0284	2822	2822	2822	2822	2822	2822	2822	2822	2822	2822	2822	2822	2822	2822	2822	2822	2822	2822	2822	2822	15199.3	15199.3	15199.3	15199.3	15199.3	15199.3	15199.3	15199.3	15199.3
Thr13_tRNA	24.6563	24.6563	24.6563	24.6563	24.6563	24.6563	24.6563	24.6563	24.6563	24.6563	24.6563	24.6563	24.6563	24.6563	24.6563	24.6563	24.6563	24.6563	24.6563	24.6563	727.5	727.5	727.5	727.5	727.5	727.5	727.5	727.5	727.5	727.5	727.5	727.5	727.5	727.5	727.5	727.5	727.5	727.5	727.5	727.5	3695.9	3695.9	3695.9	3695.9	3695.9	3695.9	3695.9	3695.9	3695.9
EFTu_GTP_Thr13_tRNA	68.469	68.469	68.469	68.469	68.469	68.469	68.469	68.469	68.469	68.469	68.469	68.469	68.469	68.469	68.469	68.469	68.469	68.469	68.469	68.469	2659.5	2659.5	2659.5	2659.5	2659.5	2659.5	2659.5	2659.5	2659.5	2659.5	2659.5	2659.5	2659.5	2659.5	2659.5	2659.5	2659.5	2659.5	2659.5	2659.5	14369.4	14369.4	14369.4	14369.4	14369.4	14369.4	14369.4	14369.4	14369.4
Thr4_tRNA	24.5883	24.5883	24.5883	24.5883	24.5883	24.5883	24.5883	24.5883	24.5883	24.5883	24.5883	24.5883	24.5883	24.5883	24.5883	24.5883	24.5883	24.5883	24.5883	24.5883	727	727	727	727	727	727	727	727	727	727	727	727	727	727	727	727	727	727	727	727	3690.9	3690.9	3690.9	3690.9	3690.9	3690.9	3690.9	3690.9	3690.9
EFTu_GTP_Thr4_tRNA	68.401	68.401	68.401	68.401	68.401	68.401	68.401	68.401	68.401	68.401	68.401	68.401	68.401	68.401	68.401	68.401	68.401	68.401	68.401	68.401	2659	2659	2659	2659	2659	2659	2659	2659	2659	2659	2659	2659	2659	2659	2659	2659	2659	2659	2659	2659	14364.4	14364.4	14364.4	14364.4	14364.4	14364.4	14364.4	14364.4	14364.4
Thr2_tRNA	24.6053	24.6053	24.6053	24.6053	24.6053	24.6053	24.6053	24.6053	24.6053	24.6053	24.6053	24.6053	24.6053	24.6053	24.6053	24.6053	24.6053	24.6053	24.6053	24.6053	727	727	727	727	727	727	727	727	727	727	727	727	727	727	727	727	727	727	727	727	3690.9	3690.9	3690.9	3690.9	3690.9	3690.9	3690.9	3690.9	3690.9
EFTu_GTP_Thr2_tRNA	68.418	68.418	68.418	68.418	68.418	68.418	68.418	68.418	68.418	68.418	68.418	68.418	68.418	68.418	68.418	68.418	68.418	68.418	68.418	68.418	2659	2659	2659	2659	2659	2659	2659	2659	2659	2659	2659	2659	2659	2659	2659	2659	2659	2659	2659	2659	14364.4	14364.4	14364.4	14364.4	14364.4	14364.4	14364.4	14364.4	14364.4
Trp_tRNA	24.7124	24.7124	24.7124	24.7124	24.7124	24.7124	24.7124	24.7124	24.7124	24.7124	24.7124	24.7124	24.7124	24.7124	24.7124	24.7124	24.7124	24.7124	24.7124	24.7124	733	733	733	733	733	733	733	733	733	733	733	733	733	733	733	733	733	733	733	733	3748.5	3748.5	3748.5	3748.5	3748.5	3748.5	3748.5	3748.5	3748.5
EFTu_GTP_Trp_tRNA	68.5251	68.5251	68.5251	68.5251	68.5251	68.5251	68.5251	68.5251	68.5251	68.5251	68.5251	68.5251	68.5251	68.5251	68.5251	68.5251	68.5251	68.5251	68.5251	68.5251	2665	2665	2665	2665	2665	2665	2665	2665	2665	2665	2665	2665	2665	2665	2665	2665	2665	2665	2665	2665	14422	14422	14422	14422	14422	14422	14422	14422	14422
Tyr12_tRNA	27.5229	27.5229	27.5229	27.5229	27.5229	27.5229	27.5229	27.5229	27.5229	27.5229	27.5229	27.5229	27.5229	27.5229	27.5229	27.5229	27.5229	27.5229	27.5229	27.5229	816.3	816.3	816.3	816.3	816.3	816.3	816.3	816.3	816.3	816.3	816.3	816.3	816.3	816.3	816.3	816.3	816.3	816.3	816.3	816.3	4157.8	4157.8	4157.8	4157.8	4157.8	4157.8	4157.8	4157.8	4157.8
EFTu_GTP_Tyr12_tRNA	71.3356	71.3356	71.3356	71.3356	71.3356	71.3356	71.3356	71.3356	71.3356	71.3356	71.3356	71.3356	71.3356	71.3356	71.3356	71.3356	71.3356	71.3356	71.3356	71.3356	2748.3	2748.3	2748.3	2748.3	2748.3	2748.3	2748.3	2748.3	2748.3	2748.3	2748.3	2748.3	2748.3	2748.3	2748.3	2748.3	2748.3	2748.3	2748.3	2748.3	14831.3	14831.3	14831.3	14831.3	14831.3	14831.3	14831.3	14831.3	14831.3
Val1_tRNA	24.6463	24.6463	24.6463	24.6463	24.6463	24.6463	24.6463	24.6463	24.6463	24.6463	24.6463	24.6463	24.6463	24.6463	24.6463	24.6463	24.6463	24.6463	24.6463	24.6463	728	728	728	728	728	728	728	728	728	728	728	728	728	728	728	728	728	728	728	728	3703.5	3703.5	3703.5	3703.5	3703.5	3703.5	3703.5	3703.5	3703.5
EFTu_GTP_Val1_tRNA	68.459	68.459	68.459	68.459	68.459	68.459	68.459	68.459	68.459	68.459	68.459	68.459	68.459	68.459	68.459	68.459	68.459	68.459	68.459	68.459	2660	2660	2660	2660	2660	2660	2660	2660	2660	2660	2660	2660	2660	2660	2660	2660	2660	2660	2660	2660	14377	14377	14377	14377	14377	14377	14377	14377	14377
Val2_tRNA	24.964	24.964	24.964	24.964	24.964	24.964	24.964	24.964	24.964	24.964	24.964	24.964	24.964	24.964	24.964	24.964	24.964	24.964	24.964	24.964	737	737	737	737	737	737	737	737	737	737	737	737	737	737	737	737	737	737	737	737	3746.2	3746.2	3746.2	3746.2	3746.2	3746.2	3746.2	3746.2	3746.2
EFTu_GTP_Val2_tRNA	68.7767	68.7767	68.7767	68.7767	68.7767	68.7767	68.7767	68.7767	68.7767	68.7767	68.7767	68.7767	68.7767	68.7767	68.7767	68.7767	68.7767	68.7767	68.7767	68.7767	2669	2669	2669	2669	2669	2669	2669	2669	2669	2669	2669	2669	2669	2669	2669	2669	2669	2669	2669	2669	14419.7	14419.7	14419.7	14419.7	14419.7	14419.7	14419.7	14419.7	14419.7
Ribo_free	2306.97	2306.97	2306.97	2306.97	2306.97	2306.97	2306.97	2306.97	2306.97	2306.97	2306.97	2306.97	2306.97	2306.97	2306.97	2306.97	2306.97	2306.97	2306.97	2306.97	80002	80002	80002	80002	80002	80002	80002	80002	80002	80002	80002	80002	80002	80002	80002	80002	80002	80002	80002	80002	420804	420804	420804	420804	420804	420804	420804	420804	420804
Ribo_active	2306.97	2306.97	2306.97	2306.97	2306.97	2306.97	2306.97	2306.97	2306.97	2306.97	2306.97	2306.97	2306.97	2306.97	2306.97	2306.97	2306.97	2306.97	2306.97	2306.97	80002	80002	80002	80002	80002	80002	80002	80002	80002	80002	80002	80002	80002	80002	80002	80002	80002	80002	80002	80002	420804	420804	420804	420804	420804	420804	420804	420804	420804
Ribo_GCA	2306.97	2306.97	2306.97	2306.97	2306.97	2306.97	2306.97	2306.97	2306.97	2306.97	2306.97	2306.97	2306.97	2306.97	2306.97	2306.97	2306.97	2306.97	2306.97	2306.97	80002	80002	80002	80002	80002	80002	80002	80002	80002	80002	80002	80002	80002	80002	80002	80002	80002	80002	80002	80002	420804	420804	420804	420804	420804	420804	420804	420804	420804
Ribo_GCG	2306.97	2306.97	2306.97	2306.97	2306.97	2306.97	2306.97	2306.97	2306.97	2306.97	2306.97	2306.97	2306.97	2306.97	2306.97	2306.97	2306.97	2306.97	2306.97	2306.97	80002	80002	80002	80002	80002	80002	80002	80002	80002	80002	80002	80002	80002	80002	80002	80002	80002	80002	80002	80002	420804	420804	420804	420804	420804	420804	420804	420804	420804
Ribo_GCU	2306.97	2306.97	2306.97	2306.97	2306.97	2306.97	2306.97	2306.97	2306.97	2306.97	2306.97	2306.97	2306.97	2306.97	2306.97	2306.97	2306.97	2306.97	2306.97	2306.97	80002	80002	80002	80002	80002	80002	80002	80002	80002	80002	80002	80002	80002	80002	80002	80002	80002	80002	80002	80002	420804	420804	420804	420804	420804	420804	420804	420804	420804
Ribo_GCC	2306.97	2306.97	2306.97	2306.97	2306.97	2306.97	2306.97	2306.97	2306.97	2306.97	2306.97	2306.97	2306.97	2306.97	2306.97	2306.97	2306.97	2306.97	2306.97	2306.97	80002	80002	80002	80002	80002	80002	80002	80002	80002	80002	80002	80002	80002	80002	80002	80002	80002	80002	80002	80002	420804	420804	420804	420804	420804	420804	420804	420804	420804
Ribo_CGC	2306.97	2306.97	2306.97	2306.97	2306.97	2306.97	2306.97	2306.97	2306.97	2306.97	2306.97	2306.97	2306.97	2306.97	2306.97	2306.97	2306.97	2306.97	2306.97	2306.97	80002	80002	80002	80002	80002	80002	80002	80002	80002	80002	80002	80002	80002	80002	80002	80002	80002	80002	80002	80002	420804	420804	420804	420804	420804	420804	420804	420804	420804
Ribo_CGU	2306.97	2306.97	2306.97	2306.97	2306.97	2306.97	2306.97	2306.97	2306.97	2306.97	2306.97	2306.97	2306.97	2306.97	2306.97	2306.97	2306.97	2306.97	2306.97	2306.97	80002	80002	80002	80002	80002	80002	80002	80002	80002	80002	80002	80002	80002	80002	80002	80002	80002	80002	80002	80002	420804	420804	420804	420804	420804	420804	420804	420804	420804
Ribo_CGA	2306.97	2306.97	2306.97	2306.97	2306.97	2306.97	2306.97	2306.97	2306.97	2306.97	2306.97	2306.97	2306.97	2306.97	2306.97	2306.97	2306.97	2306.97	2306.97	2306.97	80002	80002	80002	80002	80002	80002	80002	80002	80002	80002	80002	80002	80002	80002	80002	80002	80002	80002	80002	80002	420804	420804	420804	420804	420804	420804	420804	420804	420804
Ribo_CGG	2306.97	2306.97	2306.97	2306.97	2306.97	2306.97	2306.97	2306.97	2306.97	2306.97	2306.97	2306.97	2306.97	2306.97	2306.97	2306.97	2306.97	2306.97	2306.97	2306.97	80002	80002	80002	80002	80002	80002	80002	80002	80002	80002	80002	80002	80002	80002	80002	80002	80002	80002	80002	80002	420804	420804	420804	420804	420804	420804	420804	420804	420804
Ribo_AGA	2306.97	2306.97	2306.97	2306.97	2306.97	2306.97	2306.97	2306.97	2306.97	2306.97	2306.97	2306.97	2306.97	2306.97	2306.97	2306.97	2306.97	2306.97	2306.97	2306.97	80002	80002	80002	80002	80002	80002	80002	80002	80002	80002	80002	80002	80002	80002	80002	80002	80002	80002	80002	80002	420804	420804	420804	420804	420804	420804	420804	420804	420804
Ribo_AGG	2306.97	2306.97	2306.97	2306.97	2306.97	2306.97	2306.97	2306.97	2306.97	2306.97	2306.97	2306.97	2306.97	2306.97	2306.97	2306.97	2306.97	2306.97	2306.97	2306.97	80002	80002	80002	80002	80002	80002	80002	80002	80002	80002	80002	80002	80002	80002	80002	80002	80002	80002	80002	80002	420804	420804	420804	420804	420804	420804	420804	420804	420804
Ribo_AAC	2306.97	2306.97	2306.97	2306.97	2306.97	2306.97	2306.97	2306.97	2306.97	2306.97	2306.97	2306.97	2306.97	2306.97	2306.97	2306.97	2306.97	2306.97	2306.97	2306.97	80002	80002	80002	80002	80002	80002	80002	80002	80002	80002	80002	80002	80002	80002	80002	80002	80002	80002	80002	80002	420804	420804	420804	420804	420804	420804	420804	420804	420804
Ribo_AAU	2306.97	2306.97	2306.97	2306.97	2306.97	2306.97	2306.97	2306.97	2306.97	2306.97	2306.97	2306.97	2306.97	2306.97	2306.97	2306.97	2306.97	2306.97	2306.97	2306.97	80002	80002	80002	80002	80002	80002	80002	80002	80002	80002	80002	80002	80002	80002	80002	80002	80002	80002	80002	80002	420804	420804	420804	420804	420804	420804	420804	420804	420804
Ribo_GAC	2306.97	2306.97	2306.97	2306.97	2306.97	2306.97	2306.97	2306.97	2306.97	2306.97	2306.97	2306.97	2306.97	2306.97	2306.97	2306.97	2306.97	2306.97	2306.97	2306.97	80002	80002	80002	80002	80002	80002	80002	80002	80002	80002	80002	80002	80002	80002	80002	80002	80002	80002	80002	80002	420804	420804	420804	420804	420804	420804	420804	420804	420804
Ribo_GAU	2306.97	2306.97	2306.97	2306.97	2306.97	2306.97	2306.97	2306.97	2306.97	2306.97	2306.97	2306.97	2306.97	2306.97	2306.97	2306.97	2306.97	2306.97	2306.97	2306.97	80002	80002	80002	80002	80002	80002	80002	80002	80002	80002	80002	80002	80002	80002	80002	80002	80002	80002	80002	80002	420804	420804	420804	420804	420804	420804	420804	420804	420804
Ribo_UGC	2306.97	2306.97	2306.97	2306.97	2306.97	2306.97	2306.97	2306.97	2306.97	2306.97	2306.97	2306.97	2306.97	2306.97	2306.97	2306.97	2306.97	2306.97	2306.97	2306.97	80002	80002	80002	80002	80002	80002	80002	80002	80002	80002	80002	80002	80002	80002	80002	80002	80002	80002	80002	80002	420804	420804	420804	420804	420804	420804	420804	420804	420804
Ribo_UGU	2306.97	2306.97	2306.97	2306.97	2306.97	2306.97	2306.97	2306.97	2306.97	2306.97	2306.97	2306.97	2306.97	2306.97	2306.97	2306.97	2306.97	2306.97	2306.97	2306.97	80002	80002	80002	80002	80002	80002	80002	80002	80002	80002	80002	80002	80002	80002	80002	80002	80002	80002	80002	80002	420804	420804	420804	420804	420804	420804	420804	420804	420804
Ribo_CAA	2306.97	2306.97	2306.97	2306.97	2306.97	2306.97	2306.97	2306.97	2306.97	2306.97	2306.97	2306.97	2306.97	2306.97	2306.97	2306.97	2306.97	2306.97	2306.97	2306.97	80002	80002	80002	80002	80002	80002	80002	80002	80002	80002	80002	80002	80002	80002	80002	80002	80002	80002	80002	80002	420804	420804	420804	420804	420804	420804	420804	420804	420804
Ribo_CAG	2306.97	2306.97	2306.97	2306.97	2306.97	2306.97	2306.97	2306.97	2306.97	2306.97	2306.97	2306.97	2306.97	2306.97	2306.97	2306.97	2306.97	2306.97	2306.97	2306.97	80002	80002	80002	80002	80002	80002	80002	80002	80002	80002	80002	80002	80002	80002	80002	80002	80002	80002	80002	80002	420804	420804	420804	420804	420804	420804	420804	420804	420804
Ribo_GAG	2306.97	2306.97	2306.97	2306.97	2306.97	2306.97	2306.97	2306.97	2306.97	2306.97	2306.97	2306.97	2306.97	2306.97	2306.97	2306.97	2306.97	2306.97	2306.97	2306.97	80002	80002	80002	80002	80002	80002	80002	80002	80002	80002	80002	80002	80002	80002	80002	80002	80002	80002	80002	80002	420804	420804	420804	420804	420804	420804	420804	420804	420804
Ribo_GAA	2306.97	2306.97	2306.97	2306.97	2306.97	2306.97	2306.97	2306.97	2306.97	2306.97	2306.97	2306.97	2306.97	2306.97	2306.97	2306.97	2306.97	2306.97	2306.97	2306.97	80002	80002	80002	80002	80002	80002	80002	80002	80002	80002	80002	80002	80002	80002	80002	80002	80002	80002	80002	80002	420804	420804	420804	420804	420804	420804	420804	420804	420804
Ribo_GGG	2306.97	2306.97	2306.97	2306.97	2306.97	2306.97	2306.97	2306.97	2306.97	2306.97	2306.97	2306.97	2306.97	2306.97	2306.97	2306.97	2306.97	2306.97	2306.97	2306.97	80002	80002	80002	80002	80002	80002	80002	80002	80002	80002	80002	80002	80002	80002	80002	80002	80002	80002	80002	80002	420804	420804	420804	420804	420804	420804	420804	420804	420804
Ribo_GGA	2306.97	2306.97	2306.97	2306.97	2306.97	2306.97	2306.97	2306.97	2306.97	2306.97	2306.97	2306.97	2306.97	2306.97	2306.97	2306.97	2306.97	2306.97	2306.97	2306.97	80002	80002	80002	80002	80002	80002	80002	80002	80002	80002	80002	80002	80002	80002	80002	80002	80002	80002	80002	80002	420804	420804	420804	420804	420804	420804	420804	420804	420804
Ribo_GGU	2306.97	2306.97	2306.97	2306.97	2306.97	2306.97	2306.97	2306.97	2306.97	2306.97	2306.97	2306.97	2306.97	2306.97	2306.97	2306.97	2306.97	2306.97	2306.97	2306.97	80002	80002	80002	80002	80002	80002	80002	80002	80002	80002	80002	80002	80002	80002	80002	80002	80002	80002	80002	80002	420804	420804	420804	420804	420804	420804	420804	420804	420804
Ribo_GGC	2306.97	2306.97	2306.97	2306.97	2306.97	2306.97	2306.97	2306.97	2306.97	2306.97	2306.97	2306.97	2306.97	2306.97	2306.97	2306.97	2306.97	2306.97	2306.97	2306.97	80002	80002	80002	80002	80002	80002	80002	80002	80002	80002	80002	80002	80002	80002	80002	80002	80002	80002	80002	80002	420804	420804	420804	420804	420804	420804	420804	420804	420804
Ribo_CAC	2306.97	2306.97	2306.97	2306.97	2306.97	2306.97	2306.97	2306.97	2306.97	2306.97	2306.97	2306.97	2306.97	2306.97	2306.97	2306.97	2306.97	2306.97	2306.97	2306.97	80002	80002	80002	80002	80002	80002	80002	80002	80002	80002	80002	80002	80002	80002	80002	80002	80002	80002	80002	80002	420804	420804	420804	420804	420804	420804	420804	420804	420804
Ribo_CAU	2306.97	2306.97	2306.97	2306.97	2306.97	2306.97	2306.97	2306.97	2306.97	2306.97	2306.97	2306.97	2306.97	2306.97	2306.97	2306.97	2306.97	2306.97	2306.97	2306.97	80002	80002	80002	80002	80002	80002	80002	80002	80002	80002	80002	80002	80002	80002	80002	80002	80002	80002	80002	80002	420804	420804	420804	420804	420804	420804	420804	420804	420804
Ribo_AUC	2306.97	2306.97	2306.97	2306.97	2306.97	2306.97	2306.97	2306.97	2306.97	2306.97	2306.97	2306.97	2306.97	2306.97	2306.97	2306.97	2306.97	2306.97	2306.97	2306.97	80002	80002	80002	80002	80002	80002	80002	80002	80002	80002	80002	80002	80002	80002	80002	80002	80002	80002	80002	80002	420804	420804	420804	420804	420804	420804	420804	420804	420804
Ribo_AUU	2306.97	2306.97	2306.97	2306.97	2306.97	2306.97	2306.97	2306.97	2306.97	2306.97	2306.97	2306.97	2306.97	2306.97	2306.97	2306.97	2306.97	2306.97	2306.97	2306.97	80002	80002	80002	80002	80002	80002	80002	80002	80002	80002	80002	80002	80002	80002	80002	80002	80002	80002	80002	80002	420804	420804	420804	420804	420804	420804	420804	420804	420804
Ribo_AUA	2306.97	2306.97	2306.97	2306.97	2306.97	2306.97	2306.97	2306.97	2306.97	2306.97	2306.97	2306.97	2306.97	2306.97	2306.97	2306.97	2306.97	2306.97	2306.97	2306.97	80002	80002	80002	80002	80002	80002	80002	80002	80002	80002	80002	80002	80002	80002	80002	80002	80002	80002	80002	80002	420804	420804	420804	420804	420804	420804	420804	420804	420804
Ribo_CUG	2306.97	2306.97	2306.97	2306.97	2306.97	2306.97	2306.97	2306.97	2306.97	2306.97	2306.97	2306.97	2306.97	2306.97	2306.97	2306.97	2306.97	2306.97	2306.97	2306.97	80002	80002	80002	80002	80002	80002	80002	80002	80002	80002	80002	80002	80002	80002	80002	80002	80002	80002	80002	80002	420804	420804	420804	420804	420804	420804	420804	420804	420804
Ribo_CUU	2306.97	2306.97	2306.97	2306.97	2306.97	2306.97	2306.97	2306.97	2306.97	2306.97	2306.97	2306.97	2306.97	2306.97	2306.97	2306.97	2306.97	2306.97	2306.97	2306.97	80002	80002	80002	80002	80002	80002	80002	80002	80002	80002	80002	80002	80002	80002	80002	80002	80002	80002	80002	80002	420804	420804	420804	420804	420804	420804	420804	420804	420804
Ribo_CUC	2306.97	2306.97	2306.97	2306.97	2306.97	2306.97	2306.97	2306.97	2306.97	2306.97	2306.97	2306.97	2306.97	2306.97	2306.97	2306.97	2306.97	2306.97	2306.97	2306.97	80002	80002	80002	80002	80002	80002	80002	80002	80002	80002	80002	80002	80002	80002	80002	80002	80002	80002	80002	80002	420804	420804	420804	420804	420804	420804	420804	420804	420804
Ribo_CUA	2306.97	2306.97	2306.97	2306.97	2306.97	2306.97	2306.97	2306.97	2306.97	2306.97	2306.97	2306.97	2306.97	2306.97	2306.97	2306.97	2306.97	2306.97	2306.97	2306.97	80002	80002	80002	80002	80002	80002	80002	80002	80002	80002	80002	80002	80002	80002	80002	80002	80002	80002	80002	80002	420804	420804	420804	420804	420804	420804	420804	420804	420804
Ribo_UUG	2306.97	2306.97	2306.97	2306.97	2306.97	2306.97	2306.97	2306.97	2306.97	2306.97	2306.97	2306.97	2306.97	2306.97	2306.97	2306.97	2306.97	2306.97	2306.97	2306.97	80002	80002	80002	80002	80002	80002	80002	80002	80002	80002	80002	80002	80002	80002	80002	80002	80002	80002	80002	80002	420804	420804	420804	420804	420804	420804	420804	420804	420804
Ribo_UUA	2306.97	2306.97	2306.97	2306.97	2306.97	2306.97	2306.97	2306.97	2306.97	2306.97	2306.97	2306.97	2306.97	2306.97	2306.97	2306.97	2306.97	2306.97	2306.97	2306.97	80002	80002	80002	80002	80002	80002	80002	80002	80002	80002	80002	80002	80002	80002	80002	80002	80002	80002	80002	80002	420804	420804	420804	420804	420804	420804	420804	420804	420804
Ribo_AAG	2306.97	2306.97	2306.97	2306.97	2306.97	2306.97	2306.97	2306.97	2306.97	2306.97	2306.97	2306.97	2306.97	2306.97	2306.97	2306.97	2306.97	2306.97	2306.97	2306.97	80002	80002	80002	80002	80002	80002	80002	80002	80002	80002	80002	80002	80002	80002	80002	80002	80002	80002	80002	80002	420804	420804	420804	420804	420804	420804	420804	420804	420804
Ribo_AAA	2306.97	2306.97	2306.97	2306.97	2306.97	2306.97	2306.97	2306.97	2306.97	2306.97	2306.97	2306.97	2306.97	2306.97	2306.97	2306.97	2306.97	2306.97	2306.97	2306.97	80002	80002	80002	80002	80002	80002	80002	80002	80002	80002	80002	80002	80002	80002	80002	80002	80002	80002	80002	80002	420804	420804	420804	420804	420804	420804	420804	420804	420804
Ribo_AUG	2306.97	2306.97	2306.97	2306.97	2306.97	2306.97	2306.97	2306.97	2306.97	2306.97	2306.97	2306.97	2306.97	2306.97	2306.97	2306.97	2306.97	2306.97	2306.97	2306.97	80002	80002	80002	80002	80002	80002	80002	80002	80002	80002	80002	80002	80002	80002	80002	80002	80002	80002	80002	80002	420804	420804	420804	420804	420804	420804	420804	420804	420804
Ribo_UUU	2306.97	2306.97	2306.97	2306.97	2306.97	2306.97	2306.97	2306.97	2306.97	2306.97	2306.97	2306.97	2306.97	2306.97	2306.97	2306.97	2306.97	2306.97	2306.97	2306.97	80002	80002	80002	80002	80002	80002	80002	80002	80002	80002	80002	80002	80002	80002	80002	80002	80002	80002	80002	80002	420804	420804	420804	420804	420804	420804	420804	420804	420804
Ribo_UUC	2306.97	2306.97	2306.97	2306.97	2306.97	2306.97	2306.97	2306.97	2306.97	2306.97	2306.97	2306.97	2306.97	2306.97	2306.97	2306.97	2306.97	2306.97	2306.97	2306.97	80002	80002	80002	80002	80002	80002	80002	80002	80002	80002	80002	80002	80002	80002	80002	80002	80002	80002	80002	80002	420804	420804	420804	420804	420804	420804	420804	420804	420804
Ribo_CCG	2306.97	2306.97	2306.97	2306.97	2306.97	2306.97	2306.97	2306.97	2306.97	2306.97	2306.97	2306.97	2306.97	2306.97	2306.97	2306.97	2306.97	2306.97	2306.97	2306.97	80002	80002	80002	80002	80002	80002	80002	80002	80002	80002	80002	80002	80002	80002	80002	80002	80002	80002	80002	80002	420804	420804	420804	420804	420804	420804	420804	420804	420804
Ribo_CCC	2306.97	2306.97	2306.97	2306.97	2306.97	2306.97	2306.97	2306.97	2306.97	2306.97	2306.97	2306.97	2306.97	2306.97	2306.97	2306.97	2306.97	2306.97	2306.97	2306.97	80002	80002	80002	80002	80002	80002	80002	80002	80002	80002	80002	80002	80002	80002	80002	80002	80002	80002	80002	80002	420804	420804	420804	420804	420804	420804	420804	420804	420804
Ribo_CCU	2306.97	2306.97	2306.97	2306.97	2306.97	2306.97	2306.97	2306.97	2306.97	2306.97	2306.97	2306.97	2306.97	2306.97	2306.97	2306.97	2306.97	2306.97	2306.97	2306.97	80002	80002	80002	80002	80002	80002	80002	80002	80002	80002	80002	80002	80002	80002	80002	80002	80002	80002	80002	80002	420804	420804	420804	420804	420804	420804	420804	420804	420804
Ribo_CCA	2306.97	2306.97	2306.97	2306.97	2306.97	2306.97	2306.97	2306.97	2306.97	2306.97	2306.97	2306.97	2306.97	2306.97	2306.97	2306.97	2306.97	2306.97	2306.97	2306.97	80002	80002	80002	80002	80002	80002	80002	80002	80002	80002	80002	80002	80002	80002	80002	80002	80002	80002	80002	80002	420804	420804	420804	420804	420804	420804	420804	420804	420804
Ribo_UCA	2306.97	2306.97	2306.97	2306.97	2306.97	2306.97	2306.97	2306.97	2306.97	2306.97	2306.97	2306.97	2306.97	2306.97	2306.97	2306.97	2306.97	2306.97	2306.97	2306.97	80002	80002	80002	80002	80002	80002	80002	80002	80002	80002	80002	80002	80002	80002	80002	80002	80002	80002	80002	80002	420804	420804	420804	420804	420804	420804	420804	420804	420804
Ribo_UCG	2306.97	2306.97	2306.97	2306.97	2306.97	2306.97	2306.97	2306.97	2306.97	2306.97	2306.97	2306.97	2306.97	2306.97	2306.97	2306.97	2306.97	2306.97	2306.97	2306.97	80002	80002	80002	80002	80002	80002	80002	80002	80002	80002	80002	80002	80002	80002	80002	80002	80002	80002	80002	80002	420804	420804	420804	420804	420804	420804	420804	420804	420804
Ribo_UCU	2306.97	2306.97	2306.97	2306.97	2306.97	2306.97	2306.97	2306.97	2306.97	2306.97	2306.97	2306.97	2306.97	2306.97	2306.97	2306.97	2306.97	2306.97	2306.97	2306.97	80002	80002	80002	80002	80002	80002	80002	80002	80002	80002	80002	80002	80002	80002	80002	80002	80002	80002	80002	80002	420804	420804	420804	420804	420804	420804	420804	420804	420804
Ribo_AGU	2306.97	2306.97	2306.97	2306.97	2306.97	2306.97	2306.97	2306.97	2306.97	2306.97	2306.97	2306.97	2306.97	2306.97	2306.97	2306.97	2306.97	2306.97	2306.97	2306.97	80002	80002	80002	80002	80002	80002	80002	80002	80002	80002	80002	80002	80002	80002	80002	80002	80002	80002	80002	80002	420804	420804	420804	420804	420804	420804	420804	420804	420804
Ribo_AGC	2306.97	2306.97	2306.97	2306.97	2306.97	2306.97	2306.97	2306.97	2306.97	2306.97	2306.97	2306.97	2306.97	2306.97	2306.97	2306.97	2306.97	2306.97	2306.97	2306.97	80002	80002	80002	80002	80002	80002	80002	80002	80002	80002	80002	80002	80002	80002	80002	80002	80002	80002	80002	80002	420804	420804	420804	420804	420804	420804	420804	420804	420804
Ribo_UCC	2306.97	2306.97	2306.97	2306.97	2306.97	2306.97	2306.97	2306.97	2306.97	2306.97	2306.97	2306.97	2306.97	2306.97	2306.97	2306.97	2306.97	2306.97	2306.97	2306.97	80002	80002	80002	80002	80002	80002	80002	80002	80002	80002	80002	80002	80002	80002	80002	80002	80002	80002	80002	80002	420804	420804	420804	420804	420804	420804	420804	420804	420804
Ribo_ACC	2306.97	2306.97	2306.97	2306.97	2306.97	2306.97	2306.97	2306.97	2306.97	2306.97	2306.97	2306.97	2306.97	2306.97	2306.97	2306.97	2306.97	2306.97	2306.97	2306.97	80002	80002	80002	80002	80002	80002	80002	80002	80002	80002	80002	80002	80002	80002	80002	80002	80002	80002	80002	80002	420804	420804	420804	420804	420804	420804	420804	420804	420804
Ribo_ACU	2306.97	2306.97	2306.97	2306.97	2306.97	2306.97	2306.97	2306.97	2306.97	2306.97	2306.97	2306.97	2306.97	2306.97	2306.97	2306.97	2306.97	2306.97	2306.97	2306.97	80002	80002	80002	80002	80002	80002	80002	80002	80002	80002	80002	80002	80002	80002	80002	80002	80002	80002	80002	80002	420804	420804	420804	420804	420804	420804	420804	420804	420804
Ribo_ACG	2306.97	2306.97	2306.97	2306.97	2306.97	2306.97	2306.97	2306.97	2306.97	2306.97	2306.97	2306.97	2306.97	2306.97	2306.97	2306.97	2306.97	2306.97	2306.97	2306.97	80002	80002	80002	80002	80002	80002	80002	80002	80002	80002	80002	80002	80002	80002	80002	80002	80002	80002	80002	80002	420804	420804	420804	420804	420804	420804	420804	420804	420804
Ribo_ACA	2306.97	2306.97	2306.97	2306.97	2306.97	2306.97	2306.97	2306.97	2306.97	2306.97	2306.97	2306.97	2306.97	2306.97	2306.97	2306.97	2306.97	2306.97	2306.97	2306.97	80002	80002	80002	80002	80002	80002	80002	80002	80002	80002	80002	80002	80002	80002	80002	80002	80002	80002	80002	80002	420804	420804	420804	420804	420804	420804	420804	420804	420804
Ribo_UGG	2306.97	2306.97	2306.97	2306.97	2306.97	2306.97	2306.97	2306.97	2306.97	2306.97	2306.97	2306.97	2306.97	2306.97	2306.97	2306.97	2306.97	2306.97	2306.97	2306.97	80002	80002	80002	80002	80002	80002	80002	80002	80002	80002	80002	80002	80002	80002	80002	80002	80002	80002	80002	80002	420804	420804	420804	420804	420804	420804	420804	420804	420804
Ribo_UAU	2306.97	2306.97	2306.97	2306.97	2306.97	2306.97	2306.97	2306.97	2306.97	2306.97	2306.97	2306.97	2306.97	2306.97	2306.97	2306.97	2306.97	2306.97	2306.97	2306.97	80002	80002	80002	80002	80002	80002	80002	80002	80002	80002	80002	80002	80002	80002	80002	80002	80002	80002	80002	80002	420804	420804	420804	420804	420804	420804	420804	420804	420804
Ribo_UAC	2306.97	2306.97	2306.97	2306.97	2306.97	2306.97	2306.97	2306.97	2306.97	2306.97	2306.97	2306.97	2306.97	2306.97	2306.97	2306.97	2306.97	2306.97	2306.97	2306.97	80002	80002	80002	80002	80002	80002	80002	80002	80002	80002	80002	80002	80002	80002	80002	80002	80002	80002	80002	80002	420804	420804	420804	420804	420804	420804	420804	420804	420804
Ribo_GUG	2306.97	2306.97	2306.97	2306.97	2306.97	2306.97	2306.97	2306.97	2306.97	2306.97	2306.97	2306.97	2306.97	2306.97	2306.97	2306.97	2306.97	2306.97	2306.97	2306.97	80002	80002	80002	80002	80002	80002	80002	80002	80002	80002	80002	80002	80002	80002	80002	80002	80002	80002	80002	80002	420804	420804	420804	420804	420804	420804	420804	420804	420804
Ribo_GUA	2306.97	2306.97	2306.97	2306.97	2306.97	2306.97	2306.97	2306.97	2306.97	2306.97	2306.97	2306.97	2306.97	2306.97	2306.97	2306.97	2306.97	2306.97	2306.97	2306.97	80002	80002	80002	80002	80002	80002	80002	80002	80002	80002	80002	80002	80002	80002	80002	80002	80002	80002	80002	80002	420804	420804	420804	420804	420804	420804	420804	420804	420804
Ribo_GUU	2306.97	2306.97	2306.97	2306.97	2306.97	2306.97	2306.97	2306.97	2306.97	2306.97	2306.97	2306.97	2306.97	2306.97	2306.97	2306.97	2306.97	2306.97	2306.97	2306.97	80002	80002	80002	80002	80002	80002	80002	80002	80002	80002	80002	80002	80002	80002	80002	80002	80002	80002	80002	80002	420804	420804	420804	420804	420804	420804	420804	420804	420804
Ribo_GUC	2306.97	2306.97	2306.97	2306.97	2306.97	2306.97	2306.97	2306.97	2306.97	2306.97	2306.97	2306.97	2306.97	2306.97	2306.97	2306.97	2306.97	2306.97	2306.97	2306.97	80002	80002	80002	80002	80002	80002	80002	80002	80002	80002	80002	80002	80002	80002	80002	80002	80002	80002	80002	80002	420804	420804	420804	420804	420804	420804	420804	420804	420804
mRNA	285.282	302.454	306.567	304.484	301.931	297.522	289.711	291.894	293.879	284.777	283.639	286.579	274.726	261.825	294.401	268.207	270.861	300.192	292.132	285.565	8420.65	8927.79	9049.26	8987.76	8912.35	8782.13	8551.47	8615.92	8674.55	8405.73	8372.13	8458.94	8108.9	7727.88	8689.96	7916.36	7994.75	8860.99	8622.96	8429.01	65034.1	97332.6	177768	124178	89743.8	75270.9	66393	79585.2	102350
[truncated: 51 more columns]
