# Supplementary material for: The protein translation machinery is expressed for maximal efficiency in Escherichia coli
Source: Nat Commun. 2020 Oct 16;11:5260. doi: 10.1038/s41467-020-18948-x (PMC7568582; doi:10.1038/s41467-020-18948-x)
Supplement: Supplementary file 6 — Supplementary Data 3 [file 41467_2020_18948_MOESM6_ESM.xlsx]

## Sheet: Sheet1
Supplementary Data 3. Predicted concentrations of all components at minimal costs (all alternative cost measures).
Component	Predicted concentration at minimal mass concentration (μM)																				Predicted concentration at minimal ATP cost (μM)																				Predicted concentration at minimal carbon content (μM)
	Acetate	Chemostat μ = 0.12	Chemostat μ = 0.2	Chemostat μ = 0.35	Chemostat μ = 0.5	Fructose	Fumarate	Galactose	Glucose	42°C glucose	Glucosamine	Osmotic-stress glucose	pH6 glucose	Glycerol	Glycerol + AA	LB	Mannose	Pyruvate	Succinate	Xylose	Acetate	Chemostat μ = 0.12	Chemostat μ = 0.2	Chemostat μ = 0.35	Chemostat μ = 0.5	Fructose	Fumarate	Galactose	Glucose	42°C glucose	Glucosamine	Osmotic-stress glucose	pH6 glucose	Glycerol	Glycerol + AA	LB	Mannose	Pyruvate	Succinate	Xylose	Acetate	Chemostat μ = 0.12	Chemostat μ = 0.2	Chemostat μ = 0.35	Chemostat μ = 0.5	Fructose	Fumarate	Galactose	Glucose
EFTu	4.888e-05	3.2107e-05	4.056e-05	5.251e-05	6.2083e-05	7.0406e-05	5.7192e-05	4.5748e-05	6.6702e-05	7.1043e-05	5.9878e-05	6.4998e-05	6.942e-05	6.03e-05	0.00010117	0.00013886	6.0249e-05	5.5989e-05	5.846e-05	6.491e-05	3.8344e-05	2.5073e-05	3.1725e-05	4.1258e-05	4.9023e-05	5.5868e-05	4.5039e-05	3.5843e-05	5.2806e-05	5.6392e-05	4.7216e-05	5.1408e-05	5.5053e-05	4.7564e-05	0.00015693	NA	4.7526e-05	4.4059e-05	4.6068e-05	5.1336e-05	3.9957e-05	2.6151e-05	3.3078e-05	4.2982e-05	5.1026e-05	5.8101e-05	4.6902e-05	3.7359e-05	5.4938e-05
GDP	680	680	680	680	680	680	680	680	680	680	680	680	680	680	680	680	680	680	680	680	680	680	680	680	680	680	680	680	680	680	680	680	680	680	680	NA	680	680	680	680	680	680	680	680	680	680	680	680	680
EFTu_GDP	11.825	7.105	9.477	12.836	15.403	17.49	14.109	10.942	16.583	17.651	14.839	16.151	17.256	14.933	24.135	31.584	14.916	13.781	14.449	16.124	10.067	6.056	8.071	10.925	13.105	14.878	12.006	9.316	14.107	15.015	12.627	13.741	14.679	12.706	33.566	NA	12.692	11.727	12.295	13.718	10.36	6.231	8.306	11.244	13.488	15.313	12.357	9.587	14.52
EFTs	1.459	1.122	1.303	1.521	1.665	1.771	1.593	1.402	1.725	1.779	1.634	1.703	1.76	1.638	2.078	2.369	1.638	1.573	1.612	1.701	1.649	1.258	1.468	1.721	1.889	2.014	1.806	1.583	1.96	2.023	1.853	1.934	2.001	1.858	1.602	NA	1.858	1.782	1.828	1.932	1.612	1.231	1.436	1.682	1.845	1.966	1.764	1.547	1.913
EFTu_EFTs	0.021	0.01	0.015	0.023	0.03	0.036	0.027	0.019	0.034	0.037	0.029	0.032	0.035	0.029	0.057	0.083	0.029	0.026	0.028	0.032	0.019	0.009	0.014	0.022	0.028	0.034	0.025	0.017	0.031	0.034	0.027	0.03	0.033	0.027	0.065	NA	0.027	0.024	0.026	0.03	0.02	0.009	0.014	0.022	0.029	0.034	0.025	0.018	0.032
EFTu_GDP_EFTs	2.598	1.211	1.867	2.936	3.846	4.637	3.376	2.313	4.285	4.7	3.639	4.123	4.548	3.671	7.471	11.105	3.665	3.257	3.496	4.112	2.487	1.15	1.781	2.813	3.695	4.462	3.24	2.212	4.121	4.523	3.494	3.964	4.376	3.525	8.091	NA	3.52	3.124	3.356	3.953	2.503	1.159	1.794	2.831	3.717	4.488	3.26	2.226	4.145
GTP	4900	4900	4900	4900	4900	4900	4900	4900	4900	4900	4900	4900	4900	4900	4900	4900	4900	4900	4900	4900	4900	4900	4900	4900	4900	4900	4900	4900	4900	4900	4900	4900	4900	4900	4900	NA	4900	4900	4900	4900	4900	4900	4900	4900	4900	4900	4900	4900	4900
EFTu_GTP	5.013	3.5	4.295	5.304	6.009	6.553	5.662	4.751	6.323	6.595	5.86	6.209	6.492	5.888	8.106	9.653	5.882	5.577	5.755	6.203	3.823	2.684	3.284	4.041	4.57	4.977	4.31	3.627	4.805	5.008	4.458	4.719	4.931	4.479	14.028	NA	4.475	4.246	4.38	4.715	4.003	2.808	3.437	4.232	4.787	5.214	4.514	3.797	5.033
EFTu_GTP_EFTs	5.752	2.873	4.261	6.425	8.209	9.73	7.295	5.177	9.058	9.849	7.808	8.746	9.558	7.872	14.985	21.47	7.861	7.063	7.531	8.725	5.248	2.598	3.873	5.871	7.524	8.936	6.677	4.717	8.312	9.048	7.152	8.022	8.777	7.211	17.799	NA	7.201	6.461	6.895	8.003	5.321	2.638	3.929	5.951	7.624	9.051	6.766	4.784	8.42
Ala1B_tRNA	2.177	1.358	1.774	2.352	2.757	3.115	2.556	2.04	2.937	3.133	2.684	2.89	3.079	2.672	4.25	5.563	2.693	2.474	2.614	2.881	2.854	1.771	2.32	3.086	3.624	4.101	3.357	2.671	3.865	4.126	3.528	3.802	4.054	3.512	2.456	NA	3.539	3.248	3.434	3.79	2.726	1.693	2.217	2.948	3.46	3.914	3.205	2.552	3.69
EFTu_GTP_Ala1B_tRNA	7.078	4.669	5.913	7.567	8.721	9.682	8.15	6.669	9.235	9.741	8.498	9.078	9.581	8.498	12.58	15.708	8.528	7.958	8.31	9.059	6.598	4.353	5.512	7.054	8.13	9.025	7.598	6.217	8.609	9.081	7.922	8.462	8.931	7.922	14.236	NA	7.95	7.419	7.747	8.445	6.688	4.412	5.588	7.151	8.242	9.149	7.702	6.302	8.727
Ala2_tRNA	0.465	0.3	0.386	0.499	0.562	0.589	0.524	0.438	0.558	0.588	0.539	0.556	0.588	0.535	0.728	0.862	0.551	0.501	0.528	0.544	0.609	0.391	0.505	0.655	0.739	0.775	0.688	0.573	0.734	0.774	0.708	0.731	0.774	0.703	0.421	NA	0.724	0.658	0.693	0.716	0.582	0.374	0.483	0.626	0.706	0.74	0.657	0.547	0.701
EFTu_GTP_Ala2_tRNA	3.265	2.19	2.755	3.482	3.935	4.205	3.685	3.085	4.02	4.216	3.802	3.976	4.182	3.797	5.202	6.178	3.853	3.576	3.729	3.933	3.045	2.042	2.569	3.246	3.669	3.921	3.436	2.876	3.748	3.931	3.545	3.707	3.899	3.54	5.886	NA	3.593	3.334	3.477	3.667	3.086	2.07	2.603	3.29	3.718	3.974	3.483	2.915	3.799
Arg2_tRNA	0.74	0.458	0.604	0.812	1.005	1.167	0.906	0.69	1.113	1.177	0.962	1.043	1.108	0.988	1.617	2.178	0.958	0.889	0.938	1.076	0.97	0.596	0.79	1.065	1.322	1.536	1.19	0.904	1.465	1.549	1.265	1.372	1.459	1.298	0.935	NA	1.259	1.168	1.232	1.416	0.927	0.57	0.755	1.017	1.262	1.466	1.136	0.864	1.398
EFTu_GTP_Arg2_tRNA	5.12	3.361	4.28	5.515	6.535	7.353	6.021	4.813	7.054	7.407	6.313	6.765	7.133	6.411	9.631	12.197	6.311	5.92	6.176	6.871	4.776	3.135	3.992	5.144	6.096	6.859	5.616	4.49	6.58	6.909	5.889	6.31	6.653	5.98	10.869	NA	5.887	5.522	5.761	6.409	4.84	3.177	4.046	5.213	6.178	6.951	5.692	4.55	6.668
Arg3_tRNA	0.02	0.014	0.017	0.021	0.021	0.021	0.021	0.018	0.02	0.022	0.02	0.021	0.022	0.02	0.023	0.029	0.021	0.018	0.02	0.019	0.026	0.018	0.022	0.027	0.028	0.027	0.027	0.024	0.027	0.03	0.027	0.028	0.029	0.026	0.013	NA	0.027	0.024	0.027	0.025	0.025	0.017	0.021	0.026	0.027	0.026	0.026	0.023	0.026
EFTu_GTP_Arg3_tRNA	0.831	0.575	0.707	0.873	0.948	0.973	0.909	0.777	0.949	1.017	0.914	0.957	1	0.905	1.142	1.395	0.926	0.845	0.903	0.914	0.775	0.536	0.659	0.815	0.884	0.908	0.848	0.725	0.885	0.948	0.853	0.893	0.933	0.844	1.289	NA	0.864	0.788	0.843	0.853	0.786	0.543	0.668	0.826	0.896	0.92	0.859	0.735	0.897
Arg4_tRNA	0.007	0.005	0.006	0.008	0.009	0.009	0.008	0.006	0.009	0.011	0.009	0.01	0.01	0.008	0.015	0.018	0.008	0.008	0.008	0.008	0.009	0.006	0.008	0.01	0.011	0.012	0.011	0.008	0.012	0.014	0.011	0.013	0.014	0.011	0.009	NA	0.011	0.01	0.011	0.011	0.009	0.006	0.007	0.01	0.011	0.011	0.01	0.008	0.011
EFTu_GTP_Arg4_tRNA	0.487	0.329	0.416	0.528	0.602	0.636	0.572	0.453	0.628	0.696	0.591	0.656	0.68	0.583	0.913	1.104	0.577	0.539	0.568	0.598	0.454	0.307	0.388	0.492	0.562	0.594	0.533	0.423	0.586	0.649	0.551	0.612	0.634	0.544	1.03	NA	0.538	0.503	0.53	0.558	0.46	0.311	0.393	0.499	0.569	0.602	0.541	0.429	0.594
Arg5_tRNA	0.003	0.002	0.003	0.003	0.004	0.003	0.004	0.003	0.003	0.003	0.003	0.003	0.003	0.003	0.004	0.005	0.003	0.003	0.003	0.003	0.004	0.003	0.004	0.005	0.005	0.004	0.005	0.003	0.004	0.004	0.004	0.004	0.004	0.004	0.002	NA	0.004	0.004	0.004	0.004	0.004	0.003	0.003	0.004	0.005	0.004	0.004	0.003	0.004
EFTu_GTP_Arg5_tRNA	0.333	0.227	0.281	0.355	0.388	0.38	0.37	0.294	0.357	0.383	0.365	0.36	0.366	0.363	0.472	0.587	0.37	0.361	0.368	0.358	0.31	0.211	0.262	0.33	0.361	0.353	0.345	0.273	0.332	0.356	0.34	0.335	0.341	0.338	0.534	NA	0.344	0.336	0.342	0.334	0.314	0.214	0.266	0.335	0.366	0.358	0.349	0.277	0.337
Asn_tRNA	0.699	0.437	0.575	0.766	0.903	1.008	0.832	0.665	0.955	1.008	0.88	0.95	1.028	0.878	1.341	1.704	0.872	0.812	0.849	0.945	0.916	0.57	0.752	1.005	1.188	1.327	1.093	0.871	1.257	1.328	1.157	1.25	1.353	1.154	0.775	NA	1.146	1.066	1.115	1.243	0.875	0.545	0.718	0.96	1.134	1.267	1.044	0.832	1.2
EFTu_GTP_Asn_tRNA	4.746	3.136	3.984	5.111	5.909	6.517	5.505	4.508	6.232	6.539	5.759	6.16	6.552	5.765	8.363	10.286	5.742	5.395	5.604	6.139	4.425	2.924	3.715	4.766	5.51	6.077	5.133	4.203	5.811	6.097	5.37	5.743	6.109	5.375	9.452	NA	5.354	5.031	5.225	5.724	4.484	2.963	3.764	4.829	5.583	6.158	5.201	4.259	5.888
Asp1_tRNA	1.564	0.98	1.281	1.694	1.99	2.238	1.853	1.489	2.147	2.281	1.938	2.113	2.258	1.945	3.01	3.849	1.948	1.795	1.884	2.086	2.05	1.277	1.675	2.222	2.617	2.947	2.434	1.95	2.825	3.004	2.547	2.779	2.973	2.557	1.74	NA	2.56	2.358	2.475	2.744	1.958	1.221	1.601	2.122	2.498	2.813	2.324	1.863	2.697
EFTu_GTP_Asp1_tRNA	5.829	3.854	4.883	6.241	7.202	7.976	6.744	5.537	7.673	8.078	7.017	7.543	7.974	7.048	10.29	12.699	7.049	6.589	6.857	7.491	5.441	3.597	4.558	5.824	6.722	7.444	6.294	5.168	7.161	7.539	6.549	7.039	7.442	6.578	11.624	NA	6.579	6.15	6.4	6.991	5.514	3.645	4.619	5.903	6.812	7.544	6.379	5.238	7.258
Cys_tRNA	0.128	0.078	0.102	0.133	0.154	0.161	0.138	0.111	0.152	0.16	0.145	0.153	0.159	0.142	0.213	0.257	0.142	0.134	0.139	0.15	0.167	0.102	0.133	0.175	0.202	0.211	0.181	0.145	0.199	0.211	0.19	0.202	0.209	0.186	0.123	NA	0.187	0.176	0.183	0.197	0.16	0.098	0.128	0.167	0.193	0.202	0.173	0.139	0.19
EFTu_GTP_Cys_tRNA	2.243	1.468	1.856	2.358	2.695	2.878	2.479	2.036	2.745	2.882	2.581	2.738	2.847	2.561	3.685	4.421	2.567	2.427	2.51	2.706	2.087	1.366	1.727	2.195	2.508	2.678	2.307	1.895	2.555	2.682	2.402	2.548	2.649	2.383	4.175	NA	2.389	2.259	2.336	2.518	2.117	1.386	1.752	2.226	2.544	2.716	2.339	1.922	2.591
Gln1_tRNA	0.147	0.093	0.119	0.153	0.171	0.178	0.162	0.135	0.172	0.177	0.165	0.174	0.186	0.166	0.227	0.27	0.168	0.15	0.161	0.169	0.192	0.121	0.155	0.201	0.225	0.234	0.212	0.177	0.227	0.233	0.217	0.229	0.245	0.218	0.131	NA	0.22	0.196	0.212	0.223	0.184	0.116	0.148	0.192	0.215	0.223	0.203	0.169	0.217
EFTu_GTP_Gln1_tRNA	2.401	1.595	1.999	2.523	2.839	3.022	2.679	2.244	2.925	3.026	2.755	2.912	3.078	2.767	3.803	4.523	2.781	2.557	2.7	2.871	2.237	1.485	1.862	2.351	2.645	2.816	2.496	2.09	2.724	2.819	2.566	2.713	2.867	2.578	4.308	NA	2.591	2.382	2.515	2.674	2.267	1.506	1.887	2.382	2.681	2.854	2.53	2.118	2.761
Gln2_tRNA	0.463	0.288	0.372	0.488	0.561	0.618	0.526	0.427	0.589	0.634	0.544	0.585	0.622	0.546	0.834	1.073	0.553	0.504	0.536	0.578	0.607	0.376	0.487	0.64	0.738	0.814	0.691	0.559	0.776	0.835	0.715	0.77	0.819	0.718	0.482	NA	0.726	0.662	0.704	0.76	0.58	0.359	0.465	0.611	0.704	0.777	0.659	0.534	0.74
EFTu_GTP_Gln2_tRNA	4.268	2.812	3.543	4.507	5.145	5.638	4.834	3.99	5.409	5.731	5.002	5.341	5.63	5.025	7.284	9.019	5.052	4.698	4.92	5.304	3.975	2.62	3.3	4.198	4.792	5.252	4.503	3.717	5.039	5.338	4.659	4.975	5.245	4.681	8.253	NA	4.705	4.377	4.583	4.94	4.029	2.655	3.345	4.255	4.857	5.323	4.564	3.767	5.107
Glu2_tRNA	3.055	1.865	2.451	3.27	3.932	4.523	3.647	2.82	4.338	4.633	3.809	4.179	4.415	3.881	6.22	8.115	3.857	3.589	3.743	4.208	4.005	2.432	3.206	4.291	5.171	5.955	4.791	3.694	5.708	6.101	5.006	5.498	5.812	5.101	3.595	NA	5.07	4.713	4.918	5.536	3.825	2.325	3.063	4.098	4.936	5.684	4.575	3.528	5.449
EFTu_GTP_Glu2_tRNA	6.332	4.132	5.25	6.739	7.867	8.811	7.354	5.922	8.476	8.946	7.645	8.244	8.664	7.735	11.493	14.327	7.709	7.239	7.511	8.268	5.902	3.852	4.893	6.281	7.333	8.212	6.854	5.52	7.9	8.338	7.126	7.684	8.075	7.21	13.014	NA	7.185	6.748	7.001	7.707	5.982	3.904	4.96	6.366	7.432	8.324	6.947	5.595	8.007
Gly1_tRNA	0	0	0	0	0	0	0	0	0	0	0	0	0	0	0	0	0	0	0	0	0	0	0	0	0	0	0	0	0	0	0	0	0	0	0	NA	0	0	0	0	0	0	0	0	0	0	0	0	0
EFTu_GTP_Gly1_tRNA	0	0	0	0	0	0	0	0	0	0	0	0	0	0	0	0	0	0	0	0	0	0	0	0	0	0	0	0	0	0	0	0	0	0	0	NA	0	0	0	0	0	0	0	0	0	0	0	0	0
Gly2_tRNA	0.114	0.078	0.101	0.13	0.145	0.15	0.136	0.111	0.146	0.15	0.141	0.147	0.154	0.139	0.179	0.203	0.141	0.132	0.135	0.14	0.149	0.102	0.132	0.17	0.191	0.198	0.179	0.145	0.192	0.198	0.185	0.193	0.202	0.183	0.104	NA	0.185	0.173	0.178	0.184	0.142	0.098	0.127	0.162	0.182	0.189	0.171	0.139	0.184
EFTu_GTP_Gly2_tRNA	2.083	1.444	1.821	2.289	2.581	2.739	2.425	2.003	2.656	2.749	2.506	2.634	2.758	2.502	3.33	3.863	2.514	2.366	2.438	2.573	1.939	1.344	1.695	2.131	2.403	2.55	2.257	1.864	2.472	2.559	2.333	2.452	2.567	2.329	3.771	NA	2.34	2.202	2.269	2.395	1.967	1.363	1.719	2.161	2.437	2.586	2.289	1.89	2.507
Gly3_tRNA	1.173	0.714	0.937	1.251	1.489	1.68	1.371	1.066	1.597	1.696	1.441	1.552	1.651	1.445	2.332	2.979	1.441	1.355	1.407	1.563	1.537	0.931	1.225	1.641	1.958	2.212	1.802	1.396	2.101	2.233	1.894	2.042	2.174	1.899	1.348	NA	1.894	1.779	1.848	2.056	1.468	0.89	1.171	1.568	1.87	2.112	1.72	1.334	2.006
EFTu_GTP_Gly3_tRNA	6.675	4.35	5.522	7.091	8.238	9.137	7.672	6.196	8.749	9.208	8.001	8.548	9.016	8.031	11.973	14.768	8.015	7.568	7.834	8.574	6.222	4.055	5.148	6.611	7.679	8.518	7.152	5.776	8.156	8.584	7.458	7.968	8.404	7.486	13.541	NA	7.472	7.055	7.303	7.993	6.309	4.111	5.219	6.702	7.785	8.635	7.251	5.856	8.269
His_tRNA	0.197	0.122	0.159	0.209	0.252	0.285	0.23	0.181	0.272	0.28	0.241	0.26	0.273	0.243	0.375	0.487	0.242	0.224	0.234	0.265	0.258	0.158	0.208	0.275	0.332	0.375	0.302	0.236	0.358	0.369	0.316	0.342	0.359	0.319	0.217	NA	0.317	0.294	0.308	0.348	0.247	0.151	0.198	0.262	0.317	0.358	0.289	0.226	0.341
EFTu_GTP_His_tRNA	3.356	2.2	2.787	3.559	4.159	4.615	3.855	3.127	4.428	4.593	4.012	4.293	4.497	4.039	5.889	7.331	4.026	3.771	3.923	4.329	3.128	2.051	2.598	3.318	3.878	4.302	3.594	2.915	4.128	4.282	3.74	4.002	4.192	3.766	6.625	NA	3.754	3.516	3.658	4.036	3.172	2.079	2.634	3.364	3.931	4.362	3.644	2.955	4.185
Ile1_tRNA	2.276	1.41	1.858	2.481	2.963	3.353	2.708	2.111	3.172	3.386	2.851	3.068	3.268	2.866	4.543	5.835	2.858	2.669	2.785	3.081	2.984	1.839	2.43	3.256	3.896	4.415	3.557	2.765	4.175	4.459	3.747	4.036	4.302	3.767	2.625	NA	3.757	3.505	3.659	4.053	2.85	1.758	2.322	3.109	3.719	4.214	3.396	2.641	3.985
EFTu_GTP_Ile1_tRNA	5.778	3.799	4.831	6.205	7.218	8.02	6.698	5.417	7.662	8.084	6.992	7.467	7.879	7.027	10.383	12.841	7.014	6.599	6.849	7.478	5.387	3.542	4.505	5.786	6.73	7.478	6.245	5.051	7.144	7.538	6.519	6.962	7.347	6.552	11.702	NA	6.54	6.153	6.386	6.973	5.46	3.59	4.566	5.864	6.821	7.579	6.33	5.119	7.241
Ile2_tRNA	0.036	0.024	0.031	0.041	0.044	0.041	0.041	0.033	0.04	0.043	0.043	0.04	0.044	0.04	0.048	0.056	0.039	0.035	0.04	0.039	0.048	0.032	0.041	0.054	0.058	0.054	0.054	0.043	0.053	0.057	0.056	0.053	0.058	0.053	0.028	NA	0.052	0.046	0.052	0.052	0.045	0.03	0.039	0.052	0.055	0.052	0.051	0.041	0.05
EFTu_GTP_Ile2_tRNA	0.729	0.498	0.626	0.801	0.881	0.887	0.822	0.675	0.859	0.91	0.857	0.854	0.914	0.833	1.064	1.259	0.822	0.755	0.818	0.842	0.679	0.464	0.584	0.747	0.821	0.826	0.766	0.629	0.801	0.848	0.798	0.796	0.852	0.776	1.2	NA	0.766	0.704	0.762	0.785	0.688	0.47	0.592	0.757	0.832	0.838	0.776	0.637	0.812
Leu1_tRNA	0	0	0	0	0	0	0	0	0	0	1.1507e-08	0	0	0	0	0	0	0	0	0	0	0	0	0	0	0	0	0	0	0	0	0	0	0	0	NA	0	0	0	0	0	0	0	0	0	0	0	0	0
EFTu_GTP_Leu1_tRNA	0	0	0	0	0	0	0	0	0	0	2.1842e-08	0	0	0	0	0	0	0	0	0	0	0	0	0	0	0	0	0	0	0	0	0	0	0	0	NA	0	0	0	0	0	0	0	0	0	0	0	0	0
Leu3_tRNA	3.1	1.894	2.486	3.317	3.981	4.523	3.63	2.849	4.289	4.52	3.81	4.122	4.36	3.849	5.966	7.676	3.863	3.601	3.735	4.175	4.065	2.469	3.251	4.352	5.235	5.956	4.769	3.732	5.644	5.952	5.008	5.423	5.74	5.059	3.448	NA	5.077	4.729	4.907	5.492	3.882	2.36	3.106	4.156	4.998	5.684	4.553	3.565	5.387
EFTu_GTP_Leu3_tRNA	5.92	3.864	4.906	6.298	7.346	8.177	6.808	5.524	7.821	8.2	7.096	7.598	7.991	7.149	10.446	12.931	7.158	6.73	6.963	7.643	5.558	3.628	4.606	5.914	6.898	7.678	6.393	5.187	7.343	7.699	6.663	7.134	7.503	6.712	11.61	NA	6.721	6.319	6.538	7.176	5.627	3.673	4.663	5.986	6.982	7.772	6.471	5.25	7.434
Leu2_tRNA	0.55	0.351	0.457	0.598	0.703	0.768	0.644	0.508	0.727	0.769	0.668	0.717	0.789	0.677	0.963	1.162	0.675	0.647	0.649	0.712	0.721	0.457	0.598	0.784	0.924	1.011	0.846	0.665	0.956	1.012	0.878	0.944	1.039	0.89	0.556	NA	0.887	0.849	0.852	0.936	0.688	0.437	0.572	0.749	0.882	0.965	0.808	0.636	0.913
EFTu_GTP_Leu2_tRNA	2.491	1.661	2.103	2.672	3.085	3.368	2.866	2.331	3.218	3.38	2.971	3.168	3.398	2.997	4.195	5.03	2.991	2.85	2.9	3.154	2.338	1.559	1.974	2.508	2.896	3.162	2.69	2.188	3.021	3.173	2.789	2.974	3.19	2.813	4.664	NA	2.808	2.675	2.722	2.96	2.367	1.578	1.998	2.54	2.932	3.201	2.724	2.215	3.058
Leu4_tRNA	0	0	0	0	0	0	0	0	0	0	0	0	0	0	0	0	0	0	0	0	0	0	0	0	0	0	0	0	0	0	0	0	0	0	0	NA	0	0	0	0	0	0	0	0	0	0	0	0	0
EFTu_GTP_Leu4_tRNA	0	0	0	0	0	0	0	0	0	0	0	0	0	0	0	0	0	0	0	0	0	0	0	0	0	0	0	0	0	0	0	0	0	0	0	NA	0	0	0	0	0	0	0	0	0	0	0	0	0
Leu5_tRNA	0.497	0.326	0.422	0.549	0.619	0.65	0.572	0.482	0.625	0.65	0.598	0.628	0.681	0.6	0.817	0.979	0.592	0.545	0.57	0.621	0.651	0.425	0.551	0.721	0.814	0.855	0.752	0.631	0.822	0.856	0.786	0.827	0.896	0.789	0.472	NA	0.778	0.716	0.749	0.817	0.622	0.406	0.527	0.688	0.777	0.816	0.718	0.603	0.785
EFTu_GTP_Leu5_tRNA	2.378	1.609	2.028	2.573	2.908	3.111	2.713	2.279	2.996	3.122	2.822	2.978	3.17	2.833	3.88	4.636	2.813	2.628	2.73	2.958	2.229	1.508	1.901	2.412	2.726	2.916	2.544	2.137	2.809	2.927	2.645	2.792	2.972	2.656	4.327	NA	2.637	2.464	2.559	2.773	2.256	1.527	1.924	2.442	2.759	2.952	2.575	2.163	2.843
Lys_tRNA	2.08	1.29	1.698	2.271	2.721	3.148	2.521	1.994	2.975	3.163	2.669	2.936	3.139	2.675	4.325	5.719	2.668	2.455	2.589	2.903	2.727	1.682	2.221	2.98	3.578	4.145	3.312	2.612	3.914	4.165	3.507	3.862	4.133	3.515	2.5	NA	3.506	3.224	3.402	3.819	2.605	1.608	2.122	2.846	3.416	3.956	3.162	2.495	3.736
EFTu_GTP_Lys_tRNA	5.971	3.926	4.992	6.418	7.479	8.401	6.987	5.691	8.021	8.448	7.314	7.897	8.35	7.339	10.954	13.749	7.326	6.843	7.139	7.849	5.564	3.658	4.652	5.98	6.969	7.828	6.511	5.303	7.474	7.872	6.815	7.358	7.781	6.838	12.355	NA	6.826	6.376	6.652	7.314	5.639	3.708	4.715	6.061	7.063	7.934	6.598	5.375	7.575
Met_tRNA	0.306	0.194	0.254	0.337	0.399	0.443	0.362	0.283	0.416	0.449	0.377	0.396	0.423	0.381	0.602	0.774	0.382	0.355	0.371	0.407	0.401	0.253	0.332	0.442	0.524	0.583	0.475	0.371	0.548	0.591	0.496	0.521	0.557	0.5	0.348	NA	0.503	0.466	0.487	0.535	0.383	0.242	0.317	0.422	0.501	0.556	0.453	0.354	0.523
EFTu_GTP_Met_tRNA	3.549	2.362	2.994	3.833	4.44	4.885	4.103	3.325	4.654	4.933	4.264	4.496	4.754	4.294	6.339	7.842	4.301	4.036	4.188	4.557	3.308	2.202	2.791	3.573	4.139	4.554	3.825	3.1	4.339	4.599	3.975	4.192	4.432	4.003	7.14	NA	4.01	3.762	3.905	4.249	3.354	2.232	2.829	3.622	4.196	4.616	3.877	3.142	4.398
Phe_tRNA	0.586	0.368	0.48	0.63	0.733	0.817	0.68	0.54	0.773	0.809	0.706	0.746	0.798	0.706	1.091	1.4	0.714	0.659	0.693	0.755	0.768	0.48	0.628	0.827	0.964	1.075	0.893	0.707	1.017	1.065	0.928	0.981	1.05	0.928	0.631	NA	0.939	0.866	0.91	0.993	0.733	0.459	0.6	0.789	0.921	1.026	0.852	0.675	0.971
EFTu_GTP_Phe_tRNA	4.493	2.975	3.764	4.793	5.506	6.067	5.144	4.199	5.797	6.057	5.333	5.643	5.968	5.346	7.801	9.644	5.375	5.029	5.236	5.675	4.185	2.772	3.506	4.464	5.128	5.651	4.792	3.911	5.4	5.642	4.968	5.256	5.559	4.979	8.786	NA	5.006	4.684	4.877	5.286	4.243	2.81	3.555	4.526	5.199	5.73	4.858	3.966	5.474
Pro1_tRNA	0	0	0	0	0	0	0	0	0	0	0	0	0	0	0	0	0	0	0	0	0	0	0	0	0	0	0	0	0	0	0	0	0	0	0	NA	0	0	0	0	0	0	0	0	0	0	0	0	0
EFTu_GTP_Pro1_tRNA	0	0	0	0	0	0	0	0	0	0	0	0	0	0	0	0	0	0	0	0	0	0	0	0	0	0	0	0	0	0	0	0	0	0	0	NA	0	0	0	0	0	0	0	0	0	0	0	0	0
Pro3_tRNA	0.797	0.494	0.649	0.861	1.019	1.127	0.93	0.729	1.078	1.123	0.971	1.043	1.104	0.972	1.524	1.931	0.977	0.914	0.953	1.042	1.045	0.644	0.849	1.13	1.34	1.484	1.222	0.955	1.418	1.479	1.277	1.372	1.453	1.278	0.88	NA	1.285	1.2	1.253	1.371	0.998	0.616	0.811	1.079	1.279	1.416	1.167	0.912	1.354
EFTu_GTP_Pro3_tRNA	4.635	3.048	3.871	4.956	5.74	6.308	5.324	4.317	6.059	6.318	5.533	5.905	6.213	5.551	8.163	10.034	5.563	5.236	5.435	5.9	4.325	2.844	3.611	4.624	5.356	5.885	4.967	4.028	5.653	5.894	5.162	5.509	5.796	5.179	9.212	NA	5.19	4.885	5.071	5.505	4.383	2.882	3.66	4.687	5.428	5.964	5.034	4.082	5.729
Pro2_tRNA	0.055	0.036	0.047	0.06	0.067	0.069	0.064	0.051	0.067	0.069	0.066	0.069	0.07	0.063	0.08	0.094	0.066	0.064	0.063	0.065	0.073	0.047	0.061	0.079	0.088	0.09	0.084	0.067	0.089	0.091	0.087	0.091	0.092	0.083	0.046	NA	0.086	0.084	0.083	0.086	0.069	0.045	0.059	0.075	0.084	0.086	0.08	0.064	0.085
EFTu_GTP_Pro2_tRNA	1.059	0.719	0.904	1.131	1.267	1.338	1.209	0.993	1.307	1.341	1.247	1.314	1.344	1.219	1.575	1.862	1.248	1.203	1.21	1.27	0.988	0.671	0.844	1.056	1.182	1.249	1.128	0.927	1.219	1.251	1.164	1.226	1.254	1.138	1.779	NA	1.164	1.123	1.129	1.184	1.001	0.68	0.855	1.07	1.198	1.266	1.143	0.939	1.236
Ser1_tRNA	0.267	0.172	0.218	0.278	0.306	0.319	0.289	0.241	0.302	0.325	0.295	0.307	0.318	0.287	0.395	0.478	0.303	0.276	0.289	0.296	0.35	0.224	0.285	0.365	0.402	0.42	0.38	0.316	0.398	0.429	0.388	0.404	0.418	0.378	0.228	NA	0.398	0.362	0.379	0.389	0.334	0.214	0.272	0.348	0.384	0.401	0.363	0.302	0.379
EFTu_GTP_Ser1_tRNA	2.599	1.761	2.182	2.716	2.982	3.114	2.833	2.401	2.978	3.155	2.884	2.992	3.102	2.84	3.773	4.456	2.947	2.716	2.837	2.92	2.442	1.655	2.051	2.552	2.803	2.926	2.662	2.256	2.799	2.964	2.71	2.812	2.915	2.669	4.198	NA	2.769	2.552	2.666	2.744	2.472	1.675	2.076	2.583	2.837	2.962	2.695	2.283	2.833
Ser2_tRNA	0	0	0	0	0	0	0	0	0	0	0	0	0	0	0	0	0	0	0	0	0	0	0	0	0	0	0	0	0	0	0	0	0	0	0	NA	0	0	0	0	0	0	0	0	0	0	0	0	0
EFTu_GTP_Ser2_tRNA	0	0	0	0	0	0	0	0	0	0	0	0	0	0	0	0	0	0	0	0	0	0	0	0	0	0	0	0	0	0	0	0	0	0	0	NA	0	0	0	0	0	0	0	0	0	0	0	0	0
Ser5_tRNA	0.313	0.193	0.257	0.348	0.427	0.496	0.383	0.296	0.467	0.493	0.413	0.453	0.484	0.416	0.693	0.898	0.405	0.386	0.396	0.458	0.411	0.252	0.336	0.456	0.562	0.653	0.503	0.387	0.614	0.649	0.542	0.596	0.637	0.547	0.401	NA	0.532	0.507	0.52	0.602	0.393	0.241	0.321	0.436	0.536	0.624	0.48	0.37	0.587
EFTu_GTP_Ser5_tRNA	2.877	1.892	2.418	3.128	3.695	4.152	3.387	2.728	3.956	4.14	3.578	3.856	4.079	3.604	5.473	6.799	3.545	3.372	3.473	3.88	2.704	1.778	2.272	2.94	3.473	3.902	3.183	2.564	3.718	3.891	3.363	3.624	3.834	3.388	6.09	NA	3.332	3.169	3.264	3.646	2.737	1.8	2.3	2.976	3.515	3.95	3.222	2.595	3.764
Ser3_tRNA	0.251	0.16	0.207	0.269	0.314	0.349	0.293	0.24	0.334	0.357	0.306	0.347	0.372	0.308	0.453	0.559	0.308	0.281	0.297	0.326	0.329	0.208	0.27	0.353	0.412	0.46	0.385	0.314	0.44	0.47	0.402	0.456	0.49	0.405	0.262	NA	0.404	0.368	0.39	0.429	0.314	0.199	0.258	0.337	0.394	0.439	0.368	0.3	0.42
EFTu_GTP_Ser3_tRNA	2.828	1.884	2.375	3.01	3.461	3.816	3.25	2.691	3.666	3.867	3.377	3.7	3.919	3.398	4.832	5.86	3.392	3.154	3.294	3.587	2.666	1.776	2.238	2.838	3.263	3.597	3.063	2.536	3.456	3.645	3.183	3.488	3.694	3.203	5.345	NA	3.197	2.973	3.105	3.381	2.698	1.797	2.265	2.871	3.301	3.64	3.1	2.567	3.497
Thr13_tRNA	1.194	0.722	0.949	1.27	1.514	1.731	1.406	1.088	1.653	1.768	1.47	1.618	1.727	1.492	2.407	3.102	1.478	1.376	1.443	1.596	1.566	0.942	1.241	1.667	1.991	2.28	1.847	1.425	2.175	2.328	1.932	2.128	2.274	1.961	1.391	NA	1.943	1.808	1.897	2.1	1.496	0.9	1.186	1.592	1.901	2.176	1.763	1.361	2.077
EFTu_GTP_Thr13_tRNA	4.566	2.965	3.768	4.845	5.628	6.279	5.265	4.239	6.026	6.365	5.472	5.903	6.239	5.529	8.226	10.164	5.505	5.176	5.379	5.864	4.257	2.764	3.513	4.517	5.247	5.854	4.909	3.953	5.618	5.934	5.102	5.503	5.817	5.155	9.295	NA	5.133	4.826	5.015	5.467	4.315	2.801	3.56	4.578	5.318	5.933	4.975	4.006	5.694
Thr4_tRNA	0.517	0.332	0.426	0.552	0.631	0.675	0.585	0.48	0.647	0.69	0.609	0.66	0.687	0.604	0.878	1.1	0.607	0.545	0.586	0.631	0.677	0.433	0.557	0.724	0.829	0.889	0.769	0.629	0.852	0.908	0.8	0.869	0.904	0.793	0.508	NA	0.798	0.716	0.771	0.83	0.647	0.414	0.532	0.691	0.792	0.848	0.734	0.601	0.813
EFTu_GTP_Thr4_tRNA	2.786	1.879	2.353	2.963	3.348	3.568	3.132	2.616	3.433	3.62	3.24	3.454	3.588	3.228	4.458	5.364	3.249	2.987	3.149	3.363	2.596	1.751	2.193	2.761	3.12	3.325	2.919	2.438	3.2	3.374	3.019	3.219	3.344	3.008	5.037	NA	3.028	2.784	2.935	3.134	2.631	1.775	2.222	2.798	3.162	3.369	2.958	2.471	3.243
Thr2_tRNA	0	0	0	0	0	0	0	0	0	0	0	0	0	0	0	0	0	0	0	0	0	0	0	0	0	0	0	0	0	0	0	0	0	0	0	NA	0	0	0	0	0	0	0	0	0	0	0	0	0
EFTu_GTP_Thr2_tRNA	0	0	0	0	0	0	0	0	0	0	0	0	0	0	0	0	0	0	0	0	0	0	0	0	0	0	0	0	0	0	0	0	0	0	0	NA	0	0	0	0	0	0	0	0	0	0	0	0	0
Trp_tRNA	0.16	0.105	0.136	0.174	0.193	0.2	0.179	0.15	0.194	0.201	0.184	0.192	0.203	0.185	0.25	0.306	0.188	0.162	0.177	0.188	0.209	0.137	0.178	0.229	0.253	0.264	0.235	0.196	0.255	0.264	0.241	0.252	0.268	0.243	0.144	NA	0.247	0.212	0.233	0.248	0.2	0.131	0.17	0.219	0.242	0.252	0.224	0.187	0.244
EFTu_GTP_Trp_tRNA	2.346	1.59	2.004	2.521	2.821	3.004	2.639	2.211	2.904	3.016	2.718	2.86	3.013	2.732	3.73	4.51	2.754	2.488	2.649	2.834	2.184	1.48	1.866	2.347	2.626	2.797	2.456	2.059	2.703	2.808	2.531	2.663	2.805	2.544	4.189	NA	2.564	2.316	2.466	2.638	2.215	1.501	1.892	2.381	2.664	2.837	2.492	2.088	2.742
Tyr12_tRNA	0.469	0.301	0.391	0.509	0.583	0.623	0.538	0.434	0.602	0.626	0.558	0.599	0.626	0.556	0.857	1.041	0.559	0.514	0.542	0.592	0.614	0.392	0.511	0.668	0.766	0.82	0.707	0.568	0.792	0.824	0.733	0.788	0.824	0.731	0.495	NA	0.735	0.675	0.712	0.779	0.587	0.375	0.488	0.638	0.731	0.783	0.675	0.543	0.756
EFTu_GTP_Tyr12_tRNA	3.938	2.633	3.328	4.222	4.808	5.191	4.486	3.688	5.014	5.219	4.645	4.957	5.179	4.65	6.773	8.149	4.659	4.35	4.537	4.925	3.688	2.467	3.117	3.954	4.503	4.862	4.202	3.454	4.697	4.889	4.351	4.643	4.851	4.355	7.538	NA	4.364	4.074	4.25	4.613	3.736	2.498	3.158	4.005	4.561	4.925	4.256	3.499	4.757
Val1_tRNA	2.031	1.25	1.647	2.215	2.686	3.083	2.461	1.904	2.946	3.107	2.6	2.841	3.017	2.635	4.307	5.629	2.588	2.443	2.53	2.844	2.662	1.629	2.153	2.906	3.53	4.058	3.232	2.493	3.876	4.091	3.416	3.736	3.971	3.463	2.491	NA	3.4	3.207	3.323	3.741	2.542	1.557	2.057	2.775	3.37	3.873	3.086	2.381	3.7
EFTu_GTP_Val1_tRNA	5.292	3.474	4.419	5.693	6.665	7.449	6.195	5	7.156	7.504	6.472	6.962	7.333	6.538	9.782	12.193	6.475	6.119	6.329	6.96	4.932	3.238	4.118	5.305	6.211	6.941	5.773	4.659	6.668	6.992	6.031	6.487	6.833	6.093	11.062	NA	6.034	5.703	5.898	6.485	4.999	3.282	4.174	5.378	6.296	7.036	5.852	4.723	6.76
Val2_tRNA	0.815	0.505	0.658	0.868	1.022	1.133	0.945	0.738	1.074	1.139	0.986	1.057	1.131	0.98	1.518	1.939	0.993	0.937	0.966	1.051	1.068	0.658	0.861	1.139	1.344	1.492	1.241	0.967	1.414	1.5	1.296	1.391	1.489	1.288	0.876	NA	1.306	1.23	1.269	1.383	1.02	0.629	0.823	1.087	1.283	1.424	1.185	0.924	1.349
EFTu_GTP_Val2_tRNA	2.948	1.954	2.466	3.125	3.569	3.868	3.342	2.731	3.699	3.891	3.45	3.656	3.865	3.443	4.897	5.97	3.491	3.289	3.394	3.63	2.75	1.824	2.3	2.915	3.33	3.609	3.118	2.548	3.451	3.63	3.219	3.411	3.606	3.213	5.517	NA	3.257	3.069	3.166	3.387	2.787	1.848	2.331	2.954	3.375	3.658	3.16	2.582	3.497
Ribo_free	0.611	0.402	0.509	0.652	0.756	0.839	0.706	0.574	0.805	0.846	0.736	0.791	0.834	0.739	1.089	1.352	0.738	0.691	0.719	0.787	0.811	0.716	0.762	0.833	0.891	0.94	0.863	0.794	0.921	0.946	0.882	0.914	0.939	0.882	1.477	NA	0.88	0.854	0.87	0.909	0.564	0.371	0.47	0.602	0.698	0.774	0.651	0.53	0.743
Ribo_active	0	0	0	0	0	0	0	0	0	0	0	0	0	0	0	0	0	0	0	0	0	0	0	0	0	0	0	0	0	0	0	0	0	0	0	NA	0	0	0	0	0	0	0	0	0	0	0	0	0
Ribo_GCA	0.203	0.101	0.149	0.227	0.292	0.35	0.258	0.182	0.323	0.359	0.282	0.32	0.354	0.281	0.569	0.85	0.28	0.252	0.268	0.317	0.207	0.104	0.153	0.231	0.298	0.356	0.263	0.187	0.328	0.365	0.288	0.326	0.361	0.287	0.556	NA	0.286	0.257	0.273	0.323	0.206	0.104	0.152	0.23	0.296	0.355	0.262	0.186	0.327
Ribo_GCG	0.268	0.138	0.201	0.298	0.362	0.407	0.326	0.241	0.374	0.409	0.336	0.357	0.388	0.337	0.606	0.861	0.352	0.305	0.332	0.359	0.274	0.142	0.206	0.304	0.369	0.414	0.332	0.247	0.38	0.416	0.342	0.364	0.395	0.343	0.593	NA	0.359	0.311	0.339	0.365	0.273	0.142	0.205	0.303	0.368	0.413	0.331	0.245	0.379
Ribo_GCU	0.234	0.114	0.171	0.266	0.356	0.456	0.314	0.214	0.421	0.459	0.348	0.406	0.449	0.348	0.762	1.194	0.34	0.305	0.329	0.404	0.239	0.118	0.175	0.271	0.363	0.464	0.321	0.219	0.428	0.467	0.355	0.414	0.457	0.355	0.745	NA	0.346	0.311	0.336	0.411	0.238	0.117	0.174	0.27	0.361	0.463	0.319	0.218	0.427
Ribo_GCC	0.202	0.112	0.157	0.223	0.27	0.3	0.244	0.186	0.279	0.301	0.256	0.274	0.297	0.255	0.422	0.561	0.261	0.233	0.248	0.27	0.209	0.117	0.163	0.231	0.278	0.309	0.252	0.192	0.288	0.31	0.264	0.283	0.306	0.264	0.404	NA	0.27	0.24	0.256	0.278	0.208	0.116	0.162	0.229	0.277	0.307	0.25	0.191	0.286
Ribo_CGC	0.145	0.076	0.11	0.165	0.217	0.265	0.19	0.135	0.248	0.269	0.206	0.233	0.26	0.214	0.41	0.619	0.206	0.183	0.198	0.235	0.149	0.078	0.113	0.169	0.222	0.27	0.195	0.138	0.253	0.274	0.211	0.238	0.265	0.219	0.398	NA	0.211	0.187	0.203	0.24	0.148	0.078	0.113	0.168	0.221	0.269	0.194	0.138	0.252
Ribo_CGU	0.263	0.134	0.195	0.296	0.395	0.483	0.343	0.234	0.449	0.489	0.37	0.415	0.449	0.378	0.788	1.208	0.371	0.335	0.358	0.431	0.27	0.138	0.201	0.304	0.404	0.493	0.351	0.241	0.459	0.499	0.379	0.424	0.459	0.387	0.767	NA	0.38	0.343	0.366	0.44	0.268	0.138	0.2	0.302	0.402	0.491	0.349	0.24	0.457
Ribo_CGA	0.005	0.003	0.004	0.006	0.008	0.009	0.007	0.005	0.009	0.009	0.008	0.009	0.01	0.008	0.012	0.016	0.007	0.007	0.007	0.009	0.005	0.003	0.005	0.007	0.008	0.01	0.007	0.005	0.009	0.01	0.008	0.009	0.01	0.008	0.011	NA	0.007	0.007	0.007	0.009	0.005	0.003	0.005	0.007	0.008	0.01	0.007	0.005	0.009
Ribo_CGG	0.032	0.02	0.026	0.034	0.037	0.038	0.035	0.029	0.037	0.041	0.036	0.038	0.04	0.035	0.047	0.061	0.036	0.032	0.035	0.036	0.033	0.022	0.028	0.036	0.039	0.041	0.037	0.031	0.039	0.043	0.038	0.04	0.042	0.037	0.043	NA	0.038	0.034	0.037	0.038	0.033	0.021	0.027	0.035	0.039	0.04	0.037	0.031	0.039
Ribo_AGA	0.017	0.011	0.014	0.019	0.022	0.023	0.02	0.016	0.023	0.026	0.021	0.024	0.025	0.021	0.036	0.045	0.021	0.019	0.02	0.021	0.018	0.012	0.015	0.02	0.023	0.024	0.022	0.017	0.024	0.027	0.022	0.025	0.026	0.022	0.032	NA	0.022	0.02	0.021	0.023	0.018	0.011	0.015	0.019	0.023	0.024	0.021	0.016	0.024
Ribo_AGG	0.011	0.007	0.009	0.012	0.013	0.013	0.012	0.01	0.012	0.013	0.012	0.012	0.012	0.012	0.016	0.021	0.012	0.012	0.012	0.012	0.012	0.008	0.01	0.012	0.014	0.013	0.013	0.01	0.013	0.014	0.013	0.013	0.013	0.013	0.015	NA	0.013	0.013	0.013	0.013	0.012	0.008	0.01	0.012	0.014	0.013	0.013	0.01	0.012
Ribo_AAC	0.28	0.145	0.21	0.315	0.402	0.48	0.357	0.257	0.443	0.48	0.385	0.43	0.477	0.386	0.752	1.1	0.384	0.347	0.369	0.433	0.288	0.15	0.217	0.323	0.412	0.491	0.366	0.265	0.453	0.491	0.395	0.441	0.488	0.396	0.729	NA	0.394	0.356	0.379	0.443	0.286	0.149	0.215	0.322	0.41	0.489	0.364	0.263	0.451
Ribo_AAU	0.083	0.045	0.065	0.095	0.118	0.133	0.106	0.077	0.126	0.137	0.113	0.127	0.141	0.113	0.187	0.251	0.112	0.1	0.107	0.122	0.086	0.047	0.067	0.098	0.121	0.136	0.108	0.08	0.129	0.14	0.116	0.13	0.144	0.116	0.182	NA	0.115	0.103	0.11	0.125	0.085	0.046	0.067	0.097	0.121	0.136	0.108	0.079	0.128
Ribo_GAC	0.252	0.127	0.188	0.286	0.377	0.468	0.334	0.231	0.44	0.48	0.363	0.418	0.457	0.368	0.746	1.122	0.36	0.325	0.347	0.419	0.258	0.131	0.193	0.293	0.385	0.477	0.341	0.237	0.449	0.489	0.37	0.427	0.465	0.375	0.727	NA	0.368	0.332	0.354	0.427	0.257	0.131	0.192	0.291	0.384	0.475	0.34	0.236	0.448
Ribo_GAU	0.26	0.135	0.195	0.287	0.353	0.403	0.319	0.239	0.374	0.41	0.336	0.372	0.413	0.337	0.613	0.859	0.344	0.303	0.325	0.363	0.266	0.139	0.2	0.294	0.36	0.41	0.326	0.245	0.381	0.418	0.343	0.38	0.422	0.344	0.597	NA	0.352	0.31	0.333	0.37	0.265	0.139	0.199	0.293	0.359	0.409	0.325	0.243	0.38
Ribo_UGC	0.07	0.039	0.053	0.074	0.09	0.102	0.081	0.062	0.095	0.104	0.086	0.094	0.098	0.086	0.152	0.203	0.085	0.077	0.082	0.093	0.073	0.041	0.056	0.077	0.094	0.105	0.084	0.064	0.099	0.108	0.09	0.098	0.102	0.089	0.144	NA	0.089	0.08	0.086	0.097	0.073	0.04	0.055	0.077	0.093	0.105	0.084	0.064	0.098
Ribo_UGU	0.045	0.025	0.035	0.049	0.06	0.064	0.052	0.039	0.059	0.062	0.055	0.06	0.064	0.054	0.089	0.118	0.055	0.052	0.053	0.058	0.047	0.027	0.037	0.052	0.062	0.066	0.054	0.041	0.062	0.065	0.057	0.062	0.067	0.056	0.085	NA	0.057	0.054	0.055	0.06	0.046	0.026	0.036	0.051	0.062	0.066	0.054	0.04	0.061
Ribo_CAA	0.128	0.072	0.098	0.137	0.163	0.179	0.15	0.116	0.17	0.179	0.156	0.169	0.184	0.157	0.254	0.335	0.158	0.14	0.151	0.166	0.133	0.076	0.103	0.143	0.169	0.186	0.155	0.121	0.177	0.186	0.162	0.176	0.191	0.163	0.241	NA	0.164	0.145	0.157	0.172	0.132	0.075	0.102	0.141	0.168	0.184	0.154	0.12	0.175
Ribo_CAG	0.305	0.161	0.228	0.333	0.412	0.479	0.372	0.274	0.447	0.492	0.394	0.438	0.478	0.397	0.737	1.066	0.4	0.356	0.383	0.433	0.314	0.167	0.236	0.342	0.423	0.491	0.383	0.283	0.459	0.504	0.404	0.45	0.49	0.408	0.711	NA	0.411	0.366	0.394	0.445	0.312	0.166	0.234	0.341	0.421	0.489	0.381	0.281	0.457
Ribo_GAG	0.143	0.074	0.107	0.161	0.206	0.246	0.183	0.13	0.232	0.248	0.195	0.22	0.235	0.201	0.384	0.57	0.2	0.177	0.19	0.222	0.146	0.076	0.11	0.165	0.21	0.25	0.187	0.134	0.236	0.253	0.199	0.224	0.239	0.205	0.374	NA	0.204	0.18	0.194	0.226	0.145	0.075	0.11	0.164	0.21	0.249	0.187	0.133	0.235
Ribo_GAA	0.441	0.218	0.321	0.488	0.638	0.783	0.569	0.392	0.729	0.808	0.609	0.696	0.763	0.62	1.262	1.883	0.616	0.556	0.59	0.699	0.451	0.224	0.329	0.499	0.651	0.797	0.581	0.401	0.743	0.823	0.622	0.71	0.778	0.633	1.231	NA	0.629	0.568	0.602	0.712	0.449	0.223	0.328	0.496	0.649	0.794	0.579	0.4	0.741
Ribo_GGG	0.063	0.039	0.053	0.074	0.087	0.095	0.079	0.059	0.089	0.093	0.082	0.086	0.093	0.083	0.128	0.162	0.083	0.077	0.079	0.086	0.066	0.041	0.056	0.077	0.091	0.099	0.082	0.062	0.093	0.096	0.086	0.09	0.097	0.086	0.121	NA	0.087	0.08	0.082	0.089	0.065	0.04	0.055	0.076	0.09	0.098	0.081	0.061	0.092
Ribo_GGA	0.041	0.024	0.033	0.045	0.054	0.059	0.05	0.039	0.058	0.062	0.053	0.059	0.062	0.052	0.078	0.098	0.053	0.047	0.051	0.055	0.043	0.025	0.034	0.047	0.056	0.061	0.052	0.041	0.061	0.065	0.055	0.062	0.065	0.054	0.074	NA	0.055	0.049	0.053	0.057	0.042	0.025	0.034	0.047	0.056	0.061	0.052	0.04	0.06
Ribo_GGU	0.319	0.157	0.233	0.358	0.473	0.576	0.413	0.282	0.532	0.577	0.453	0.508	0.564	0.452	0.94	1.396	0.445	0.41	0.431	0.515	0.326	0.161	0.239	0.366	0.482	0.587	0.421	0.289	0.542	0.587	0.461	0.518	0.575	0.461	0.918	NA	0.454	0.418	0.439	0.525	0.325	0.16	0.238	0.364	0.481	0.585	0.42	0.287	0.54
Ribo_GGC	0.319	0.159	0.232	0.349	0.442	0.52	0.396	0.281	0.484	0.534	0.417	0.467	0.506	0.424	0.832	1.197	0.427	0.381	0.408	0.466	0.326	0.164	0.238	0.357	0.45	0.529	0.405	0.288	0.493	0.544	0.426	0.476	0.516	0.432	0.813	NA	0.436	0.388	0.416	0.474	0.325	0.163	0.237	0.355	0.449	0.527	0.403	0.287	0.491
Ribo_CAC	0.139	0.074	0.104	0.151	0.193	0.233	0.172	0.125	0.217	0.231	0.183	0.205	0.218	0.184	0.352	0.516	0.186	0.167	0.178	0.208	0.144	0.077	0.108	0.156	0.199	0.24	0.178	0.129	0.223	0.237	0.188	0.211	0.224	0.19	0.339	NA	0.192	0.173	0.184	0.214	0.143	0.076	0.107	0.154	0.198	0.238	0.177	0.128	0.222
Ribo_CAU	0.073	0.04	0.056	0.081	0.102	0.116	0.09	0.066	0.11	0.116	0.097	0.106	0.117	0.098	0.167	0.236	0.094	0.086	0.091	0.107	0.075	0.042	0.058	0.084	0.105	0.119	0.093	0.068	0.113	0.119	0.1	0.109	0.12	0.101	0.161	NA	0.097	0.089	0.094	0.11	0.075	0.041	0.058	0.083	0.105	0.118	0.092	0.067	0.112
Ribo_AUC	0.306	0.153	0.226	0.347	0.46	0.571	0.403	0.275	0.525	0.576	0.436	0.495	0.539	0.442	0.919	1.382	0.436	0.399	0.422	0.505	0.314	0.158	0.233	0.355	0.47	0.582	0.412	0.282	0.536	0.587	0.446	0.505	0.55	0.451	0.895	NA	0.445	0.408	0.431	0.516	0.312	0.157	0.231	0.353	0.468	0.58	0.41	0.28	0.534
Ribo_AUU	0.198	0.103	0.149	0.221	0.272	0.307	0.243	0.178	0.286	0.314	0.258	0.281	0.312	0.258	0.461	0.638	0.262	0.23	0.248	0.273	0.202	0.106	0.154	0.226	0.278	0.313	0.248	0.183	0.292	0.321	0.263	0.287	0.319	0.263	0.449	NA	0.268	0.235	0.253	0.279	0.201	0.106	0.153	0.225	0.277	0.312	0.247	0.182	0.291
Ribo_AUA	0.027	0.017	0.022	0.03	0.034	0.034	0.031	0.025	0.033	0.035	0.033	0.033	0.035	0.032	0.043	0.053	0.031	0.028	0.031	0.032	0.028	0.018	0.024	0.032	0.036	0.036	0.033	0.026	0.035	0.037	0.035	0.034	0.037	0.033	0.039	NA	0.033	0.03	0.033	0.034	0.028	0.018	0.024	0.032	0.035	0.036	0.032	0.026	0.034
Ribo_CUG	0.54	0.271	0.396	0.599	0.777	0.935	0.683	0.481	0.865	0.939	0.733	0.823	0.896	0.742	1.441	2.117	0.744	0.669	0.709	0.832	0.552	0.279	0.406	0.612	0.792	0.952	0.696	0.492	0.881	0.955	0.747	0.838	0.912	0.756	1.409	NA	0.758	0.682	0.723	0.848	0.549	0.277	0.404	0.609	0.789	0.948	0.694	0.49	0.878
Ribo_CUU	0.066	0.037	0.052	0.074	0.092	0.105	0.084	0.061	0.1	0.105	0.088	0.098	0.112	0.089	0.156	0.208	0.088	0.083	0.084	0.096	0.068	0.039	0.054	0.076	0.094	0.108	0.086	0.063	0.103	0.109	0.091	0.101	0.115	0.092	0.149	NA	0.091	0.086	0.087	0.099	0.068	0.039	0.054	0.076	0.094	0.108	0.086	0.063	0.102
Ribo_CUC	0.077	0.043	0.06	0.084	0.104	0.118	0.091	0.069	0.109	0.119	0.096	0.106	0.115	0.098	0.158	0.213	0.099	0.09	0.094	0.106	0.079	0.045	0.062	0.087	0.107	0.122	0.094	0.071	0.112	0.123	0.1	0.109	0.118	0.101	0.152	NA	0.102	0.094	0.097	0.11	0.079	0.045	0.062	0.086	0.107	0.121	0.094	0.071	0.112
Ribo_CUA	0.01	0.005	0.008	0.011	0.014	0.017	0.013	0.009	0.016	0.017	0.014	0.016	0.019	0.014	0.022	0.028	0.014	0.013	0.013	0.015	0.01	0.005	0.008	0.011	0.015	0.017	0.013	0.009	0.016	0.018	0.014	0.016	0.019	0.014	0.021	NA	0.014	0.013	0.013	0.015	0.01	0.005	0.008	0.011	0.015	0.017	0.013	0.009	0.016
Ribo_UUG	0.065	0.039	0.053	0.075	0.093	0.108	0.084	0.063	0.102	0.109	0.09	0.1	0.108	0.092	0.143	0.193	0.089	0.083	0.085	0.1	0.068	0.04	0.055	0.078	0.097	0.111	0.087	0.065	0.105	0.112	0.093	0.103	0.112	0.095	0.137	NA	0.092	0.086	0.088	0.103	0.067	0.04	0.055	0.077	0.096	0.11	0.086	0.065	0.105
Ribo_UUA	0.067	0.038	0.052	0.073	0.084	0.089	0.076	0.061	0.083	0.089	0.08	0.084	0.094	0.079	0.132	0.172	0.079	0.07	0.076	0.082	0.069	0.04	0.054	0.075	0.087	0.091	0.079	0.064	0.086	0.092	0.083	0.087	0.097	0.081	0.126	NA	0.082	0.073	0.079	0.085	0.069	0.039	0.054	0.075	0.086	0.091	0.078	0.063	0.086
Ribo_AAG	0.106	0.055	0.081	0.124	0.164	0.199	0.144	0.102	0.185	0.199	0.156	0.177	0.193	0.158	0.32	0.5	0.156	0.138	0.15	0.176	0.109	0.057	0.083	0.127	0.167	0.203	0.147	0.105	0.189	0.202	0.16	0.181	0.197	0.162	0.312	NA	0.159	0.141	0.153	0.18	0.108	0.056	0.083	0.126	0.166	0.202	0.146	0.104	0.188
Ribo_AAA	0.423	0.214	0.313	0.474	0.611	0.747	0.546	0.387	0.689	0.757	0.589	0.673	0.743	0.592	1.19	1.775	0.592	0.527	0.565	0.665	0.434	0.221	0.322	0.485	0.624	0.762	0.558	0.396	0.702	0.772	0.602	0.687	0.758	0.604	1.161	NA	0.604	0.539	0.577	0.679	0.432	0.219	0.32	0.482	0.621	0.759	0.555	0.394	0.7
Ribo_AUG	0.231	0.126	0.178	0.26	0.328	0.382	0.289	0.209	0.354	0.389	0.308	0.335	0.366	0.311	0.588	0.844	0.312	0.282	0.299	0.342	0.238	0.131	0.185	0.268	0.338	0.393	0.298	0.216	0.364	0.399	0.317	0.344	0.376	0.32	0.567	NA	0.321	0.291	0.308	0.352	0.237	0.13	0.183	0.267	0.336	0.391	0.296	0.215	0.362
Ribo_UUU	0.12	0.064	0.091	0.132	0.161	0.181	0.146	0.107	0.17	0.18	0.153	0.165	0.181	0.154	0.266	0.358	0.156	0.139	0.148	0.163	0.123	0.066	0.094	0.136	0.166	0.185	0.15	0.11	0.174	0.185	0.157	0.169	0.186	0.158	0.258	NA	0.16	0.143	0.152	0.167	0.123	0.066	0.093	0.135	0.165	0.185	0.149	0.11	0.173
Ribo_UUC	0.213	0.112	0.161	0.238	0.302	0.363	0.269	0.192	0.335	0.363	0.287	0.317	0.349	0.287	0.568	0.849	0.289	0.261	0.278	0.324	0.22	0.116	0.166	0.245	0.31	0.372	0.276	0.198	0.343	0.371	0.294	0.326	0.357	0.295	0.55	NA	0.297	0.268	0.286	0.332	0.218	0.116	0.165	0.243	0.308	0.37	0.275	0.197	0.342
Ribo_CCG	0.256	0.133	0.192	0.287	0.369	0.438	0.325	0.229	0.409	0.436	0.347	0.387	0.415	0.35	0.689	1	0.35	0.32	0.338	0.391	0.263	0.138	0.198	0.295	0.378	0.448	0.334	0.236	0.419	0.446	0.356	0.396	0.425	0.359	0.668	NA	0.359	0.328	0.347	0.4	0.261	0.137	0.197	0.293	0.376	0.446	0.332	0.235	0.417
Ribo_CCC	0.039	0.024	0.032	0.043	0.049	0.053	0.047	0.036	0.052	0.053	0.048	0.052	0.053	0.047	0.066	0.083	0.049	0.046	0.047	0.05	0.041	0.026	0.034	0.045	0.052	0.056	0.049	0.038	0.054	0.056	0.051	0.054	0.056	0.05	0.061	NA	0.051	0.049	0.049	0.052	0.041	0.026	0.034	0.044	0.051	0.055	0.048	0.038	0.054
Ribo_CCU	0.04	0.02	0.03	0.045	0.057	0.064	0.05	0.035	0.06	0.065	0.054	0.059	0.064	0.052	0.101	0.14	0.053	0.049	0.051	0.059	0.041	0.021	0.031	0.046	0.058	0.065	0.051	0.036	0.061	0.066	0.055	0.06	0.065	0.053	0.099	NA	0.054	0.05	0.052	0.06	0.04	0.021	0.03	0.046	0.058	0.065	0.051	0.035	0.061
Ribo_CCA	0.068	0.036	0.051	0.073	0.09	0.1	0.08	0.06	0.094	0.103	0.084	0.094	0.108	0.085	0.142	0.197	0.086	0.074	0.081	0.089	0.07	0.037	0.052	0.075	0.092	0.102	0.082	0.062	0.096	0.105	0.086	0.096	0.111	0.087	0.138	NA	0.088	0.076	0.083	0.091	0.07	0.037	0.052	0.075	0.091	0.102	0.082	0.062	0.095
Ribo_UCA	0.048	0.028	0.038	0.052	0.059	0.063	0.055	0.043	0.059	0.063	0.058	0.06	0.063	0.055	0.091	0.111	0.058	0.054	0.056	0.058	0.049	0.029	0.039	0.053	0.061	0.065	0.057	0.045	0.06	0.065	0.06	0.062	0.065	0.057	0.087	NA	0.06	0.056	0.057	0.06	0.049	0.029	0.039	0.053	0.06	0.065	0.057	0.044	0.06
Ribo_UCG	0.065	0.039	0.051	0.069	0.076	0.076	0.07	0.058	0.072	0.078	0.069	0.072	0.075	0.068	0.091	0.119	0.074	0.062	0.069	0.068	0.067	0.04	0.053	0.071	0.079	0.078	0.072	0.06	0.074	0.08	0.072	0.074	0.078	0.071	0.087	NA	0.076	0.064	0.072	0.071	0.067	0.04	0.053	0.071	0.078	0.078	0.072	0.059	0.073
Ribo_UCU	0.126	0.062	0.091	0.14	0.187	0.236	0.164	0.112	0.217	0.241	0.181	0.21	0.23	0.182	0.379	0.564	0.179	0.166	0.172	0.21	0.128	0.063	0.093	0.143	0.191	0.24	0.168	0.115	0.221	0.246	0.185	0.214	0.234	0.186	0.37	NA	0.183	0.17	0.175	0.214	0.128	0.063	0.093	0.143	0.19	0.24	0.167	0.114	0.221
Ribo_AGU	0.04	0.023	0.032	0.044	0.051	0.058	0.049	0.038	0.055	0.059	0.05	0.056	0.061	0.05	0.08	0.108	0.052	0.046	0.05	0.053	0.041	0.024	0.033	0.045	0.053	0.06	0.051	0.039	0.056	0.061	0.051	0.057	0.062	0.052	0.077	NA	0.053	0.047	0.051	0.054	0.041	0.024	0.033	0.045	0.052	0.06	0.05	0.039	0.056
Ribo_AGC	0.136	0.075	0.105	0.15	0.188	0.22	0.168	0.126	0.207	0.225	0.18	0.209	0.229	0.182	0.325	0.447	0.18	0.162	0.172	0.2	0.14	0.078	0.108	0.154	0.193	0.226	0.173	0.13	0.212	0.231	0.185	0.215	0.235	0.187	0.313	NA	0.185	0.166	0.177	0.206	0.14	0.077	0.107	0.153	0.192	0.225	0.172	0.129	0.211
Ribo_UCC	0.131	0.073	0.103	0.149	0.187	0.217	0.164	0.121	0.201	0.214	0.177	0.194	0.211	0.178	0.33	0.463	0.175	0.16	0.169	0.195	0.135	0.076	0.107	0.153	0.193	0.223	0.169	0.126	0.207	0.22	0.182	0.2	0.217	0.183	0.318	NA	0.18	0.165	0.175	0.201	0.135	0.076	0.106	0.152	0.192	0.221	0.168	0.125	0.206
Ribo_ACC	0.282	0.145	0.209	0.31	0.393	0.465	0.353	0.25	0.434	0.476	0.374	0.421	0.46	0.381	0.724	1.027	0.38	0.343	0.364	0.415	0.29	0.15	0.216	0.319	0.403	0.476	0.362	0.258	0.444	0.487	0.384	0.431	0.471	0.39	0.702	NA	0.389	0.352	0.374	0.425	0.288	0.149	0.215	0.317	0.401	0.473	0.36	0.256	0.442
Ribo_ACU	0.132	0.064	0.094	0.146	0.193	0.242	0.17	0.118	0.225	0.248	0.186	0.218	0.241	0.188	0.408	0.637	0.184	0.164	0.178	0.215	0.135	0.066	0.097	0.149	0.196	0.246	0.174	0.12	0.229	0.252	0.19	0.222	0.245	0.191	0.399	NA	0.187	0.167	0.182	0.219	0.134	0.065	0.096	0.148	0.195	0.246	0.173	0.12	0.229
Ribo_ACG	0.089	0.051	0.069	0.097	0.116	0.127	0.105	0.08	0.12	0.13	0.109	0.119	0.128	0.111	0.171	0.224	0.111	0.098	0.106	0.116	0.092	0.053	0.072	0.101	0.12	0.131	0.109	0.084	0.124	0.134	0.113	0.123	0.133	0.115	0.163	NA	0.115	0.101	0.109	0.12	0.092	0.052	0.072	0.1	0.119	0.13	0.108	0.083	0.123
Ribo_ACA	0.042	0.025	0.034	0.047	0.056	0.06	0.05	0.039	0.056	0.061	0.054	0.059	0.06	0.051	0.089	0.12	0.053	0.047	0.051	0.054	0.044	0.026	0.035	0.049	0.058	0.062	0.052	0.041	0.058	0.063	0.056	0.061	0.062	0.053	0.085	NA	0.055	0.049	0.052	0.056	0.044	0.025	0.035	0.048	0.058	0.062	0.052	0.041	0.058
Ribo_UGG	0.124	0.072	0.099	0.138	0.163	0.179	0.147	0.114	0.17	0.18	0.154	0.166	0.179	0.155	0.248	0.335	0.157	0.135	0.148	0.164	0.129	0.076	0.104	0.143	0.169	0.185	0.153	0.119	0.176	0.186	0.16	0.172	0.186	0.161	0.236	NA	0.163	0.141	0.154	0.17	0.128	0.075	0.103	0.142	0.168	0.184	0.152	0.118	0.175
Ribo_UAU	0.119	0.066	0.092	0.13	0.152	0.164	0.139	0.106	0.154	0.167	0.143	0.151	0.161	0.143	0.251	0.324	0.148	0.127	0.139	0.15	0.122	0.069	0.095	0.134	0.156	0.168	0.143	0.11	0.158	0.171	0.147	0.155	0.165	0.147	0.243	NA	0.152	0.131	0.143	0.154	0.122	0.068	0.095	0.133	0.155	0.167	0.142	0.109	0.157
Ribo_UAC	0.163	0.087	0.125	0.184	0.235	0.274	0.207	0.148	0.26	0.275	0.223	0.256	0.275	0.224	0.431	0.612	0.22	0.202	0.213	0.253	0.167	0.09	0.129	0.19	0.241	0.281	0.213	0.152	0.267	0.282	0.229	0.262	0.282	0.23	0.418	NA	0.226	0.208	0.219	0.259	0.166	0.089	0.128	0.188	0.239	0.28	0.212	0.151	0.266
Ribo_GUG	0.188	0.1	0.143	0.21	0.259	0.291	0.231	0.17	0.269	0.295	0.24	0.263	0.286	0.246	0.433	0.592	0.249	0.225	0.236	0.26	0.193	0.103	0.147	0.216	0.265	0.297	0.237	0.175	0.274	0.301	0.245	0.269	0.292	0.252	0.421	NA	0.254	0.23	0.241	0.265	0.192	0.103	0.147	0.215	0.264	0.296	0.236	0.174	0.273
Ribo_GUA	0.131	0.066	0.098	0.15	0.201	0.255	0.178	0.122	0.241	0.258	0.196	0.226	0.248	0.199	0.422	0.652	0.192	0.174	0.186	0.227	0.134	0.069	0.101	0.154	0.206	0.26	0.183	0.125	0.246	0.263	0.201	0.231	0.253	0.203	0.41	NA	0.197	0.178	0.19	0.232	0.134	0.068	0.1	0.153	0.205	0.259	0.182	0.125	0.245
Ribo_GUU	0.243	0.114	0.173	0.272	0.371	0.467	0.323	0.214	0.432	0.472	0.356	0.41	0.453	0.358	0.792	1.22	0.35	0.322	0.34	0.414	0.248	0.117	0.177	0.278	0.377	0.474	0.329	0.218	0.439	0.479	0.362	0.417	0.46	0.364	0.777	NA	0.356	0.327	0.345	0.421	0.247	0.117	0.176	0.277	0.376	0.473	0.327	0.217	0.438
Ribo_GUC	0.128	0.072	0.1	0.14	0.169	0.188	0.154	0.115	0.175	0.189	0.16	0.173	0.188	0.159	0.266	0.363	0.164	0.149	0.156	0.17	0.133	0.075	0.104	0.145	0.174	0.194	0.159	0.12	0.181	0.195	0.165	0.179	0.194	0.165	0.255	NA	0.169	0.154	0.161	0.176	0.132	0.075	0.103	0.144	0.173	0.192	0.158	0.119	0.18
mRNA	4.994	3.166	4.092	5.367	6.387	7.339	6.04	4.813	7.166	7.521	6.478	7.434	7.795	6.469	10.32	13.808	6.282	5.741	6.16	6.943	3.843	1.839	2.813	4.288	5.503	6.619	5.025	3.567	6.342	6.8	5.492	6.519	6.995	5.507	7.919	NA	5.347	4.726	5.174	6.087	5.385	3.42	4.415	5.786	6.88	7.9	6.509	5.191	7.715
[truncated: 51 more columns]
