# Supplementary material for: The protein translation machinery is expressed for maximal efficiency in Escherichia coli
Source: Nat Commun. 2020 Oct 16;11:5260. doi: 10.1038/s41467-020-18948-x (PMC7568582; doi:10.1038/s41467-020-18948-x)
Supplement: Supplementary file 7 — Supplementary Data 4 [file 41467_2020_18948_MOESM7_ESM.xml]

<?xml version="1.0" encoding="UTF-8"?>
<sbml xmlns="http://www.sbml.org/sbml/level3/version2/core" level="3" version="2">
  <model metaid="meta_translation" sboTerm="SBO:0000293" id="translation" name="E. coli protein translation machinery" substanceUnits="umol" timeUnits="second" volumeUnits="litre" areaUnits="sqm" lengthUnits="metre" extentUnits="umol">
    <notes>
      <body xmlns="http://www.w3.org/1999/xhtml">
        <div class="dc:title">Hu2020 - E. coli protein translation machinery</div>
        <div class="dc:bibliographicCitation">
          <p>This model is described in an article yet to be published.</p>
          <div class="bibo:authorList">Xiao-Pan Hu, Hugo Dourado, Peter Schubert, Martin J. Lercher</div>
          <p>Abstract:</p>
          <div class="bibo:abstract">
            <p> Protein synthesis is the most expensive process in fast-growing bacteria. The experimentally observed growth rate dependencies of the translation machinery form the basis of powerful phenomenological growth laws; however, a quantitative theory allowing us to understand these phenomena on the basis of biochemical and biophysical constraints is currently lacking. Here, we show that the growth rate dependence of the concentrations of ribosomes, tRNAs, mRNA, and elongation factors observed in Escherichia coli can be predicted accurately from a mathematical model of protein translation by minimizing cellular costs. The mechanistic model is only constrained by the physicochemical properties of the molecules and requires no parameter fitting; the costs of the individual components, which consist of protein and RNA parts, can be approximated through their molecular masses, which correlate strongly with alternative cost measures such as their carbon content or the requirement of energy or enzymes for their biosynthesis. Extensions of this cost minimization approach may allow similar quantitative insights also for other cellular subsystems. </p>
            <p>This model encompasses the processes of translation initiation, elongation, termination, nucleotide exchange in EF-Tu, and ternary complex (TC) formation. The supplementary information of the main document contains detailed information on the modeling concept. This SBML model contains all parameters required for optimization of the problem described in the main document (antibiotic stress is however not included). Optimization considers all species concentrations as free variables, with exception of GTP and GDP concentrations, which are fixed. </p>
            <p>Note 1: For steady state, the optimal solution for initiation and elongation are independent. The concentrations of mRNA and free ribosome (in initiation) can be calculated from protein synthesis rates. This model is parametrized based on a predefined growth rate (0.58 per hour), which determines the protein synthesis rate and the synthesis rates for each individual codon.</p>
            <p>Note 2: The fixed translation rate of each codon (input of optimization), the steady state assumption (flux balance), the dilution of components, and the possible solvers are not encoded in the SBML file, but have to be provided by the modeler. Optimization could be done using BARON (Branch-And-Reduce Optimization Navigator) on NEOS server (https://neos-server.org/neos/solvers/index.html).</p>
          </div>
        </div>
      </body>
    </notes>
    <annotation>
      <rdf:RDF xmlns:rdf="http://www.w3.org/1999/02/22-rdf-syntax-ns#" xmlns:dcterms="http://purl.org/dc/terms/" xmlns:vCard="http://www.w3.org/2001/vcard-rdf/3.0#" xmlns:vCard4="http://www.w3.org/2006/vcard/ns#" xmlns:bqbiol="http://biomodels.net/biology-qualifiers/" xmlns:bqmodel="http://biomodels.net/model-qualifiers/">
        <rdf:Description rdf:about="#meta_translation">
          <dcterms:creator>
            <rdf:Bag>
              <rdf:li rdf:parseType="Resource">
                <vCard4:hasName rdf:parseType="Resource">
                  <vCard4:family-name>Schubert</vCard4:family-name>
                  <vCard4:given-name>Peter</vCard4:given-name>
                </vCard4:hasName>
                <vCard4:hasEmail>Peter.Schubert@hhu.de</vCard4:hasEmail>
                <vCard4:organization-name>Computational Cell Biology, Heinrich-Heine-University, Duesseldorf</vCard4:organization-name>
              </rdf:li>
            </rdf:Bag>
          </dcterms:creator>
          <dcterms:created rdf:parseType="Resource">
            <dcterms:W3CDTF>2020-06-14T13:00:00+02:00</dcterms:W3CDTF>
          </dcterms:created>
          <dcterms:modified rdf:parseType="Resource">
            <dcterms:W3CDTF>2020-09-08T11:06:57+02:00</dcterms:W3CDTF>
          </dcterms:modified>
        </rdf:Description>
      </rdf:RDF>
    </annotation>
    <listOfFunctionDefinitions>
      <functionDefinition id="Constant_flux__irreversible" name="Constant flux (irreversible)">
        <math xmlns="http://www.w3.org/1998/Math/MathML">
          <lambda>
            <bvar>
              <ci> v </ci>
            </bvar>
            <ci> v </ci>
          </lambda>
        </math>
      </functionDefinition>
      <functionDefinition id="CCB_Michaelis_Menten__irr" name="CCB_class1_elong (irr)">
        <math xmlns="http://www.w3.org/1998/Math/MathML">
          <lambda>
            <bvar>
              <ci> kcat </ci>
            </bvar>
            <bvar>
              <ci> Mod </ci>
            </bvar>
            <bvar>
              <ci> S </ci>
            </bvar>
            <bvar>
              <ci> Km </ci>
            </bvar>
            <apply>
              <times/>
              <ci> kcat </ci>
              <ci> Mod </ci>
              <apply>
                <divide/>
                <ci> S </ci>
                <apply>
                  <plus/>
                  <ci> S </ci>
                  <ci> Km </ci>
                </apply>
              </apply>
            </apply>
          </lambda>
        </math>
      </functionDefinition>
      <functionDefinition id="CCB_class2_elong__irr" name="CCB_class2_elong (irr)">
        <math xmlns="http://www.w3.org/1998/Math/MathML">
          <lambda>
            <bvar>
              <ci> kcat </ci>
            </bvar>
            <bvar>
              <ci> Mod </ci>
            </bvar>
            <bvar>
              <ci> S1 </ci>
            </bvar>
            <bvar>
              <ci> S2 </ci>
            </bvar>
            <bvar>
              <ci> Km </ci>
            </bvar>
            <apply>
              <times/>
              <ci> kcat </ci>
              <ci> Mod </ci>
              <apply>
                <divide/>
                <ci> S1 </ci>
                <apply>
                  <plus/>
                  <ci> S1 </ci>
                  <ci> S2 </ci>
                  <ci> Km </ci>
                </apply>
              </apply>
            </apply>
          </lambda>
        </math>
      </functionDefinition>
      <functionDefinition id="CCB_MassAction_2_1__rev" name="CCB_MassAction_2-1 (rev)">
        <math xmlns="http://www.w3.org/1998/Math/MathML">
          <lambda>
            <bvar>
              <ci> kf </ci>
            </bvar>
            <bvar>
              <ci> S1 </ci>
            </bvar>
            <bvar>
              <ci> S2 </ci>
            </bvar>
            <bvar>
              <ci> kr </ci>
            </bvar>
            <bvar>
              <ci> P </ci>
            </bvar>
            <apply>
              <minus/>
              <apply>
                <times/>
                <ci> kf </ci>
                <ci> S1 </ci>
                <ci> S2 </ci>
              </apply>
              <apply>
                <times/>
                <ci> kr </ci>
                <ci> P </ci>
              </apply>
            </apply>
          </lambda>
        </math>
      </functionDefinition>
      <functionDefinition id="CCB_MassAction_Diss__irr" name="CCB_MassAction_Diss (irr)">
        <math xmlns="http://www.w3.org/1998/Math/MathML">
          <lambda>
            <bvar>
              <ci> kr </ci>
            </bvar>
            <bvar>
              <ci> P </ci>
            </bvar>
            <apply>
              <times/>
              <ci> kr </ci>
              <ci> P </ci>
            </apply>
          </lambda>
        </math>
      </functionDefinition>
      <functionDefinition id="CCB_MassAction_Ass__irr" name="CCB_MassAction_Ass (irr)">
        <math xmlns="http://www.w3.org/1998/Math/MathML">
          <lambda>
            <bvar>
              <ci> kf </ci>
            </bvar>
            <bvar>
              <ci> S1 </ci>
            </bvar>
            <bvar>
              <ci> S2 </ci>
            </bvar>
            <apply>
              <times/>
              <ci> kf </ci>
              <ci> S1 </ci>
              <ci> S2 </ci>
            </apply>
          </lambda>
        </math>
      </functionDefinition>
      <functionDefinition id="CCB_Ribo_XXX_1" name="CCB_Ribo_XXX_1">
        <math xmlns="http://www.w3.org/1998/Math/MathML" xmlns:sbml="http://www.sbml.org/sbml/level3/version2/core">
          <lambda>
            <bvar>
              <ci> kcat </ci>
            </bvar>
            <bvar>
              <ci> Km </ci>
            </bvar>
            <bvar>
              <ci> synrate </ci>
            </bvar>
            <bvar>
              <ci> TC </ci>
            </bvar>
            <apply>
              <times/>
              <apply>
                <divide/>
                <ci> synrate </ci>
                <ci> kcat </ci>
              </apply>
              <apply>
                <plus/>
                <cn sbml:units="dimensionless" type="integer"> 1 </cn>
                <apply>
                  <divide/>
                  <ci> Km </ci>
                  <ci> TC </ci>
                </apply>
              </apply>
            </apply>
          </lambda>
        </math>
      </functionDefinition>
      <functionDefinition id="CCB_Ribo_XXX_2" name="CCB_Ribo_XXX_2">
        <math xmlns="http://www.w3.org/1998/Math/MathML" xmlns:sbml="http://www.sbml.org/sbml/level3/version2/core">
          <lambda>
            <bvar>
              <ci> kcat </ci>
            </bvar>
            <bvar>
              <ci> Km </ci>
            </bvar>
            <bvar>
              <ci> synrate </ci>
            </bvar>
            <bvar>
              <ci> TC1 </ci>
            </bvar>
            <bvar>
              <ci> TC2 </ci>
            </bvar>
            <apply>
              <times/>
              <apply>
                <divide/>
                <ci> synrate </ci>
                <ci> kcat </ci>
              </apply>
              <apply>
                <plus/>
                <cn sbml:units="dimensionless" type="integer"> 1 </cn>
                <apply>
                  <divide/>
                  <ci> Km </ci>
                  <apply>
                    <plus/>
                    <ci> TC1 </ci>
                    <ci> TC2 </ci>
                  </apply>
                </apply>
              </apply>
            </apply>
          </lambda>
        </math>
      </functionDefinition>
      <functionDefinition id="CCB_TC_aa" name="CCB_TC_aa">
        <math xmlns="http://www.w3.org/1998/Math/MathML">
          <lambda>
            <bvar>
              <ci> kcat </ci>
            </bvar>
            <bvar>
              <ci> Km </ci>
            </bvar>
            <bvar>
              <ci> MW_ribo </ci>
            </bvar>
            <bvar>
              <ci> inrate </ci>
            </bvar>
            <bvar>
              <ci> MW_TC </ci>
            </bvar>
            <apply>
              <power/>
              <apply>
                <divide/>
                <apply>
                  <times/>
                  <apply>
                    <divide/>
                    <ci> Km </ci>
                    <ci> kcat </ci>
                  </apply>
                  <ci> inrate </ci>
                  <ci> MW_ribo </ci>
                </apply>
                <ci> MW_TC </ci>
              </apply>
              <cn> 0.5 </cn>
            </apply>
          </lambda>
        </math>
      </functionDefinition>
    </listOfFunctionDefinitions>
    <listOfUnitDefinitions>
      <unitDefinition id="length" name="length">
        <listOfUnits>
          <unit kind="metre" exponent="1" scale="0" multiplier="1"/>
        </listOfUnits>
      </unitDefinition>
      <unitDefinition id="sqm" name="sqm">
        <listOfUnits>
          <unit kind="metre" exponent="2" scale="0" multiplier="1"/>
        </listOfUnits>
      </unitDefinition>
      <unitDefinition id="umol" name="µmol">
        <listOfUnits>
          <unit kind="mole" exponent="1" scale="-6" multiplier="1"/>
        </listOfUnits>
      </unitDefinition>
      <unitDefinition id="per_uM_s" name="l/(µmol*s)">
        <listOfUnits>
          <unit kind="litre" exponent="1" scale="0" multiplier="1"/>
          <unit kind="mole" exponent="-1" scale="-6" multiplier="1"/>
          <unit kind="second" exponent="-1" scale="0" multiplier="1"/>
        </listOfUnits>
      </unitDefinition>
      <unitDefinition id="per_s" name="1/s">
        <listOfUnits>
          <unit kind="second" exponent="-1" scale="0" multiplier="1"/>
        </listOfUnits>
      </unitDefinition>
      <unitDefinition id="uM" name="µmol/l">
        <listOfUnits>
          <unit kind="mole" exponent="1" scale="-6" multiplier="1"/>
          <unit kind="litre" exponent="-1" scale="0" multiplier="1"/>
        </listOfUnits>
      </unitDefinition>
      <unitDefinition id="uM_per_s" name="µmol/(l*s)">
        <listOfUnits>
          <unit kind="mole" exponent="1" scale="-6" multiplier="1"/>
          <unit kind="litre" exponent="-1" scale="0" multiplier="1"/>
          <unit kind="second" exponent="-1" scale="0" multiplier="1"/>
        </listOfUnits>
      </unitDefinition>
      <unitDefinition id="g_per_mmol" name="g/mmol">
        <listOfUnits>
          <unit kind="gram" exponent="1" scale="0" multiplier="1"/>
          <unit kind="mole" exponent="-1" scale="-3" multiplier="1"/>
        </listOfUnits>
      </unitDefinition>
      <unitDefinition id="mg_per_l" name="mg/l">
        <listOfUnits>
          <unit kind="gram" exponent="1" scale="-3" multiplier="1"/>
          <unit kind="litre" exponent="-1" scale="0" multiplier="1"/>
        </listOfUnits>
      </unitDefinition>
    </listOfUnitDefinitions>
    <listOfCompartments>
      <compartment sboTerm="SBO:0000290" id="cell" name="cell" spatialDimensions="3" size="1" units="litre" constant="true"/>
    </listOfCompartments>
    <listOfSpecies>
      <species metaid="meta_GDP" sboTerm="SBO:0000247" id="GDP" name="GDP" compartment="cell" initialConcentration="680" substanceUnits="umol" hasOnlySubstanceUnits="false" boundaryCondition="true" constant="true">
        <annotation>
          <rdf:RDF xmlns:rdf="http://www.w3.org/1999/02/22-rdf-syntax-ns#" xmlns:dcterms="http://purl.org/dc/terms/" xmlns:vCard="http://www.w3.org/2001/vcard-rdf/3.0#" xmlns:vCard4="http://www.w3.org/2006/vcard/ns#" xmlns:bqbiol="http://biomodels.net/biology-qualifiers/" xmlns:bqmodel="http://biomodels.net/model-qualifiers/">
            <rdf:Description rdf:about="#meta_GDP">
              <bqbiol:is>
                <rdf:Bag>
                  <rdf:li rdf:resource="http://identifiers.org/kegg.compound/C00035"/>
                </rdf:Bag>
              </bqbiol:is>
            </rdf:Description>
          </rdf:RDF>
        </annotation>
      </species>
      <species metaid="meta_GTP" sboTerm="SBO:0000247" id="GTP" name="GTP" compartment="cell" initialConcentration="4900" substanceUnits="umol" hasOnlySubstanceUnits="false" boundaryCondition="true" constant="true">
        <annotation>
          <rdf:RDF xmlns:rdf="http://www.w3.org/1999/02/22-rdf-syntax-ns#" xmlns:dcterms="http://purl.org/dc/terms/" xmlns:vCard="http://www.w3.org/2001/vcard-rdf/3.0#" xmlns:vCard4="http://www.w3.org/2006/vcard/ns#" xmlns:bqbiol="http://biomodels.net/biology-qualifiers/" xmlns:bqmodel="http://biomodels.net/model-qualifiers/">
            <rdf:Description rdf:about="#meta_GTP">
              <bqbiol:is>
                <rdf:Bag>
                  <rdf:li rdf:resource="http://identifiers.org/kegg.compound/C00044"/>
                </rdf:Bag>
              </bqbiol:is>
            </rdf:Description>
          </rdf:RDF>
        </annotation>
      </species>
      <species metaid="meta_EFTs" sboTerm="SBO:0000252" id="EFTs" name="EFTs" compartment="cell" initialConcentration="15.102" substanceUnits="umol" hasOnlySubstanceUnits="false" boundaryCondition="false" constant="false">
        <notes>
          <p xmlns="http://www.w3.org/1999/xhtml"> initial values taken from GAMS simulation result and summed on EFTs </p>
        </notes>
        <annotation>
          <rdf:RDF xmlns:rdf="http://www.w3.org/1999/02/22-rdf-syntax-ns#" xmlns:dcterms="http://purl.org/dc/terms/" xmlns:vCard="http://www.w3.org/2001/vcard-rdf/3.0#" xmlns:vCard4="http://www.w3.org/2006/vcard/ns#" xmlns:bqbiol="http://biomodels.net/biology-qualifiers/" xmlns:bqmodel="http://biomodels.net/model-qualifiers/">
            <rdf:Description rdf:about="#meta_EFTs">
              <bqbiol:is>
                <rdf:Bag>
                  <rdf:li rdf:resource="http://identifiers.org/uniprot/P0A6P1"/>
                </rdf:Bag>
              </bqbiol:is>
            </rdf:Description>
          </rdf:RDF>
        </annotation>
      </species>
      <species metaid="meta_EFTu" sboTerm="SBO:0000252" id="EFTu" name="EFTu" compartment="cell" initialConcentration="36.283066702" substanceUnits="umol" hasOnlySubstanceUnits="false" boundaryCondition="false" constant="false">
        <notes>
          <p xmlns="http://www.w3.org/1999/xhtml"> initial values taken from GAMS simulation result and summed on EFTu </p>
        </notes>
        <annotation>
          <rdf:RDF xmlns:rdf="http://www.w3.org/1999/02/22-rdf-syntax-ns#" xmlns:dcterms="http://purl.org/dc/terms/" xmlns:vCard="http://www.w3.org/2001/vcard-rdf/3.0#" xmlns:vCard4="http://www.w3.org/2006/vcard/ns#" xmlns:bqbiol="http://biomodels.net/biology-qualifiers/" xmlns:bqmodel="http://biomodels.net/model-qualifiers/">
            <rdf:Description rdf:about="#meta_EFTu">
              <bqbiol:is>
                <rdf:Bag>
                  <rdf:li rdf:resource="http://identifiers.org/uniprot/P0CE47"/>
                </rdf:Bag>
              </bqbiol:is>
            </rdf:Description>
          </rdf:RDF>
        </annotation>
      </species>
      <species metaid="meta_EFTu_GTP_Pro2_tRNA" sboTerm="SBO:0000296" id="EFTu_GTP_Pro2_tRNA" name="EFTu_GTP_Pro2_tRNA" compartment="cell" initialConcentration="1.307" substanceUnits="umol" hasOnlySubstanceUnits="false" boundaryCondition="false" constant="false">
        <notes>
          <p xmlns="http://www.w3.org/1999/xhtml"> initial values taken from GAMS simulation result </p>
        </notes>
        <annotation>
          <rdf:RDF xmlns:rdf="http://www.w3.org/1999/02/22-rdf-syntax-ns#" xmlns:dcterms="http://purl.org/dc/terms/" xmlns:vCard="http://www.w3.org/2001/vcard-rdf/3.0#" xmlns:vCard4="http://www.w3.org/2006/vcard/ns#" xmlns:bqbiol="http://biomodels.net/biology-qualifiers/" xmlns:bqmodel="http://biomodels.net/model-qualifiers/">
            <rdf:Description rdf:about="#meta_EFTu_GTP_Pro2_tRNA">
              <bqbiol:isDescribedBy>
                <rdf:Bag>
                  <rdf:li rdf:resource="http://identifiers.org/pubmed/3910093"/>
                </rdf:Bag>
              </bqbiol:isDescribedBy>
            </rdf:Description>
          </rdf:RDF>
        </annotation>
      </species>
      <species metaid="meta_EFTu_GTP_Pro3_tRNA" sboTerm="SBO:0000296" id="EFTu_GTP_Pro3_tRNA" name="EFTu_GTP_Pro3_tRNA" compartment="cell" initialConcentration="6.059" substanceUnits="umol" hasOnlySubstanceUnits="false" boundaryCondition="false" constant="false">
        <notes>
          <p xmlns="http://www.w3.org/1999/xhtml"> initial values taken from GAMS simulation result </p>
        </notes>
        <annotation>
          <rdf:RDF xmlns:rdf="http://www.w3.org/1999/02/22-rdf-syntax-ns#" xmlns:dcterms="http://purl.org/dc/terms/" xmlns:vCard="http://www.w3.org/2001/vcard-rdf/3.0#" xmlns:vCard4="http://www.w3.org/2006/vcard/ns#" xmlns:bqbiol="http://biomodels.net/biology-qualifiers/" xmlns:bqmodel="http://biomodels.net/model-qualifiers/">
            <rdf:Description rdf:about="#meta_EFTu_GTP_Pro3_tRNA">
              <bqbiol:isDescribedBy>
                <rdf:Bag>
                  <rdf:li rdf:resource="http://identifiers.org/pubmed/3910093"/>
                </rdf:Bag>
              </bqbiol:isDescribedBy>
            </rdf:Description>
          </rdf:RDF>
        </annotation>
      </species>
      <species metaid="meta_EFTu_GTP_Ser1_tRNA" sboTerm="SBO:0000296" id="EFTu_GTP_Ser1_tRNA" name="EFTu_GTP_Ser1_tRNA" compartment="cell" initialConcentration="2.978" substanceUnits="umol" hasOnlySubstanceUnits="false" boundaryCondition="false" constant="false">
        <notes>
          <p xmlns="http://www.w3.org/1999/xhtml"> initial values taken from GAMS simulation result </p>
        </notes>
        <annotation>
          <rdf:RDF xmlns:rdf="http://www.w3.org/1999/02/22-rdf-syntax-ns#" xmlns:dcterms="http://purl.org/dc/terms/" xmlns:vCard="http://www.w3.org/2001/vcard-rdf/3.0#" xmlns:vCard4="http://www.w3.org/2006/vcard/ns#" xmlns:bqbiol="http://biomodels.net/biology-qualifiers/" xmlns:bqmodel="http://biomodels.net/model-qualifiers/">
            <rdf:Description rdf:about="#meta_EFTu_GTP_Ser1_tRNA">
              <bqbiol:isDescribedBy>
                <rdf:Bag>
                  <rdf:li rdf:resource="http://identifiers.org/pubmed/3910093"/>
                </rdf:Bag>
              </bqbiol:isDescribedBy>
            </rdf:Description>
          </rdf:RDF>
        </annotation>
      </species>
      <species metaid="meta_EFTu_GTP_Ser5_tRNA" sboTerm="SBO:0000296" id="EFTu_GTP_Ser5_tRNA" name="EFTu_GTP_Ser5_tRNA" compartment="cell" initialConcentration="3.956" substanceUnits="umol" hasOnlySubstanceUnits="false" boundaryCondition="false" constant="false">
        <notes>
          <p xmlns="http://www.w3.org/1999/xhtml"> initial values taken from GAMS simulation result </p>
        </notes>
        <annotation>
          <rdf:RDF xmlns:rdf="http://www.w3.org/1999/02/22-rdf-syntax-ns#" xmlns:dcterms="http://purl.org/dc/terms/" xmlns:vCard="http://www.w3.org/2001/vcard-rdf/3.0#" xmlns:vCard4="http://www.w3.org/2006/vcard/ns#" xmlns:bqbiol="http://biomodels.net/biology-qualifiers/" xmlns:bqmodel="http://biomodels.net/model-qualifiers/">
            <rdf:Description rdf:about="#meta_EFTu_GTP_Ser5_tRNA">
              <bqbiol:isDescribedBy>
                <rdf:Bag>
                  <rdf:li rdf:resource="http://identifiers.org/pubmed/3910093"/>
                </rdf:Bag>
              </bqbiol:isDescribedBy>
            </rdf:Description>
          </rdf:RDF>
        </annotation>
      </species>
      <species metaid="meta_EFTu_GTP_Thr13_tRNA" sboTerm="SBO:0000296" id="EFTu_GTP_Thr13_tRNA" name="EFTu_GTP_Thr13_tRNA" compartment="cell" initialConcentration="6.026" substanceUnits="umol" hasOnlySubstanceUnits="false" boundaryCondition="false" constant="false">
        <notes>
          <p xmlns="http://www.w3.org/1999/xhtml"> initial values taken from GAMS simulation result </p>
        </notes>
        <annotation>
          <rdf:RDF xmlns:rdf="http://www.w3.org/1999/02/22-rdf-syntax-ns#" xmlns:dcterms="http://purl.org/dc/terms/" xmlns:vCard="http://www.w3.org/2001/vcard-rdf/3.0#" xmlns:vCard4="http://www.w3.org/2006/vcard/ns#" xmlns:bqbiol="http://biomodels.net/biology-qualifiers/" xmlns:bqmodel="http://biomodels.net/model-qualifiers/">
            <rdf:Description rdf:about="#meta_EFTu_GTP_Thr13_tRNA">
              <bqbiol:isDescribedBy>
                <rdf:Bag>
                  <rdf:li rdf:resource="http://identifiers.org/pubmed/3910093"/>
                </rdf:Bag>
              </bqbiol:isDescribedBy>
            </rdf:Description>
          </rdf:RDF>
        </annotation>
      </species>
      <species metaid="meta_EFTu_GTP_Thr4_tRNA" sboTerm="SBO:0000296" id="EFTu_GTP_Thr4_tRNA" name="EFTu_GTP_Thr4_tRNA" compartment="cell" initialConcentration="3.433" substanceUnits="umol" hasOnlySubstanceUnits="false" boundaryCondition="false" constant="false">
        <notes>
          <p xmlns="http://www.w3.org/1999/xhtml"> initial values taken from GAMS simulation result </p>
        </notes>
        <annotation>
          <rdf:RDF xmlns:rdf="http://www.w3.org/1999/02/22-rdf-syntax-ns#" xmlns:dcterms="http://purl.org/dc/terms/" xmlns:vCard="http://www.w3.org/2001/vcard-rdf/3.0#" xmlns:vCard4="http://www.w3.org/2006/vcard/ns#" xmlns:bqbiol="http://biomodels.net/biology-qualifiers/" xmlns:bqmodel="http://biomodels.net/model-qualifiers/">
            <rdf:Description rdf:about="#meta_EFTu_GTP_Thr4_tRNA">
              <bqbiol:isDescribedBy>
                <rdf:Bag>
                  <rdf:li rdf:resource="http://identifiers.org/pubmed/3910093"/>
                </rdf:Bag>
              </bqbiol:isDescribedBy>
            </rdf:Description>
          </rdf:RDF>
        </annotation>
      </species>
      <species metaid="meta_EFTu_GTP_Val1_tRNA" sboTerm="SBO:0000296" id="EFTu_GTP_Val1_tRNA" name="EFTu_GTP_Val1_tRNA" compartment="cell" initialConcentration="7.156" substanceUnits="umol" hasOnlySubstanceUnits="false" boundaryCondition="false" constant="false">
        <notes>
          <p xmlns="http://www.w3.org/1999/xhtml"> initial values taken from GAMS simulation result </p>
        </notes>
        <annotation>
          <rdf:RDF xmlns:rdf="http://www.w3.org/1999/02/22-rdf-syntax-ns#" xmlns:dcterms="http://purl.org/dc/terms/" xmlns:vCard="http://www.w3.org/2001/vcard-rdf/3.0#" xmlns:vCard4="http://www.w3.org/2006/vcard/ns#" xmlns:bqbiol="http://biomodels.net/biology-qualifiers/" xmlns:bqmodel="http://biomodels.net/model-qualifiers/">
            <rdf:Description rdf:about="#meta_EFTu_GTP_Val1_tRNA">
              <bqbiol:isDescribedBy>
                <rdf:Bag>
                  <rdf:li rdf:resource="http://identifiers.org/pubmed/3910093"/>
                </rdf:Bag>
              </bqbiol:isDescribedBy>
            </rdf:Description>
          </rdf:RDF>
        </annotation>
      </species>
      <species metaid="meta_EFTu_GTP_Val2_tRNA" sboTerm="SBO:0000296" id="EFTu_GTP_Val2_tRNA" name="EFTu_GTP_Val2_tRNA" compartment="cell" initialConcentration="3.699" substanceUnits="umol" hasOnlySubstanceUnits="false" boundaryCondition="false" constant="false">
        <notes>
          <p xmlns="http://www.w3.org/1999/xhtml"> initial values taken from GAMS simulation result </p>
        </notes>
        <annotation>
          <rdf:RDF xmlns:rdf="http://www.w3.org/1999/02/22-rdf-syntax-ns#" xmlns:dcterms="http://purl.org/dc/terms/" xmlns:vCard="http://www.w3.org/2001/vcard-rdf/3.0#" xmlns:vCard4="http://www.w3.org/2006/vcard/ns#" xmlns:bqbiol="http://biomodels.net/biology-qualifiers/" xmlns:bqmodel="http://biomodels.net/model-qualifiers/">
            <rdf:Description rdf:about="#meta_EFTu_GTP_Val2_tRNA">
              <bqbiol:isDescribedBy>
                <rdf:Bag>
                  <rdf:li rdf:resource="http://identifiers.org/pubmed/3910093"/>
                </rdf:Bag>
              </bqbiol:isDescribedBy>
            </rdf:Description>
          </rdf:RDF>
        </annotation>
      </species>
      <species metaid="meta_mRNA" sboTerm="SBO:0000250" id="mRNA" name="mRNA" compartment="cell" initialConcentration="0" substanceUnits="umol" hasOnlySubstanceUnits="false" boundaryCondition="false" constant="false"/>
      <species metaid="meta_Ribo_free" sboTerm="SBO:0000296" id="Ribo_free" name="Ribo_free" compartment="cell" initialConcentration="0" substanceUnits="umol" hasOnlySubstanceUnits="false" boundaryCondition="false" constant="false">
        <notes>
          <p xmlns="http://www.w3.org/1999/xhtml"> values from initial assignment </p>
        </notes>
        <annotation>
          <rdf:RDF xmlns:rdf="http://www.w3.org/1999/02/22-rdf-syntax-ns#" xmlns:dcterms="http://purl.org/dc/terms/" xmlns:vCard="http://www.w3.org/2001/vcard-rdf/3.0#" xmlns:vCard4="http://www.w3.org/2006/vcard/ns#" xmlns:bqbiol="http://biomodels.net/biology-qualifiers/" xmlns:bqmodel="http://biomodels.net/model-qualifiers/">
            <rdf:Description rdf:about="#meta_Ribo_free">
              <bqbiol:isVersionOf>
                <rdf:Bag>
                  <rdf:li rdf:resource="http://identifiers.org/biocyc/ECOLI:CPLX0-3964"/>
                </rdf:Bag>
              </bqbiol:isVersionOf>
            </rdf:Description>
          </rdf:RDF>
        </annotation>
      </species>
      <species metaid="meta_Ribo_active" sboTerm="SBO:0000296" id="Ribo_active" name="Ribo_active" compartment="cell" initialConcentration="0" substanceUnits="umol" hasOnlySubstanceUnits="false" boundaryCondition="false" constant="false">
        <notes>
          <p xmlns="http://www.w3.org/1999/xhtml"> initial values taken from GAMS simulation result </p>
        </notes>
        <annotation>
          <rdf:RDF xmlns:rdf="http://www.w3.org/1999/02/22-rdf-syntax-ns#" xmlns:dcterms="http://purl.org/dc/terms/" xmlns:vCard="http://www.w3.org/2001/vcard-rdf/3.0#" xmlns:vCard4="http://www.w3.org/2006/vcard/ns#" xmlns:bqbiol="http://biomodels.net/biology-qualifiers/" xmlns:bqmodel="http://biomodels.net/model-qualifiers/">
            <rdf:Description rdf:about="#meta_Ribo_active">
              <bqbiol:isVersionOf>
                <rdf:Bag>
                  <rdf:li rdf:resource="http://identifiers.org/biocyc/ECOLI:CPLX0-3964"/>
                </rdf:Bag>
              </bqbiol:isVersionOf>
            </rdf:Description>
          </rdf:RDF>
        </annotation>
      </species>
      <species metaid="meta_EFTu_EFTs" sboTerm="SBO:0000297" id="EFTu_EFTs" name="EFTu_EFTs" compartment="cell" initialConcentration="0" substanceUnits="umol" hasOnlySubstanceUnits="false" boundaryCondition="false" constant="false">
        <annotation>
          <rdf:RDF xmlns:rdf="http://www.w3.org/1999/02/22-rdf-syntax-ns#" xmlns:dcterms="http://purl.org/dc/terms/" xmlns:vCard="http://www.w3.org/2001/vcard-rdf/3.0#" xmlns:vCard4="http://www.w3.org/2006/vcard/ns#" xmlns:bqbiol="http://biomodels.net/biology-qualifiers/" xmlns:bqmodel="http://biomodels.net/model-qualifiers/">
            <rdf:Description rdf:about="#meta_EFTu_EFTs">
              <bqbiol:isDescribedBy>
                <rdf:Bag>
                  <rdf:li rdf:resource="http://identifiers.org/pubmed/11772013"/>
                </rdf:Bag>
              </bqbiol:isDescribedBy>
            </rdf:Description>
          </rdf:RDF>
        </annotation>
      </species>
      <species metaid="meta_EFTu_GDP" sboTerm="SBO:0000297" id="EFTu_GDP" name="EFTu_GDP" compartment="cell" initialConcentration="0" substanceUnits="umol" hasOnlySubstanceUnits="false" boundaryCondition="false" constant="false">
        <annotation>
          <rdf:RDF xmlns:rdf="http://www.w3.org/1999/02/22-rdf-syntax-ns#" xmlns:dcterms="http://purl.org/dc/terms/" xmlns:vCard="http://www.w3.org/2001/vcard-rdf/3.0#" xmlns:vCard4="http://www.w3.org/2006/vcard/ns#" xmlns:bqbiol="http://biomodels.net/biology-qualifiers/" xmlns:bqmodel="http://biomodels.net/model-qualifiers/">
            <rdf:Description rdf:about="#meta_EFTu_GDP">
              <bqbiol:isDescribedBy>
                <rdf:Bag>
                  <rdf:li rdf:resource="http://identifiers.org/pubmed/11772013"/>
                </rdf:Bag>
              </bqbiol:isDescribedBy>
            </rdf:Description>
          </rdf:RDF>
        </annotation>
      </species>
      <species metaid="meta_EFTu_GDP_EFTs" sboTerm="SBO:0000297" id="EFTu_GDP_EFTs" name="EFTu_GDP_EFTs" compartment="cell" initialConcentration="0" substanceUnits="umol" hasOnlySubstanceUnits="false" boundaryCondition="false" constant="false">
        <annotation>
          <rdf:RDF xmlns:rdf="http://www.w3.org/1999/02/22-rdf-syntax-ns#" xmlns:dcterms="http://purl.org/dc/terms/" xmlns:vCard="http://www.w3.org/2001/vcard-rdf/3.0#" xmlns:vCard4="http://www.w3.org/2006/vcard/ns#" xmlns:bqbiol="http://biomodels.net/biology-qualifiers/" xmlns:bqmodel="http://biomodels.net/model-qualifiers/">
            <rdf:Description rdf:about="#meta_EFTu_GDP_EFTs">
              <bqbiol:isDescribedBy>
                <rdf:Bag>
                  <rdf:li rdf:resource="http://identifiers.org/pubmed/11772013"/>
                </rdf:Bag>
              </bqbiol:isDescribedBy>
            </rdf:Description>
          </rdf:RDF>
        </annotation>
      </species>
      <species metaid="meta_EFTu_GTP" sboTerm="SBO:0000297" id="EFTu_GTP" name="EFTu_GTP" compartment="cell" initialConcentration="0" substanceUnits="umol" hasOnlySubstanceUnits="false" boundaryCondition="false" constant="false">
        <annotation>
          <rdf:RDF xmlns:rdf="http://www.w3.org/1999/02/22-rdf-syntax-ns#" xmlns:dcterms="http://purl.org/dc/terms/" xmlns:vCard="http://www.w3.org/2001/vcard-rdf/3.0#" xmlns:vCard4="http://www.w3.org/2006/vcard/ns#" xmlns:bqbiol="http://biomodels.net/biology-qualifiers/" xmlns:bqmodel="http://biomodels.net/model-qualifiers/">
            <rdf:Description rdf:about="#meta_EFTu_GTP">
              <bqbiol:isDescribedBy>
                <rdf:Bag>
                  <rdf:li rdf:resource="http://identifiers.org/pubmed/11772013"/>
                </rdf:Bag>
              </bqbiol:isDescribedBy>
            </rdf:Description>
          </rdf:RDF>
        </annotation>
      </species>
      <species metaid="meta_EFTu_GTP_EFTs" sboTerm="SBO:0000297" id="EFTu_GTP_EFTs" name="EFTu_GTP_EFTs" compartment="cell" initialConcentration="0" substanceUnits="umol" hasOnlySubstanceUnits="false" boundaryCondition="false" constant="false">
        <annotation>
          <rdf:RDF xmlns:rdf="http://www.w3.org/1999/02/22-rdf-syntax-ns#" xmlns:dcterms="http://purl.org/dc/terms/" xmlns:vCard="http://www.w3.org/2001/vcard-rdf/3.0#" xmlns:vCard4="http://www.w3.org/2006/vcard/ns#" xmlns:bqbiol="http://biomodels.net/biology-qualifiers/" xmlns:bqmodel="http://biomodels.net/model-qualifiers/">
            <rdf:Description rdf:about="#meta_EFTu_GTP_EFTs">
              <bqbiol:isDescribedBy>
                <rdf:Bag>
                  <rdf:li rdf:resource="http://identifiers.org/pubmed/11772013"/>
                </rdf:Bag>
              </bqbiol:isDescribedBy>
            </rdf:Description>
          </rdf:RDF>
        </annotation>
      </species>
      <species metaid="meta_Ala1B_tRNA" sboTerm="SBO:0000245" id="Ala1B_tRNA" name="Ala1B_tRNA" compartment="cell" initialConcentration="0" substanceUnits="umol" hasOnlySubstanceUnits="false" boundaryCondition="false" constant="false">
        <notes>
          <p xmlns="http://www.w3.org/1999/xhtml"> initial values taken from GAMS simulation result </p>
        </notes>
        <annotation>
          <rdf:RDF xmlns:rdf="http://www.w3.org/1999/02/22-rdf-syntax-ns#" xmlns:dcterms="http://purl.org/dc/terms/" xmlns:vCard="http://www.w3.org/2001/vcard-rdf/3.0#" xmlns:vCard4="http://www.w3.org/2006/vcard/ns#" xmlns:bqbiol="http://biomodels.net/biology-qualifiers/" xmlns:bqmodel="http://biomodels.net/model-qualifiers/">
            <rdf:Description rdf:about="#meta_Ala1B_tRNA">
              <bqbiol:isDescribedBy>
                <rdf:Bag>
                  <rdf:li rdf:resource="http://identifiers.org/pubmed/8709146"/>
                </rdf:Bag>
              </bqbiol:isDescribedBy>
            </rdf:Description>
          </rdf:RDF>
        </annotation>
      </species>
      <species metaid="meta_Ala2_tRNA" sboTerm="SBO:0000245" id="Ala2_tRNA" name="Ala2_tRNA" compartment="cell" initialConcentration="0" substanceUnits="umol" hasOnlySubstanceUnits="false" boundaryCondition="false" constant="false">
        <notes>
          <p xmlns="http://www.w3.org/1999/xhtml"> initial values taken from GAMS simulation result </p>
        </notes>
        <annotation>
          <rdf:RDF xmlns:rdf="http://www.w3.org/1999/02/22-rdf-syntax-ns#" xmlns:dcterms="http://purl.org/dc/terms/" xmlns:vCard="http://www.w3.org/2001/vcard-rdf/3.0#" xmlns:vCard4="http://www.w3.org/2006/vcard/ns#" xmlns:bqbiol="http://biomodels.net/biology-qualifiers/" xmlns:bqmodel="http://biomodels.net/model-qualifiers/">
            <rdf:Description rdf:about="#meta_Ala2_tRNA">
              <bqbiol:isDescribedBy>
                <rdf:Bag>
                  <rdf:li rdf:resource="http://identifiers.org/pubmed/8709146"/>
                </rdf:Bag>
              </bqbiol:isDescribedBy>
            </rdf:Description>
          </rdf:RDF>
        </annotation>
      </species>
      <species metaid="meta_Arg2_tRNA" sboTerm="SBO:0000245" id="Arg2_tRNA" name="Arg2_tRNA" compartment="cell" initialConcentration="0" substanceUnits="umol" hasOnlySubstanceUnits="false" boundaryCondition="false" constant="false">
        <notes>
          <p xmlns="http://www.w3.org/1999/xhtml"> initial values taken from GAMS simulation result </p>
        </notes>
        <annotation>
          <rdf:RDF xmlns:rdf="http://www.w3.org/1999/02/22-rdf-syntax-ns#" xmlns:dcterms="http://purl.org/dc/terms/" xmlns:vCard="http://www.w3.org/2001/vcard-rdf/3.0#" xmlns:vCard4="http://www.w3.org/2006/vcard/ns#" xmlns:bqbiol="http://biomodels.net/biology-qualifiers/" xmlns:bqmodel="http://biomodels.net/model-qualifiers/">
            <rdf:Description rdf:about="#meta_Arg2_tRNA">
              <bqbiol:isDescribedBy>
                <rdf:Bag>
                  <rdf:li rdf:resource="http://identifiers.org/pubmed/8709146"/>
                </rdf:Bag>
              </bqbiol:isDescribedBy>
            </rdf:Description>
          </rdf:RDF>
        </annotation>
      </species>
      <species metaid="meta_Arg3_tRNA" sboTerm="SBO:0000245" id="Arg3_tRNA" name="Arg3_tRNA" compartment="cell" initialConcentration="0" substanceUnits="umol" hasOnlySubstanceUnits="false" boundaryCondition="false" constant="false">
        <notes>
          <p xmlns="http://www.w3.org/1999/xhtml"> initial values taken from GAMS simulation result </p>
        </notes>
        <annotation>
          <rdf:RDF xmlns:rdf="http://www.w3.org/1999/02/22-rdf-syntax-ns#" xmlns:dcterms="http://purl.org/dc/terms/" xmlns:vCard="http://www.w3.org/2001/vcard-rdf/3.0#" xmlns:vCard4="http://www.w3.org/2006/vcard/ns#" xmlns:bqbiol="http://biomodels.net/biology-qualifiers/" xmlns:bqmodel="http://biomodels.net/model-qualifiers/">
            <rdf:Description rdf:about="#meta_Arg3_tRNA">
              <bqbiol:isDescribedBy>
                <rdf:Bag>
                  <rdf:li rdf:resource="http://identifiers.org/pubmed/8709146"/>
                </rdf:Bag>
              </bqbiol:isDescribedBy>
            </rdf:Description>
          </rdf:RDF>
        </annotation>
      </species>
      <species metaid="meta_Arg4_tRNA" sboTerm="SBO:0000245" id="Arg4_tRNA" name="Arg4_tRNA" compartment="cell" initialConcentration="0" substanceUnits="umol" hasOnlySubstanceUnits="false" boundaryCondition="false" constant="false">
        <notes>
          <p xmlns="http://www.w3.org/1999/xhtml"> initial values taken from GAMS simulation result </p>
        </notes>
        <annotation>
          <rdf:RDF xmlns:rdf="http://www.w3.org/1999/02/22-rdf-syntax-ns#" xmlns:dcterms="http://purl.org/dc/terms/" xmlns:vCard="http://www.w3.org/2001/vcard-rdf/3.0#" xmlns:vCard4="http://www.w3.org/2006/vcard/ns#" xmlns:bqbiol="http://biomodels.net/biology-qualifiers/" xmlns:bqmodel="http://biomodels.net/model-qualifiers/">
            <rdf:Description rdf:about="#meta_Arg4_tRNA">
              <bqbiol:isDescribedBy>
                <rdf:Bag>
                  <rdf:li rdf:resource="http://identifiers.org/pubmed/8709146"/>
                </rdf:Bag>
              </bqbiol:isDescribedBy>
            </rdf:Description>
          </rdf:RDF>
        </annotation>
      </species>
      <species metaid="meta_Arg5_tRNA" sboTerm="SBO:0000245" id="Arg5_tRNA" name="Arg5_tRNA" compartment="cell" initialConcentration="0" substanceUnits="umol" hasOnlySubstanceUnits="false" boundaryCondition="false" constant="false">
        <notes>
          <p xmlns="http://www.w3.org/1999/xhtml"> initial values taken from GAMS simulation result </p>
        </notes>
        <annotation>
          <rdf:RDF xmlns:rdf="http://www.w3.org/1999/02/22-rdf-syntax-ns#" xmlns:dcterms="http://purl.org/dc/terms/" xmlns:vCard="http://www.w3.org/2001/vcard-rdf/3.0#" xmlns:vCard4="http://www.w3.org/2006/vcard/ns#" xmlns:bqbiol="http://biomodels.net/biology-qualifiers/" xmlns:bqmodel="http://biomodels.net/model-qualifiers/">
            <rdf:Description rdf:about="#meta_Arg5_tRNA">
              <bqbiol:isDescribedBy>
                <rdf:Bag>
                  <rdf:li rdf:resource="http://identifiers.org/pubmed/8709146"/>
                </rdf:Bag>
              </bqbiol:isDescribedBy>
            </rdf:Description>
          </rdf:RDF>
        </annotation>
      </species>
      <species metaid="meta_Asn_tRNA" sboTerm="SBO:0000245" id="Asn_tRNA" name="Asn_tRNA" compartment="cell" initialConcentration="0" substanceUnits="umol" hasOnlySubstanceUnits="false" boundaryCondition="false" constant="false">
        <notes>
          <p xmlns="http://www.w3.org/1999/xhtml"> initial values taken from GAMS simulation result </p>
        </notes>
        <annotation>
          <rdf:RDF xmlns:rdf="http://www.w3.org/1999/02/22-rdf-syntax-ns#" xmlns:dcterms="http://purl.org/dc/terms/" xmlns:vCard="http://www.w3.org/2001/vcard-rdf/3.0#" xmlns:vCard4="http://www.w3.org/2006/vcard/ns#" xmlns:bqbiol="http://biomodels.net/biology-qualifiers/" xmlns:bqmodel="http://biomodels.net/model-qualifiers/">
            <rdf:Description rdf:about="#meta_Asn_tRNA">
              <bqbiol:isDescribedBy>
                <rdf:Bag>
                  <rdf:li rdf:resource="http://identifiers.org/pubmed/8709146"/>
                </rdf:Bag>
              </bqbiol:isDescribedBy>
            </rdf:Description>
          </rdf:RDF>
        </annotation>
      </species>
      <species metaid="meta_Asp1_tRNA" sboTerm="SBO:0000245" id="Asp1_tRNA" name="Asp1_tRNA" compartment="cell" initialConcentration="0" substanceUnits="umol" hasOnlySubstanceUnits="false" boundaryCondition="false" constant="false">
        <notes>
          <p xmlns="http://www.w3.org/1999/xhtml"> initial values taken from GAMS simulation result </p>
        </notes>
        <annotation>
          <rdf:RDF xmlns:rdf="http://www.w3.org/1999/02/22-rdf-syntax-ns#" xmlns:dcterms="http://purl.org/dc/terms/" xmlns:vCard="http://www.w3.org/2001/vcard-rdf/3.0#" xmlns:vCard4="http://www.w3.org/2006/vcard/ns#" xmlns:bqbiol="http://biomodels.net/biology-qualifiers/" xmlns:bqmodel="http://biomodels.net/model-qualifiers/">
            <rdf:Description rdf:about="#meta_Asp1_tRNA">
              <bqbiol:isDescribedBy>
                <rdf:Bag>
                  <rdf:li rdf:resource="http://identifiers.org/pubmed/8709146"/>
                </rdf:Bag>
              </bqbiol:isDescribedBy>
            </rdf:Description>
          </rdf:RDF>
        </annotation>
      </species>
      <species metaid="meta_Cys_tRNA" sboTerm="SBO:0000245" id="Cys_tRNA" name="Cys_tRNA" compartment="cell" initialConcentration="0" substanceUnits="umol" hasOnlySubstanceUnits="false" boundaryCondition="false" constant="false">
        <notes>
          <p xmlns="http://www.w3.org/1999/xhtml"> initial values taken from GAMS simulation result </p>
        </notes>
        <annotation>
          <rdf:RDF xmlns:rdf="http://www.w3.org/1999/02/22-rdf-syntax-ns#" xmlns:dcterms="http://purl.org/dc/terms/" xmlns:vCard="http://www.w3.org/2001/vcard-rdf/3.0#" xmlns:vCard4="http://www.w3.org/2006/vcard/ns#" xmlns:bqbiol="http://biomodels.net/biology-qualifiers/" xmlns:bqmodel="http://biomodels.net/model-qualifiers/">
            <rdf:Description rdf:about="#meta_Cys_tRNA">
              <bqbiol:isDescribedBy>
                <rdf:Bag>
                  <rdf:li rdf:resource="http://identifiers.org/pubmed/8709146"/>
                </rdf:Bag>
              </bqbiol:isDescribedBy>
            </rdf:Description>
          </rdf:RDF>
        </annotation>
      </species>
      <species metaid="meta_Gln1_tRNA" sboTerm="SBO:0000245" id="Gln1_tRNA" name="Gln1_tRNA" compartment="cell" initialConcentration="0" substanceUnits="umol" hasOnlySubstanceUnits="false" boundaryCondition="false" constant="false">
        <notes>
          <p xmlns="http://www.w3.org/1999/xhtml"> initial values taken from GAMS simulation result </p>
        </notes>
        <annotation>
          <rdf:RDF xmlns:rdf="http://www.w3.org/1999/02/22-rdf-syntax-ns#" xmlns:dcterms="http://purl.org/dc/terms/" xmlns:vCard="http://www.w3.org/2001/vcard-rdf/3.0#" xmlns:vCard4="http://www.w3.org/2006/vcard/ns#" xmlns:bqbiol="http://biomodels.net/biology-qualifiers/" xmlns:bqmodel="http://biomodels.net/model-qualifiers/">
            <rdf:Description rdf:about="#meta_Gln1_tRNA">
              <bqbiol:isDescribedBy>
                <rdf:Bag>
                  <rdf:li rdf:resource="http://identifiers.org/pubmed/8709146"/>
                </rdf:Bag>
              </bqbiol:isDescribedBy>
            </rdf:Description>
          </rdf:RDF>
        </annotation>
      </species>
      <species metaid="meta_Gln2_tRNA" sboTerm="SBO:0000245" id="Gln2_tRNA" name="Gln2_tRNA" compartment="cell" initialConcentration="0" substanceUnits="umol" hasOnlySubstanceUnits="false" boundaryCondition="false" constant="false">
        <notes>
          <p xmlns="http://www.w3.org/1999/xhtml"> initial values taken from GAMS simulation result </p>
        </notes>
        <annotation>
          <rdf:RDF xmlns:rdf="http://www.w3.org/1999/02/22-rdf-syntax-ns#" xmlns:dcterms="http://purl.org/dc/terms/" xmlns:vCard="http://www.w3.org/2001/vcard-rdf/3.0#" xmlns:vCard4="http://www.w3.org/2006/vcard/ns#" xmlns:bqbiol="http://biomodels.net/biology-qualifiers/" xmlns:bqmodel="http://biomodels.net/model-qualifiers/">
            <rdf:Description rdf:about="#meta_Gln2_tRNA">
              <bqbiol:isDescribedBy>
                <rdf:Bag>
                  <rdf:li rdf:resource="http://identifiers.org/pubmed/8709146"/>
                </rdf:Bag>
              </bqbiol:isDescribedBy>
            </rdf:Description>
          </rdf:RDF>
        </annotation>
      </species>
      <species metaid="meta_Glu2_tRNA" sboTerm="SBO:0000245" id="Glu2_tRNA" name="Glu2_tRNA" compartment="cell" initialConcentration="0" substanceUnits="umol" hasOnlySubstanceUnits="false" boundaryCondition="false" constant="false">
        <notes>
          <p xmlns="http://www.w3.org/1999/xhtml"> initial values taken from GAMS simulation result </p>
        </notes>
        <annotation>
          <rdf:RDF xmlns:rdf="http://www.w3.org/1999/02/22-rdf-syntax-ns#" xmlns:dcterms="http://purl.org/dc/terms/" xmlns:vCard="http://www.w3.org/2001/vcard-rdf/3.0#" xmlns:vCard4="http://www.w3.org/2006/vcard/ns#" xmlns:bqbiol="http://biomodels.net/biology-qualifiers/" xmlns:bqmodel="http://biomodels.net/model-qualifiers/">
            <rdf:Description rdf:about="#meta_Glu2_tRNA">
              <bqbiol:isDescribedBy>
                <rdf:Bag>
                  <rdf:li rdf:resource="http://identifiers.org/pubmed/8709146"/>
                </rdf:Bag>
              </bqbiol:isDescribedBy>
            </rdf:Description>
          </rdf:RDF>
        </annotation>
      </species>
      <species metaid="meta_Gly1_tRNA" sboTerm="SBO:0000245" id="Gly1_tRNA" name="Gly1_tRNA" compartment="cell" initialConcentration="0" substanceUnits="umol" hasOnlySubstanceUnits="false" boundaryCondition="false" constant="false">
        <notes>
          <p xmlns="http://www.w3.org/1999/xhtml"> initial values taken from GAMS simulation result </p>
        </notes>
        <annotation>
          <rdf:RDF xmlns:rdf="http://www.w3.org/1999/02/22-rdf-syntax-ns#" xmlns:dcterms="http://purl.org/dc/terms/" xmlns:vCard="http://www.w3.org/2001/vcard-rdf/3.0#" xmlns:vCard4="http://www.w3.org/2006/vcard/ns#" xmlns:bqbiol="http://biomodels.net/biology-qualifiers/" xmlns:bqmodel="http://biomodels.net/model-qualifiers/">
            <rdf:Description rdf:about="#meta_Gly1_tRNA">
              <bqbiol:isDescribedBy>
                <rdf:Bag>
                  <rdf:li rdf:resource="http://identifiers.org/pubmed/8709146"/>
                </rdf:Bag>
              </bqbiol:isDescribedBy>
            </rdf:Description>
          </rdf:RDF>
        </annotation>
      </species>
      <species metaid="meta_Gly2_tRNA" sboTerm="SBO:0000245" id="Gly2_tRNA" name="Gly2_tRNA" compartment="cell" initialConcentration="0" substanceUnits="umol" hasOnlySubstanceUnits="false" boundaryCondition="false" constant="false">
        <notes>
          <p xmlns="http://www.w3.org/1999/xhtml"> initial values taken from GAMS simulation result </p>
        </notes>
        <annotation>
          <rdf:RDF xmlns:rdf="http://www.w3.org/1999/02/22-rdf-syntax-ns#" xmlns:dcterms="http://purl.org/dc/terms/" xmlns:vCard="http://www.w3.org/2001/vcard-rdf/3.0#" xmlns:vCard4="http://www.w3.org/2006/vcard/ns#" xmlns:bqbiol="http://biomodels.net/biology-qualifiers/" xmlns:bqmodel="http://biomodels.net/model-qualifiers/">
            <rdf:Description rdf:about="#meta_Gly2_tRNA">
              <bqbiol:isDescribedBy>
                <rdf:Bag>
                  <rdf:li rdf:resource="http://identifiers.org/pubmed/8709146"/>
                </rdf:Bag>
              </bqbiol:isDescribedBy>
            </rdf:Description>
          </rdf:RDF>
        </annotation>
      </species>
      <species metaid="meta_Gly3_tRNA" sboTerm="SBO:0000245" id="Gly3_tRNA" name="Gly3_tRNA" compartment="cell" initialConcentration="0" substanceUnits="umol" hasOnlySubstanceUnits="false" boundaryCondition="false" constant="false">
        <notes>
          <p xmlns="http://www.w3.org/1999/xhtml"> initial values taken from GAMS simulation result </p>
        </notes>
        <annotation>
          <rdf:RDF xmlns:rdf="http://www.w3.org/1999/02/22-rdf-syntax-ns#" xmlns:dcterms="http://purl.org/dc/terms/" xmlns:vCard="http://www.w3.org/2001/vcard-rdf/3.0#" xmlns:vCard4="http://www.w3.org/2006/vcard/ns#" xmlns:bqbiol="http://biomodels.net/biology-qualifiers/" xmlns:bqmodel="http://biomodels.net/model-qualifiers/">
            <rdf:Description rdf:about="#meta_Gly3_tRNA">
              <bqbiol:isDescribedBy>
                <rdf:Bag>
                  <rdf:li rdf:resource="http://identifiers.org/pubmed/8709146"/>
                </rdf:Bag>
              </bqbiol:isDescribedBy>
            </rdf:Description>
          </rdf:RDF>
        </annotation>
      </species>
      <species metaid="meta_His_tRNA" sboTerm="SBO:0000245" id="His_tRNA" name="His_tRNA" compartment="cell" initialConcentration="0" substanceUnits="umol" hasOnlySubstanceUnits="false" boundaryCondition="false" constant="false">
        <notes>
          <p xmlns="http://www.w3.org/1999/xhtml"> initial values taken from GAMS simulation result </p>
        </notes>
        <annotation>
          <rdf:RDF xmlns:rdf="http://www.w3.org/1999/02/22-rdf-syntax-ns#" xmlns:dcterms="http://purl.org/dc/terms/" xmlns:vCard="http://www.w3.org/2001/vcard-rdf/3.0#" xmlns:vCard4="http://www.w3.org/2006/vcard/ns#" xmlns:bqbiol="http://biomodels.net/biology-qualifiers/" xmlns:bqmodel="http://biomodels.net/model-qualifiers/">
            <rdf:Description rdf:about="#meta_His_tRNA">
              <bqbiol:isDescribedBy>
                <rdf:Bag>
                  <rdf:li rdf:resource="http://identifiers.org/pubmed/8709146"/>
                </rdf:Bag>
              </bqbiol:isDescribedBy>
            </rdf:Description>
          </rdf:RDF>
        </annotation>
      </species>
      <species metaid="meta_Ile1_tRNA" sboTerm="SBO:0000245" id="Ile1_tRNA" name="Ile1_tRNA" compartment="cell" initialConcentration="0" substanceUnits="umol" hasOnlySubstanceUnits="false" boundaryCondition="false" constant="false">
        <notes>
          <p xmlns="http://www.w3.org/1999/xhtml"> initial values taken from GAMS simulation result </p>
        </notes>
        <annotation>
          <rdf:RDF xmlns:rdf="http://www.w3.org/1999/02/22-rdf-syntax-ns#" xmlns:dcterms="http://purl.org/dc/terms/" xmlns:vCard="http://www.w3.org/2001/vcard-rdf/3.0#" xmlns:vCard4="http://www.w3.org/2006/vcard/ns#" xmlns:bqbiol="http://biomodels.net/biology-qualifiers/" xmlns:bqmodel="http://biomodels.net/model-qualifiers/">
            <rdf:Description rdf:about="#meta_Ile1_tRNA">
              <bqbiol:isDescribedBy>
                <rdf:Bag>
                  <rdf:li rdf:resource="http://identifiers.org/pubmed/8709146"/>
                </rdf:Bag>
              </bqbiol:isDescribedBy>
            </rdf:Description>
          </rdf:RDF>
        </annotation>
      </species>
      <species metaid="meta_Ile2_tRNA" sboTerm="SBO:0000245" id="Ile2_tRNA" name="Ile2_tRNA" compartment="cell" initialConcentration="0" substanceUnits="umol" hasOnlySubstanceUnits="false" boundaryCondition="false" constant="false">
        <notes>
          <p xmlns="http://www.w3.org/1999/xhtml"> initial values taken from GAMS simulation result </p>
        </notes>
        <annotation>
          <rdf:RDF xmlns:rdf="http://www.w3.org/1999/02/22-rdf-syntax-ns#" xmlns:dcterms="http://purl.org/dc/terms/" xmlns:vCard="http://www.w3.org/2001/vcard-rdf/3.0#" xmlns:vCard4="http://www.w3.org/2006/vcard/ns#" xmlns:bqbiol="http://biomodels.net/biology-qualifiers/" xmlns:bqmodel="http://biomodels.net/model-qualifiers/">
            <rdf:Description rdf:about="#meta_Ile2_tRNA">
              <bqbiol:isDescribedBy>
                <rdf:Bag>
                  <rdf:li rdf:resource="http://identifiers.org/pubmed/8709146"/>
                </rdf:Bag>
              </bqbiol:isDescribedBy>
            </rdf:Description>
          </rdf:RDF>
        </annotation>
      </species>
      <species metaid="meta_Leu1_tRNA" sboTerm="SBO:0000245" id="Leu1_tRNA" name="Leu1_tRNA" compartment="cell" initialConcentration="0" substanceUnits="umol" hasOnlySubstanceUnits="false" boundaryCondition="false" constant="false">
        <notes>
          <p xmlns="http://www.w3.org/1999/xhtml"> initial values taken from GAMS simulation result </p>
        </notes>
        <annotation>
          <rdf:RDF xmlns:rdf="http://www.w3.org/1999/02/22-rdf-syntax-ns#" xmlns:dcterms="http://purl.org/dc/terms/" xmlns:vCard="http://www.w3.org/2001/vcard-rdf/3.0#" xmlns:vCard4="http://www.w3.org/2006/vcard/ns#" xmlns:bqbiol="http://biomodels.net/biology-qualifiers/" xmlns:bqmodel="http://biomodels.net/model-qualifiers/">
            <rdf:Description rdf:about="#meta_Leu1_tRNA">
              <bqbiol:isDescribedBy>
                <rdf:Bag>
                  <rdf:li rdf:resource="http://identifiers.org/pubmed/8709146"/>
                </rdf:Bag>
              </bqbiol:isDescribedBy>
            </rdf:Description>
          </rdf:RDF>
        </annotation>
      </species>
      <species metaid="meta_Leu2_tRNA" sboTerm="SBO:0000245" id="Leu2_tRNA" name="Leu2_tRNA" compartment="cell" initialConcentration="0" substanceUnits="umol" hasOnlySubstanceUnits="false" boundaryCondition="false" constant="false">
        <notes>
          <p xmlns="http://www.w3.org/1999/xhtml"> initial values taken from GAMS simulation result </p>
        </notes>
        <annotation>
          <rdf:RDF xmlns:rdf="http://www.w3.org/1999/02/22-rdf-syntax-ns#" xmlns:dcterms="http://purl.org/dc/terms/" xmlns:vCard="http://www.w3.org/2001/vcard-rdf/3.0#" xmlns:vCard4="http://www.w3.org/2006/vcard/ns#" xmlns:bqbiol="http://biomodels.net/biology-qualifiers/" xmlns:bqmodel="http://biomodels.net/model-qualifiers/">
            <rdf:Description rdf:about="#meta_Leu2_tRNA">
              <bqbiol:isDescribedBy>
                <rdf:Bag>
                  <rdf:li rdf:resource="http://identifiers.org/pubmed/8709146"/>
                </rdf:Bag>
              </bqbiol:isDescribedBy>
            </rdf:Description>
          </rdf:RDF>
        </annotation>
      </species>
      <species metaid="meta_Leu3_tRNA" sboTerm="SBO:0000245" id="Leu3_tRNA" name="Leu3_tRNA" compartment="cell" initialConcentration="0" substanceUnits="umol" hasOnlySubstanceUnits="false" boundaryCondition="false" constant="false">
        <notes>
          <p xmlns="http://www.w3.org/1999/xhtml"> initial values taken from GAMS simulation result </p>
        </notes>
        <annotation>
          <rdf:RDF xmlns:rdf="http://www.w3.org/1999/02/22-rdf-syntax-ns#" xmlns:dcterms="http://purl.org/dc/terms/" xmlns:vCard="http://www.w3.org/2001/vcard-rdf/3.0#" xmlns:vCard4="http://www.w3.org/2006/vcard/ns#" xmlns:bqbiol="http://biomodels.net/biology-qualifiers/" xmlns:bqmodel="http://biomodels.net/model-qualifiers/">
            <rdf:Description rdf:about="#meta_Leu3_tRNA">
              <bqbiol:isDescribedBy>
                <rdf:Bag>
                  <rdf:li rdf:resource="http://identifiers.org/pubmed/8709146"/>
                </rdf:Bag>
              </bqbiol:isDescribedBy>
            </rdf:Description>
          </rdf:RDF>
        </annotation>
      </species>
      <species metaid="meta_Leu4_tRNA" sboTerm="SBO:0000245" id="Leu4_tRNA" name="Leu4_tRNA" compartment="cell" initialConcentration="0" substanceUnits="umol" hasOnlySubstanceUnits="false" boundaryCondition="false" constant="false">
        <notes>
          <p xmlns="http://www.w3.org/1999/xhtml"> initial values taken from GAMS simulation result </p>
        </notes>
        <annotation>
          <rdf:RDF xmlns:rdf="http://www.w3.org/1999/02/22-rdf-syntax-ns#" xmlns:dcterms="http://purl.org/dc/terms/" xmlns:vCard="http://www.w3.org/2001/vcard-rdf/3.0#" xmlns:vCard4="http://www.w3.org/2006/vcard/ns#" xmlns:bqbiol="http://biomodels.net/biology-qualifiers/" xmlns:bqmodel="http://biomodels.net/model-qualifiers/">
            <rdf:Description rdf:about="#meta_Leu4_tRNA">
              <bqbiol:isDescribedBy>
                <rdf:Bag>
                  <rdf:li rdf:resource="http://identifiers.org/pubmed/8709146"/>
                </rdf:Bag>
              </bqbiol:isDescribedBy>
            </rdf:Description>
          </rdf:RDF>
        </annotation>
      </species>
      <species metaid="meta_Leu5_tRNA" sboTerm="SBO:0000245" id="Leu5_tRNA" name="Leu5_tRNA" compartment="cell" initialConcentration="0" substanceUnits="umol" hasOnlySubstanceUnits="false" boundaryCondition="false" constant="false">
        <notes>
          <p xmlns="http://www.w3.org/1999/xhtml"> initial values taken from GAMS simulation result </p>
        </notes>
        <annotation>
          <rdf:RDF xmlns:rdf="http://www.w3.org/1999/02/22-rdf-syntax-ns#" xmlns:dcterms="http://purl.org/dc/terms/" xmlns:vCard="http://www.w3.org/2001/vcard-rdf/3.0#" xmlns:vCard4="http://www.w3.org/2006/vcard/ns#" xmlns:bqbiol="http://biomodels.net/biology-qualifiers/" xmlns:bqmodel="http://biomodels.net/model-qualifiers/">
            <rdf:Description rdf:about="#meta_Leu5_tRNA">
              <bqbiol:isDescribedBy>
                <rdf:Bag>
                  <rdf:li rdf:resource="http://identifiers.org/pubmed/8709146"/>
                </rdf:Bag>
              </bqbiol:isDescribedBy>
            </rdf:Description>
          </rdf:RDF>
        </annotation>
      </species>
      <species metaid="meta_Lys_tRNA" sboTerm="SBO:0000245" id="Lys_tRNA" name="Lys_tRNA" compartment="cell" initialConcentration="0" substanceUnits="umol" hasOnlySubstanceUnits="false" boundaryCondition="false" constant="false">
        <notes>
          <p xmlns="http://www.w3.org/1999/xhtml"> initial values taken from GAMS simulation result </p>
        </notes>
        <annotation>
          <rdf:RDF xmlns:rdf="http://www.w3.org/1999/02/22-rdf-syntax-ns#" xmlns:dcterms="http://purl.org/dc/terms/" xmlns:vCard="http://www.w3.org/2001/vcard-rdf/3.0#" xmlns:vCard4="http://www.w3.org/2006/vcard/ns#" xmlns:bqbiol="http://biomodels.net/biology-qualifiers/" xmlns:bqmodel="http://biomodels.net/model-qualifiers/">
            <rdf:Description rdf:about="#meta_Lys_tRNA">
              <bqbiol:isDescribedBy>
                <rdf:Bag>
                  <rdf:li rdf:resource="http://identifiers.org/pubmed/8709146"/>
                </rdf:Bag>
              </bqbiol:isDescribedBy>
            </rdf:Description>
          </rdf:RDF>
        </annotation>
      </species>
      <species metaid="meta_Met_tRNA" sboTerm="SBO:0000245" id="Met_tRNA" name="Met_tRNA" compartment="cell" initialConcentration="0" substanceUnits="umol" hasOnlySubstanceUnits="false" boundaryCondition="false" constant="false">
        <notes>
          <p xmlns="http://www.w3.org/1999/xhtml"> initial values taken from GAMS simulation result </p>
        </notes>
        <annotation>
          <rdf:RDF xmlns:rdf="http://www.w3.org/1999/02/22-rdf-syntax-ns#" xmlns:dcterms="http://purl.org/dc/terms/" xmlns:vCard="http://www.w3.org/2001/vcard-rdf/3.0#" xmlns:vCard4="http://www.w3.org/2006/vcard/ns#" xmlns:bqbiol="http://biomodels.net/biology-qualifiers/" xmlns:bqmodel="http://biomodels.net/model-qualifiers/">
            <rdf:Description rdf:about="#meta_Met_tRNA">
              <bqbiol:isDescribedBy>
                <rdf:Bag>
                  <rdf:li rdf:resource="http://identifiers.org/pubmed/8709146"/>
                </rdf:Bag>
              </bqbiol:isDescribedBy>
            </rdf:Description>
          </rdf:RDF>
        </annotation>
      </species>
      <species metaid="meta_Phe_tRNA" sboTerm="SBO:0000245" id="Phe_tRNA" name="Phe_tRNA" compartment="cell" initialConcentration="0" substanceUnits="umol" hasOnlySubstanceUnits="false" boundaryCondition="false" constant="false">
        <notes>
          <p xmlns="http://www.w3.org/1999/xhtml"> initial values taken from GAMS simulation result </p>
        </notes>
        <annotation>
          <rdf:RDF xmlns:rdf="http://www.w3.org/1999/02/22-rdf-syntax-ns#" xmlns:dcterms="http://purl.org/dc/terms/" xmlns:vCard="http://www.w3.org/2001/vcard-rdf/3.0#" xmlns:vCard4="http://www.w3.org/2006/vcard/ns#" xmlns:bqbiol="http://biomodels.net/biology-qualifiers/" xmlns:bqmodel="http://biomodels.net/model-qualifiers/">
            <rdf:Description rdf:about="#meta_Phe_tRNA">
              <bqbiol:isDescribedBy>
                <rdf:Bag>
                  <rdf:li rdf:resource="http://identifiers.org/pubmed/8709146"/>
                </rdf:Bag>
              </bqbiol:isDescribedBy>
            </rdf:Description>
          </rdf:RDF>
        </annotation>
      </species>
      <species metaid="meta_Pro1_tRNA" sboTerm="SBO:0000245" id="Pro1_tRNA" name="Pro1_tRNA" compartment="cell" initialConcentration="0" substanceUnits="umol" hasOnlySubstanceUnits="false" boundaryCondition="false" constant="false">
        <notes>
          <p xmlns="http://www.w3.org/1999/xhtml"> initial values taken from GAMS simulation result </p>
        </notes>
        <annotation>
          <rdf:RDF xmlns:rdf="http://www.w3.org/1999/02/22-rdf-syntax-ns#" xmlns:dcterms="http://purl.org/dc/terms/" xmlns:vCard="http://www.w3.org/2001/vcard-rdf/3.0#" xmlns:vCard4="http://www.w3.org/2006/vcard/ns#" xmlns:bqbiol="http://biomodels.net/biology-qualifiers/" xmlns:bqmodel="http://biomodels.net/model-qualifiers/">
            <rdf:Description rdf:about="#meta_Pro1_tRNA">
              <bqbiol:isDescribedBy>
                <rdf:Bag>
                  <rdf:li rdf:resource="http://identifiers.org/pubmed/8709146"/>
                </rdf:Bag>
              </bqbiol:isDescribedBy>
            </rdf:Description>
          </rdf:RDF>
        </annotation>
      </species>
      <species metaid="meta_Pro2_tRNA" sboTerm="SBO:0000245" id="Pro2_tRNA" name="Pro2_tRNA" compartment="cell" initialConcentration="0" substanceUnits="umol" hasOnlySubstanceUnits="false" boundaryCondition="false" constant="false">
        <notes>
          <p xmlns="http://www.w3.org/1999/xhtml"> initial values taken from GAMS simulation result </p>
        </notes>
        <annotation>
          <rdf:RDF xmlns:rdf="http://www.w3.org/1999/02/22-rdf-syntax-ns#" xmlns:dcterms="http://purl.org/dc/terms/" xmlns:vCard="http://www.w3.org/2001/vcard-rdf/3.0#" xmlns:vCard4="http://www.w3.org/2006/vcard/ns#" xmlns:bqbiol="http://biomodels.net/biology-qualifiers/" xmlns:bqmodel="http://biomodels.net/model-qualifiers/">
            <rdf:Description rdf:about="#meta_Pro2_tRNA">
              <bqbiol:isDescribedBy>
                <rdf:Bag>
                  <rdf:li rdf:resource="http://identifiers.org/pubmed/8709146"/>
                </rdf:Bag>
              </bqbiol:isDescribedBy>
            </rdf:Description>
          </rdf:RDF>
        </annotation>
      </species>
      <species metaid="meta_Pro3_tRNA" sboTerm="SBO:0000245" id="Pro3_tRNA" name="Pro3_tRNA" compartment="cell" initialConcentration="0" substanceUnits="umol" hasOnlySubstanceUnits="false" boundaryCondition="false" constant="false">
        <notes>
          <p xmlns="http://www.w3.org/1999/xhtml"> initial values taken from GAMS simulation result </p>
        </notes>
        <annotation>
          <rdf:RDF xmlns:rdf="http://www.w3.org/1999/02/22-rdf-syntax-ns#" xmlns:dcterms="http://purl.org/dc/terms/" xmlns:vCard="http://www.w3.org/2001/vcard-rdf/3.0#" xmlns:vCard4="http://www.w3.org/2006/vcard/ns#" xmlns:bqbiol="http://biomodels.net/biology-qualifiers/" xmlns:bqmodel="http://biomodels.net/model-qualifiers/">
            <rdf:Description rdf:about="#meta_Pro3_tRNA">
              <bqbiol:isDescribedBy>
                <rdf:Bag>
                  <rdf:li rdf:resource="http://identifiers.org/pubmed/8709146"/>
                </rdf:Bag>
              </bqbiol:isDescribedBy>
            </rdf:Description>
          </rdf:RDF>
        </annotation>
      </species>
      <species metaid="meta_Ser1_tRNA" sboTerm="SBO:0000245" id="Ser1_tRNA" name="Ser1_tRNA" compartment="cell" initialConcentration="0" substanceUnits="umol" hasOnlySubstanceUnits="false" boundaryCondition="false" constant="false">
        <notes>
          <p xmlns="http://www.w3.org/1999/xhtml"> initial values taken from GAMS simulation result </p>
        </notes>
        <annotation>
          <rdf:RDF xmlns:rdf="http://www.w3.org/1999/02/22-rdf-syntax-ns#" xmlns:dcterms="http://purl.org/dc/terms/" xmlns:vCard="http://www.w3.org/2001/vcard-rdf/3.0#" xmlns:vCard4="http://www.w3.org/2006/vcard/ns#" xmlns:bqbiol="http://biomodels.net/biology-qualifiers/" xmlns:bqmodel="http://biomodels.net/model-qualifiers/">
            <rdf:Description rdf:about="#meta_Ser1_tRNA">
              <bqbiol:isDescribedBy>
                <rdf:Bag>
                  <rdf:li rdf:resource="http://identifiers.org/pubmed/8709146"/>
                </rdf:Bag>
              </bqbiol:isDescribedBy>
            </rdf:Description>
          </rdf:RDF>
        </annotation>
      </species>
      <species metaid="meta_Ser2_tRNA" sboTerm="SBO:0000245" id="Ser2_tRNA" name="Ser2_tRNA" compartment="cell" initialConcentration="0" substanceUnits="umol" hasOnlySubstanceUnits="false" boundaryCondition="false" constant="false">
        <notes>
          <p xmlns="http://www.w3.org/1999/xhtml"> initial values taken from GAMS simulation result </p>
        </notes>
        <annotation>
          <rdf:RDF xmlns:rdf="http://www.w3.org/1999/02/22-rdf-syntax-ns#" xmlns:dcterms="http://purl.org/dc/terms/" xmlns:vCard="http://www.w3.org/2001/vcard-rdf/3.0#" xmlns:vCard4="http://www.w3.org/2006/vcard/ns#" xmlns:bqbiol="http://biomodels.net/biology-qualifiers/" xmlns:bqmodel="http://biomodels.net/model-qualifiers/">
            <rdf:Description rdf:about="#meta_Ser2_tRNA">
              <bqbiol:isDescribedBy>
                <rdf:Bag>
                  <rdf:li rdf:resource="http://identifiers.org/pubmed/8709146"/>
                </rdf:Bag>
              </bqbiol:isDescribedBy>
            </rdf:Description>
          </rdf:RDF>
        </annotation>
      </species>
      <species metaid="meta_Ser3_tRNA" sboTerm="SBO:0000245" id="Ser3_tRNA" name="Ser3_tRNA" compartment="cell" initialConcentration="0" substanceUnits="umol" hasOnlySubstanceUnits="false" boundaryCondition="false" constant="false">
        <notes>
          <p xmlns="http://www.w3.org/1999/xhtml"> initial values taken from GAMS simulation result </p>
        </notes>
        <annotation>
          <rdf:RDF xmlns:rdf="http://www.w3.org/1999/02/22-rdf-syntax-ns#" xmlns:dcterms="http://purl.org/dc/terms/" xmlns:vCard="http://www.w3.org/2001/vcard-rdf/3.0#" xmlns:vCard4="http://www.w3.org/2006/vcard/ns#" xmlns:bqbiol="http://biomodels.net/biology-qualifiers/" xmlns:bqmodel="http://biomodels.net/model-qualifiers/">
            <rdf:Description rdf:about="#meta_Ser3_tRNA">
              <bqbiol:isDescribedBy>
                <rdf:Bag>
                  <rdf:li rdf:resource="http://identifiers.org/pubmed/8709146"/>
                </rdf:Bag>
              </bqbiol:isDescribedBy>
            </rdf:Description>
          </rdf:RDF>
        </annotation>
      </species>
      <species metaid="meta_Ser5_tRNA" sboTerm="SBO:0000245" id="Ser5_tRNA" name="Ser5_tRNA" compartment="cell" initialConcentration="0" substanceUnits="umol" hasOnlySubstanceUnits="false" boundaryCondition="false" constant="false">
        <notes>
          <p xmlns="http://www.w3.org/1999/xhtml"> initial values taken from GAMS simulation result </p>
        </notes>
        <annotation>
          <rdf:RDF xmlns:rdf="http://www.w3.org/1999/02/22-rdf-syntax-ns#" xmlns:dcterms="http://purl.org/dc/terms/" xmlns:vCard="http://www.w3.org/2001/vcard-rdf/3.0#" xmlns:vCard4="http://www.w3.org/2006/vcard/ns#" xmlns:bqbiol="http://biomodels.net/biology-qualifiers/" xmlns:bqmodel="http://biomodels.net/model-qualifiers/">
            <rdf:Description rdf:about="#meta_Ser5_tRNA">
              <bqbiol:isDescribedBy>
                <rdf:Bag>
                  <rdf:li rdf:resource="http://identifiers.org/pubmed/8709146"/>
                </rdf:Bag>
              </bqbiol:isDescribedBy>
            </rdf:Description>
          </rdf:RDF>
        </annotation>
      </species>
      <species metaid="meta_Thr13_tRNA" sboTerm="SBO:0000245" id="Thr13_tRNA" name="Thr13_tRNA" compartment="cell" initialConcentration="0" substanceUnits="umol" hasOnlySubstanceUnits="false" boundaryCondition="false" constant="false">
        <notes>
          <p xmlns="http://www.w3.org/1999/xhtml"> initial values taken from GAMS simulation result </p>
        </notes>
        <annotation>
          <rdf:RDF xmlns:rdf="http://www.w3.org/1999/02/22-rdf-syntax-ns#" xmlns:dcterms="http://purl.org/dc/terms/" xmlns:vCard="http://www.w3.org/2001/vcard-rdf/3.0#" xmlns:vCard4="http://www.w3.org/2006/vcard/ns#" xmlns:bqbiol="http://biomodels.net/biology-qualifiers/" xmlns:bqmodel="http://biomodels.net/model-qualifiers/">
            <rdf:Description rdf:about="#meta_Thr13_tRNA">
              <bqbiol:isDescribedBy>
                <rdf:Bag>
                  <rdf:li rdf:resource="http://identifiers.org/pubmed/8709146"/>
                </rdf:Bag>
              </bqbiol:isDescribedBy>
            </rdf:Description>
          </rdf:RDF>
        </annotation>
      </species>
      <species metaid="meta_Thr2_tRNA" sboTerm="SBO:0000245" id="Thr2_tRNA" name="Thr2_tRNA" compartment="cell" initialConcentration="0" substanceUnits="umol" hasOnlySubstanceUnits="false" boundaryCondition="false" constant="false">
        <notes>
          <p xmlns="http://www.w3.org/1999/xhtml"> initial values taken from GAMS simulation result </p>
        </notes>
        <annotation>
          <rdf:RDF xmlns:rdf="http://www.w3.org/1999/02/22-rdf-syntax-ns#" xmlns:dcterms="http://purl.org/dc/terms/" xmlns:vCard="http://www.w3.org/2001/vcard-rdf/3.0#" xmlns:vCard4="http://www.w3.org/2006/vcard/ns#" xmlns:bqbiol="http://biomodels.net/biology-qualifiers/" xmlns:bqmodel="http://biomodels.net/model-qualifiers/">
            <rdf:Description rdf:about="#meta_Thr2_tRNA">
              <bqbiol:isDescribedBy>
                <rdf:Bag>
                  <rdf:li rdf:resource="http://identifiers.org/pubmed/8709146"/>
                </rdf:Bag>
              </bqbiol:isDescribedBy>
            </rdf:Description>
          </rdf:RDF>
        </annotation>
      </species>
      <species metaid="meta_Thr4_tRNA" sboTerm="SBO:0000245" id="Thr4_tRNA" name="Thr4_tRNA" compartment="cell" initialConcentration="0" substanceUnits="umol" hasOnlySubstanceUnits="false" boundaryCondition="false" constant="false">
        <notes>
          <p xmlns="http://www.w3.org/1999/xhtml"> initial values taken from GAMS simulation result </p>
        </notes>
        <annotation>
          <rdf:RDF xmlns:rdf="http://www.w3.org/1999/02/22-rdf-syntax-ns#" xmlns:dcterms="http://purl.org/dc/terms/" xmlns:vCard="http://www.w3.org/2001/vcard-rdf/3.0#" xmlns:vCard4="http://www.w3.org/2006/vcard/ns#" xmlns:bqbiol="http://biomodels.net/biology-qualifiers/" xmlns:bqmodel="http://biomodels.net/model-qualifiers/">
            <rdf:Description rdf:about="#meta_Thr4_tRNA">
              <bqbiol:isDescribedBy>
                <rdf:Bag>
                  <rdf:li rdf:resource="http://identifiers.org/pubmed/8709146"/>
                </rdf:Bag>
              </bqbiol:isDescribedBy>
            </rdf:Description>
          </rdf:RDF>
        </annotation>
      </species>
      <species metaid="meta_Trp_tRNA" sboTerm="SBO:0000245" id="Trp_tRNA" name="Trp_tRNA" compartment="cell" initialConcentration="0" substanceUnits="umol" hasOnlySubstanceUnits="false" boundaryCondition="false" constant="false">
        <notes>
          <p xmlns="http://www.w3.org/1999/xhtml"> initial values taken from GAMS simulation result </p>
        </notes>
        <annotation>
          <rdf:RDF xmlns:rdf="http://www.w3.org/1999/02/22-rdf-syntax-ns#" xmlns:dcterms="http://purl.org/dc/terms/" xmlns:vCard="http://www.w3.org/2001/vcard-rdf/3.0#" xmlns:vCard4="http://www.w3.org/2006/vcard/ns#" xmlns:bqbiol="http://biomodels.net/biology-qualifiers/" xmlns:bqmodel="http://biomodels.net/model-qualifiers/">
            <rdf:Description rdf:about="#meta_Trp_tRNA">
              <bqbiol:isDescribedBy>
                <rdf:Bag>
                  <rdf:li rdf:resource="http://identifiers.org/pubmed/8709146"/>
                </rdf:Bag>
              </bqbiol:isDescribedBy>
            </rdf:Description>
          </rdf:RDF>
        </annotation>
      </species>
      <species metaid="meta_Tyr12_tRNA" sboTerm="SBO:0000245" id="Tyr12_tRNA" name="Tyr12_tRNA" compartment="cell" initialConcentration="0" substanceUnits="umol" hasOnlySubstanceUnits="false" boundaryCondition="false" constant="false">
        <notes>
          <p xmlns="http://www.w3.org/1999/xhtml"> initial values taken from GAMS simulation result </p>
        </notes>
        <annotation>
          <rdf:RDF xmlns:rdf="http://www.w3.org/1999/02/22-rdf-syntax-ns#" xmlns:dcterms="http://purl.org/dc/terms/" xmlns:vCard="http://www.w3.org/2001/vcard-rdf/3.0#" xmlns:vCard4="http://www.w3.org/2006/vcard/ns#" xmlns:bqbiol="http://biomodels.net/biology-qualifiers/" xmlns:bqmodel="http://biomodels.net/model-qualifiers/">
            <rdf:Description rdf:about="#meta_Tyr12_tRNA">
              <bqbiol:isDescribedBy>
                <rdf:Bag>
                  <rdf:li rdf:resource="http://identifiers.org/pubmed/8709146"/>
                </rdf:Bag>
              </bqbiol:isDescribedBy>
            </rdf:Description>
          </rdf:RDF>
        </annotation>
      </species>
      <species metaid="meta_Val1_tRNA" sboTerm="SBO:0000245" id="Val1_tRNA" name="Val1_tRNA" compartment="cell" initialConcentration="0" substanceUnits="umol" hasOnlySubstanceUnits="false" boundaryCondition="false" constant="false">
        <notes>
          <p xmlns="http://www.w3.org/1999/xhtml"> initial values taken from GAMS simulation result </p>
        </notes>
        <annotation>
          <rdf:RDF xmlns:rdf="http://www.w3.org/1999/02/22-rdf-syntax-ns#" xmlns:dcterms="http://purl.org/dc/terms/" xmlns:vCard="http://www.w3.org/2001/vcard-rdf/3.0#" xmlns:vCard4="http://www.w3.org/2006/vcard/ns#" xmlns:bqbiol="http://biomodels.net/biology-qualifiers/" xmlns:bqmodel="http://biomodels.net/model-qualifiers/">
            <rdf:Description rdf:about="#meta_Val1_tRNA">
              <bqbiol:isDescribedBy>
                <rdf:Bag>
                  <rdf:li rdf:resource="http://identifiers.org/pubmed/8709146"/>
                </rdf:Bag>
              </bqbiol:isDescribedBy>
            </rdf:Description>
          </rdf:RDF>
        </annotation>
      </species>
      <species metaid="meta_Val2_tRNA" sboTerm="SBO:0000245" id="Val2_tRNA" name="Val2_tRNA" compartment="cell" initialConcentration="0" substanceUnits="umol" hasOnlySubstanceUnits="false" boundaryCondition="false" constant="false">
        <notes>
          <p xmlns="http://www.w3.org/1999/xhtml"> initial values taken from GAMS simulation result </p>
        </notes>
        <annotation>
          <rdf:RDF xmlns:rdf="http://www.w3.org/1999/02/22-rdf-syntax-ns#" xmlns:dcterms="http://purl.org/dc/terms/" xmlns:vCard="http://www.w3.org/2001/vcard-rdf/3.0#" xmlns:vCard4="http://www.w3.org/2006/vcard/ns#" xmlns:bqbiol="http://biomodels.net/biology-qualifiers/" xmlns:bqmodel="http://biomodels.net/model-qualifiers/">
            <rdf:Description rdf:about="#meta_Val2_tRNA">
              <bqbiol:isDescribedBy>
                <rdf:Bag>
                  <rdf:li rdf:resource="http://identifiers.org/pubmed/8709146"/>
                </rdf:Bag>
              </bqbiol:isDescribedBy>
            </rdf:Description>
          </rdf:RDF>
        </annotation>
      </species>
      <species metaid="meta_Ribo_AAA" sboTerm="SBO:0000296" id="Ribo_AAA" name="Ribo_AAA" compartment="cell" initialConcentration="0" substanceUnits="umol" hasOnlySubstanceUnits="false" boundaryCondition="false" constant="false">
        <annotation>
          <rdf:RDF xmlns:rdf="http://www.w3.org/1999/02/22-rdf-syntax-ns#" xmlns:dcterms="http://purl.org/dc/terms/" xmlns:vCard="http://www.w3.org/2001/vcard-rdf/3.0#" xmlns:vCard4="http://www.w3.org/2006/vcard/ns#" xmlns:bqbiol="http://biomodels.net/biology-qualifiers/" xmlns:bqmodel="http://biomodels.net/model-qualifiers/">
            <rdf:Description rdf:about="#meta_Ribo_AAA">
              <bqbiol:isVersionOf>
                <rdf:Bag>
                  <rdf:li rdf:resource="http://identifiers.org/biocyc/ECOLI:CPLX0-3964"/>
                </rdf:Bag>
              </bqbiol:isVersionOf>
            </rdf:Description>
          </rdf:RDF>
        </annotation>
      </species>
      <species metaid="meta_Ribo_AAC" sboTerm="SBO:0000296" id="Ribo_AAC" name="Ribo_AAC" compartment="cell" initialConcentration="0" substanceUnits="umol" hasOnlySubstanceUnits="false" boundaryCondition="false" constant="false">
        <annotation>
          <rdf:RDF xmlns:rdf="http://www.w3.org/1999/02/22-rdf-syntax-ns#" xmlns:dcterms="http://purl.org/dc/terms/" xmlns:vCard="http://www.w3.org/2001/vcard-rdf/3.0#" xmlns:vCard4="http://www.w3.org/2006/vcard/ns#" xmlns:bqbiol="http://biomodels.net/biology-qualifiers/" xmlns:bqmodel="http://biomodels.net/model-qualifiers/">
            <rdf:Description rdf:about="#meta_Ribo_AAC">
              <bqbiol:isVersionOf>
                <rdf:Bag>
                  <rdf:li rdf:resource="http://identifiers.org/biocyc/ECOLI:CPLX0-3964"/>
                </rdf:Bag>
              </bqbiol:isVersionOf>
            </rdf:Description>
          </rdf:RDF>
        </annotation>
      </species>
      <species metaid="meta_Ribo_AAG" sboTerm="SBO:0000296" id="Ribo_AAG" name="Ribo_AAG" compartment="cell" initialConcentration="0" substanceUnits="umol" hasOnlySubstanceUnits="false" boundaryCondition="false" constant="false">
        <annotation>
          <rdf:RDF xmlns:rdf="http://www.w3.org/1999/02/22-rdf-syntax-ns#" xmlns:dcterms="http://purl.org/dc/terms/" xmlns:vCard="http://www.w3.org/2001/vcard-rdf/3.0#" xmlns:vCard4="http://www.w3.org/2006/vcard/ns#" xmlns:bqbiol="http://biomodels.net/biology-qualifiers/" xmlns:bqmodel="http://biomodels.net/model-qualifiers/">
            <rdf:Description rdf:about="#meta_Ribo_AAG">
              <bqbiol:isVersionOf>
                <rdf:Bag>
                  <rdf:li rdf:resource="http://identifiers.org/biocyc/ECOLI:CPLX0-3964"/>
                </rdf:Bag>
              </bqbiol:isVersionOf>
            </rdf:Description>
          </rdf:RDF>
        </annotation>
      </species>
      <species metaid="meta_Ribo_AAU" sboTerm="SBO:0000296" id="Ribo_AAU" name="Ribo_AAU" compartment="cell" initialConcentration="0" substanceUnits="umol" hasOnlySubstanceUnits="false" boundaryCondition="false" constant="false">
        <annotation>
          <rdf:RDF xmlns:rdf="http://www.w3.org/1999/02/22-rdf-syntax-ns#" xmlns:dcterms="http://purl.org/dc/terms/" xmlns:vCard="http://www.w3.org/2001/vcard-rdf/3.0#" xmlns:vCard4="http://www.w3.org/2006/vcard/ns#" xmlns:bqbiol="http://biomodels.net/biology-qualifiers/" xmlns:bqmodel="http://biomodels.net/model-qualifiers/">
            <rdf:Description rdf:about="#meta_Ribo_AAU">
              <bqbiol:isVersionOf>
                <rdf:Bag>
                  <rdf:li rdf:resource="http://identifiers.org/biocyc/ECOLI:CPLX0-3964"/>
                </rdf:Bag>
              </bqbiol:isVersionOf>
            </rdf:Description>
          </rdf:RDF>
        </annotation>
      </species>
      <species metaid="meta_Ribo_ACA" sboTerm="SBO:0000296" id="Ribo_ACA" name="Ribo_ACA" compartment="cell" initialConcentration="0" substanceUnits="umol" hasOnlySubstanceUnits="false" boundaryCondition="false" constant="false">
        <annotation>
          <rdf:RDF xmlns:rdf="http://www.w3.org/1999/02/22-rdf-syntax-ns#" xmlns:dcterms="http://purl.org/dc/terms/" xmlns:vCard="http://www.w3.org/2001/vcard-rdf/3.0#" xmlns:vCard4="http://www.w3.org/2006/vcard/ns#" xmlns:bqbiol="http://biomodels.net/biology-qualifiers/" xmlns:bqmodel="http://biomodels.net/model-qualifiers/">
            <rdf:Description rdf:about="#meta_Ribo_ACA">
              <bqbiol:isVersionOf>
                <rdf:Bag>
                  <rdf:li rdf:resource="http://identifiers.org/biocyc/ECOLI:CPLX0-3964"/>
                </rdf:Bag>
              </bqbiol:isVersionOf>
            </rdf:Description>
          </rdf:RDF>
        </annotation>
      </species>
      <species metaid="meta_Ribo_ACC" sboTerm="SBO:0000296" id="Ribo_ACC" name="Ribo_ACC" compartment="cell" initialConcentration="0" substanceUnits="umol" hasOnlySubstanceUnits="false" boundaryCondition="false" constant="false">
        <annotation>
          <rdf:RDF xmlns:rdf="http://www.w3.org/1999/02/22-rdf-syntax-ns#" xmlns:dcterms="http://purl.org/dc/terms/" xmlns:vCard="http://www.w3.org/2001/vcard-rdf/3.0#" xmlns:vCard4="http://www.w3.org/2006/vcard/ns#" xmlns:bqbiol="http://biomodels.net/biology-qualifiers/" xmlns:bqmodel="http://biomodels.net/model-qualifiers/">
            <rdf:Description rdf:about="#meta_Ribo_ACC">
              <bqbiol:isVersionOf>
                <rdf:Bag>
                  <rdf:li rdf:resource="http://identifiers.org/biocyc/ECOLI:CPLX0-3964"/>
                </rdf:Bag>
              </bqbiol:isVersionOf>
            </rdf:Description>
          </rdf:RDF>
        </annotation>
      </species>
      <species metaid="meta_Ribo_ACG" sboTerm="SBO:0000296" id="Ribo_ACG" name="Ribo_ACG" compartment="cell" initialConcentration="0" substanceUnits="umol" hasOnlySubstanceUnits="false" boundaryCondition="false" constant="false">
        <annotation>
          <rdf:RDF xmlns:rdf="http://www.w3.org/1999/02/22-rdf-syntax-ns#" xmlns:dcterms="http://purl.org/dc/terms/" xmlns:vCard="http://www.w3.org/2001/vcard-rdf/3.0#" xmlns:vCard4="http://www.w3.org/2006/vcard/ns#" xmlns:bqbiol="http://biomodels.net/biology-qualifiers/" xmlns:bqmodel="http://biomodels.net/model-qualifiers/">
            <rdf:Description rdf:about="#meta_Ribo_ACG">
              <bqbiol:isVersionOf>
                <rdf:Bag>
                  <rdf:li rdf:resource="http://identifiers.org/biocyc/ECOLI:CPLX0-3964"/>
                </rdf:Bag>
              </bqbiol:isVersionOf>
            </rdf:Description>
          </rdf:RDF>
        </annotation>
      </species>
      <species metaid="meta_Ribo_ACU" sboTerm="SBO:0000296" id="Ribo_ACU" name="Ribo_ACU" compartment="cell" initialConcentration="0" substanceUnits="umol" hasOnlySubstanceUnits="false" boundaryCondition="false" constant="false">
        <annotation>
          <rdf:RDF xmlns:rdf="http://www.w3.org/1999/02/22-rdf-syntax-ns#" xmlns:dcterms="http://purl.org/dc/terms/" xmlns:vCard="http://www.w3.org/2001/vcard-rdf/3.0#" xmlns:vCard4="http://www.w3.org/2006/vcard/ns#" xmlns:bqbiol="http://biomodels.net/biology-qualifiers/" xmlns:bqmodel="http://biomodels.net/model-qualifiers/">
            <rdf:Description rdf:about="#meta_Ribo_ACU">
              <bqbiol:isVersionOf>
                <rdf:Bag>
                  <rdf:li rdf:resource="http://identifiers.org/biocyc/ECOLI:CPLX0-3964"/>
                </rdf:Bag>
              </bqbiol:isVersionOf>
            </rdf:Description>
          </rdf:RDF>
        </annotation>
      </species>
      <species metaid="meta_Ribo_AGA" sboTerm="SBO:0000296" id="Ribo_AGA" name="Ribo_AGA" compartment="cell" initialConcentration="0" substanceUnits="umol" hasOnlySubstanceUnits="false" boundaryCondition="false" constant="false">
        <annotation>
          <rdf:RDF xmlns:rdf="http://www.w3.org/1999/02/22-rdf-syntax-ns#" xmlns:dcterms="http://purl.org/dc/terms/" xmlns:vCard="http://www.w3.org/2001/vcard-rdf/3.0#" xmlns:vCard4="http://www.w3.org/2006/vcard/ns#" xmlns:bqbiol="http://biomodels.net/biology-qualifiers/" xmlns:bqmodel="http://biomodels.net/model-qualifiers/">
            <rdf:Description rdf:about="#meta_Ribo_AGA">
              <bqbiol:isVersionOf>
                <rdf:Bag>
                  <rdf:li rdf:resource="http://identifiers.org/biocyc/ECOLI:CPLX0-3964"/>
                </rdf:Bag>
              </bqbiol:isVersionOf>
            </rdf:Description>
          </rdf:RDF>
        </annotation>
      </species>
      <species metaid="meta_Ribo_AGC" sboTerm="SBO:0000296" id="Ribo_AGC" name="Ribo_AGC" compartment="cell" initialConcentration="0" substanceUnits="umol" hasOnlySubstanceUnits="false" boundaryCondition="false" constant="false">
        <annotation>
          <rdf:RDF xmlns:rdf="http://www.w3.org/1999/02/22-rdf-syntax-ns#" xmlns:dcterms="http://purl.org/dc/terms/" xmlns:vCard="http://www.w3.org/2001/vcard-rdf/3.0#" xmlns:vCard4="http://www.w3.org/2006/vcard/ns#" xmlns:bqbiol="http://biomodels.net/biology-qualifiers/" xmlns:bqmodel="http://biomodels.net/model-qualifiers/">
            <rdf:Description rdf:about="#meta_Ribo_AGC">
              <bqbiol:isVersionOf>
                <rdf:Bag>
                  <rdf:li rdf:resource="http://identifiers.org/biocyc/ECOLI:CPLX0-3964"/>
                </rdf:Bag>
              </bqbiol:isVersionOf>
            </rdf:Description>
          </rdf:RDF>
        </annotation>
      </species>
      <species metaid="meta_Ribo_AGG" sboTerm="SBO:0000296" id="Ribo_AGG" name="Ribo_AGG" compartment="cell" initialConcentration="0" substanceUnits="umol" hasOnlySubstanceUnits="false" boundaryCondition="false" constant="false">
        <annotation>
          <rdf:RDF xmlns:rdf="http://www.w3.org/1999/02/22-rdf-syntax-ns#" xmlns:dcterms="http://purl.org/dc/terms/" xmlns:vCard="http://www.w3.org/2001/vcard-rdf/3.0#" xmlns:vCard4="http://www.w3.org/2006/vcard/ns#" xmlns:bqbiol="http://biomodels.net/biology-qualifiers/" xmlns:bqmodel="http://biomodels.net/model-qualifiers/">
            <rdf:Description rdf:about="#meta_Ribo_AGG">
              <bqbiol:isVersionOf>
                <rdf:Bag>
                  <rdf:li rdf:resource="http://identifiers.org/biocyc/ECOLI:CPLX0-3964"/>
                </rdf:Bag>
              </bqbiol:isVersionOf>
            </rdf:Description>
          </rdf:RDF>
        </annotation>
      </species>
      <species metaid="meta_Ribo_AGU" sboTerm="SBO:0000296" id="Ribo_AGU" name="Ribo_AGU" compartment="cell" initialConcentration="0" substanceUnits="umol" hasOnlySubstanceUnits="false" boundaryCondition="false" constant="false">
        <annotation>
          <rdf:RDF xmlns:rdf="http://www.w3.org/1999/02/22-rdf-syntax-ns#" xmlns:dcterms="http://purl.org/dc/terms/" xmlns:vCard="http://www.w3.org/2001/vcard-rdf/3.0#" xmlns:vCard4="http://www.w3.org/2006/vcard/ns#" xmlns:bqbiol="http://biomodels.net/biology-qualifiers/" xmlns:bqmodel="http://biomodels.net/model-qualifiers/">
            <rdf:Description rdf:about="#meta_Ribo_AGU">
              <bqbiol:isVersionOf>
                <rdf:Bag>
                  <rdf:li rdf:resource="http://identifiers.org/biocyc/ECOLI:CPLX0-3964"/>
                </rdf:Bag>
              </bqbiol:isVersionOf>
            </rdf:Description>
          </rdf:RDF>
        </annotation>
      </species>
      <species metaid="meta_Ribo_AUA" sboTerm="SBO:0000296" id="Ribo_AUA" name="Ribo_AUA" compartment="cell" initialConcentration="0" substanceUnits="umol" hasOnlySubstanceUnits="false" boundaryCondition="false" constant="false">
        <annotation>
          <rdf:RDF xmlns:rdf="http://www.w3.org/1999/02/22-rdf-syntax-ns#" xmlns:dcterms="http://purl.org/dc/terms/" xmlns:vCard="http://www.w3.org/2001/vcard-rdf/3.0#" xmlns:vCard4="http://www.w3.org/2006/vcard/ns#" xmlns:bqbiol="http://biomodels.net/biology-qualifiers/" xmlns:bqmodel="http://biomodels.net/model-qualifiers/">
            <rdf:Description rdf:about="#meta_Ribo_AUA">
              <bqbiol:isVersionOf>
                <rdf:Bag>
                  <rdf:li rdf:resource="http://identifiers.org/biocyc/ECOLI:CPLX0-3964"/>
                </rdf:Bag>
              </bqbiol:isVersionOf>
            </rdf:Description>
          </rdf:RDF>
        </annotation>
      </species>
      <species metaid="meta_Ribo_AUC" sboTerm="SBO:0000296" id="Ribo_AUC" name="Ribo_AUC" compartment="cell" initialConcentration="0" substanceUnits="umol" hasOnlySubstanceUnits="false" boundaryCondition="false" constant="false">
        <annotation>
          <rdf:RDF xmlns:rdf="http://www.w3.org/1999/02/22-rdf-syntax-ns#" xmlns:dcterms="http://purl.org/dc/terms/" xmlns:vCard="http://www.w3.org/2001/vcard-rdf/3.0#" xmlns:vCard4="http://www.w3.org/2006/vcard/ns#" xmlns:bqbiol="http://biomodels.net/biology-qualifiers/" xmlns:bqmodel="http://biomodels.net/model-qualifiers/">
            <rdf:Description rdf:about="#meta_Ribo_AUC">
              <bqbiol:isVersionOf>
                <rdf:Bag>
                  <rdf:li rdf:resource="http://identifiers.org/biocyc/ECOLI:CPLX0-3964"/>
                </rdf:Bag>
              </bqbiol:isVersionOf>
            </rdf:Description>
          </rdf:RDF>
        </annotation>
      </species>
      <species metaid="meta_Ribo_AUG" sboTerm="SBO:0000296" id="Ribo_AUG" name="Ribo_AUG" compartment="cell" initialConcentration="0" substanceUnits="umol" hasOnlySubstanceUnits="false" boundaryCondition="false" constant="false">
        <annotation>
          <rdf:RDF xmlns:rdf="http://www.w3.org/1999/02/22-rdf-syntax-ns#" xmlns:dcterms="http://purl.org/dc/terms/" xmlns:vCard="http://www.w3.org/2001/vcard-rdf/3.0#" xmlns:vCard4="http://www.w3.org/2006/vcard/ns#" xmlns:bqbiol="http://biomodels.net/biology-qualifiers/" xmlns:bqmodel="http://biomodels.net/model-qualifiers/">
            <rdf:Description rdf:about="#meta_Ribo_AUG">
              <bqbiol:isVersionOf>
                <rdf:Bag>
                  <rdf:li rdf:resource="http://identifiers.org/biocyc/ECOLI:CPLX0-3964"/>
                </rdf:Bag>
              </bqbiol:isVersionOf>
            </rdf:Description>
          </rdf:RDF>
        </annotation>
      </species>
      <species metaid="meta_Ribo_AUU" sboTerm="SBO:0000296" id="Ribo_AUU" name="Ribo_AUU" compartment="cell" initialConcentration="0" substanceUnits="umol" hasOnlySubstanceUnits="false" boundaryCondition="false" constant="false">
        <annotation>
          <rdf:RDF xmlns:rdf="http://www.w3.org/1999/02/22-rdf-syntax-ns#" xmlns:dcterms="http://purl.org/dc/terms/" xmlns:vCard="http://www.w3.org/2001/vcard-rdf/3.0#" xmlns:vCard4="http://www.w3.org/2006/vcard/ns#" xmlns:bqbiol="http://biomodels.net/biology-qualifiers/" xmlns:bqmodel="http://biomodels.net/model-qualifiers/">
            <rdf:Description rdf:about="#meta_Ribo_AUU">
              <bqbiol:isVersionOf>
                <rdf:Bag>
                  <rdf:li rdf:resource="http://identifiers.org/biocyc/ECOLI:CPLX0-3964"/>
                </rdf:Bag>
              </bqbiol:isVersionOf>
            </rdf:Description>
          </rdf:RDF>
        </annotation>
      </species>
      <species metaid="meta_Ribo_CAA" sboTerm="SBO:0000296" id="Ribo_CAA" name="Ribo_CAA" compartment="cell" initialConcentration="0" substanceUnits="umol" hasOnlySubstanceUnits="false" boundaryCondition="false" constant="false">
        <annotation>
          <rdf:RDF xmlns:rdf="http://www.w3.org/1999/02/22-rdf-syntax-ns#" xmlns:dcterms="http://purl.org/dc/terms/" xmlns:vCard="http://www.w3.org/2001/vcard-rdf/3.0#" xmlns:vCard4="http://www.w3.org/2006/vcard/ns#" xmlns:bqbiol="http://biomodels.net/biology-qualifiers/" xmlns:bqmodel="http://biomodels.net/model-qualifiers/">
            <rdf:Description rdf:about="#meta_Ribo_CAA">
              <bqbiol:isVersionOf>
                <rdf:Bag>
                  <rdf:li rdf:resource="http://identifiers.org/biocyc/ECOLI:CPLX0-3964"/>
                </rdf:Bag>
              </bqbiol:isVersionOf>
            </rdf:Description>
          </rdf:RDF>
        </annotation>
      </species>
      <species metaid="meta_Ribo_CAC" sboTerm="SBO:0000296" id="Ribo_CAC" name="Ribo_CAC" compartment="cell" initialConcentration="0" substanceUnits="umol" hasOnlySubstanceUnits="false" boundaryCondition="false" constant="false">
        <annotation>
          <rdf:RDF xmlns:rdf="http://www.w3.org/1999/02/22-rdf-syntax-ns#" xmlns:dcterms="http://purl.org/dc/terms/" xmlns:vCard="http://www.w3.org/2001/vcard-rdf/3.0#" xmlns:vCard4="http://www.w3.org/2006/vcard/ns#" xmlns:bqbiol="http://biomodels.net/biology-qualifiers/" xmlns:bqmodel="http://biomodels.net/model-qualifiers/">
            <rdf:Description rdf:about="#meta_Ribo_CAC">
              <bqbiol:isVersionOf>
                <rdf:Bag>
                  <rdf:li rdf:resource="http://identifiers.org/biocyc/ECOLI:CPLX0-3964"/>
                </rdf:Bag>
              </bqbiol:isVersionOf>
            </rdf:Description>
          </rdf:RDF>
        </annotation>
      </species>
      <species metaid="meta_Ribo_CAG" sboTerm="SBO:0000296" id="Ribo_CAG" name="Ribo_CAG" compartment="cell" initialConcentration="0" substanceUnits="umol" hasOnlySubstanceUnits="false" boundaryCondition="false" constant="false">
        <annotation>
          <rdf:RDF xmlns:rdf="http://www.w3.org/1999/02/22-rdf-syntax-ns#" xmlns:dcterms="http://purl.org/dc/terms/" xmlns:vCard="http://www.w3.org/2001/vcard-rdf/3.0#" xmlns:vCard4="http://www.w3.org/2006/vcard/ns#" xmlns:bqbiol="http://biomodels.net/biology-qualifiers/" xmlns:bqmodel="http://biomodels.net/model-qualifiers/">
            <rdf:Description rdf:about="#meta_Ribo_CAG">
              <bqbiol:isVersionOf>
                <rdf:Bag>
                  <rdf:li rdf:resource="http://identifiers.org/biocyc/ECOLI:CPLX0-3964"/>
                </rdf:Bag>
              </bqbiol:isVersionOf>
            </rdf:Description>
          </rdf:RDF>
        </annotation>
      </species>
      <species metaid="meta_Ribo_CAU" sboTerm="SBO:0000296" id="Ribo_CAU" name="Ribo_CAU" compartment="cell" initialConcentration="0" substanceUnits="umol" hasOnlySubstanceUnits="false" boundaryCondition="false" constant="false">
        <annotation>
          <rdf:RDF xmlns:rdf="http://www.w3.org/1999/02/22-rdf-syntax-ns#" xmlns:dcterms="http://purl.org/dc/terms/" xmlns:vCard="http://www.w3.org/2001/vcard-rdf/3.0#" xmlns:vCard4="http://www.w3.org/2006/vcard/ns#" xmlns:bqbiol="http://biomodels.net/biology-qualifiers/" xmlns:bqmodel="http://biomodels.net/model-qualifiers/">
            <rdf:Description rdf:about="#meta_Ribo_CAU">
              <bqbiol:isVersionOf>
                <rdf:Bag>
                  <rdf:li rdf:resource="http://identifiers.org/biocyc/ECOLI:CPLX0-3964"/>
                </rdf:Bag>
              </bqbiol:isVersionOf>
            </rdf:Description>
          </rdf:RDF>
        </annotation>
      </species>
      <species metaid="meta_Ribo_CCA" sboTerm="SBO:0000296" id="Ribo_CCA" name="Ribo_CCA" compartment="cell" initialConcentration="0" substanceUnits="umol" hasOnlySubstanceUnits="false" boundaryCondition="false" constant="false">
        <annotation>
          <rdf:RDF xmlns:rdf="http://www.w3.org/1999/02/22-rdf-syntax-ns#" xmlns:dcterms="http://purl.org/dc/terms/" xmlns:vCard="http://www.w3.org/2001/vcard-rdf/3.0#" xmlns:vCard4="http://www.w3.org/2006/vcard/ns#" xmlns:bqbiol="http://biomodels.net/biology-qualifiers/" xmlns:bqmodel="http://biomodels.net/model-qualifiers/">
            <rdf:Description rdf:about="#meta_Ribo_CCA">
              <bqbiol:isVersionOf>
                <rdf:Bag>
                  <rdf:li rdf:resource="http://identifiers.org/biocyc/ECOLI:CPLX0-3964"/>
                </rdf:Bag>
              </bqbiol:isVersionOf>
            </rdf:Description>
          </rdf:RDF>
        </annotation>
      </species>
      <species metaid="meta_Ribo_CCC" sboTerm="SBO:0000296" id="Ribo_CCC" name="Ribo_CCC" compartment="cell" initialConcentration="0" substanceUnits="umol" hasOnlySubstanceUnits="false" boundaryCondition="false" constant="false">
        <annotation>
          <rdf:RDF xmlns:rdf="http://www.w3.org/1999/02/22-rdf-syntax-ns#" xmlns:dcterms="http://purl.org/dc/terms/" xmlns:vCard="http://www.w3.org/2001/vcard-rdf/3.0#" xmlns:vCard4="http://www.w3.org/2006/vcard/ns#" xmlns:bqbiol="http://biomodels.net/biology-qualifiers/" xmlns:bqmodel="http://biomodels.net/model-qualifiers/">
            <rdf:Description rdf:about="#meta_Ribo_CCC">
              <bqbiol:isVersionOf>
                <rdf:Bag>
                  <rdf:li rdf:resource="http://identifiers.org/biocyc/ECOLI:CPLX0-3964"/>
                </rdf:Bag>
              </bqbiol:isVersionOf>
            </rdf:Description>
          </rdf:RDF>
        </annotation>
      </species>
      <species metaid="meta_Ribo_CCG" sboTerm="SBO:0000296" id="Ribo_CCG" name="Ribo_CCG" compartment="cell" initialConcentration="0" substanceUnits="umol" hasOnlySubstanceUnits="false" boundaryCondition="false" constant="false">
        <annotation>
          <rdf:RDF xmlns:rdf="http://www.w3.org/1999/02/22-rdf-syntax-ns#" xmlns:dcterms="http://purl.org/dc/terms/" xmlns:vCard="http://www.w3.org/2001/vcard-rdf/3.0#" xmlns:vCard4="http://www.w3.org/2006/vcard/ns#" xmlns:bqbiol="http://biomodels.net/biology-qualifiers/" xmlns:bqmodel="http://biomodels.net/model-qualifiers/">
            <rdf:Description rdf:about="#meta_Ribo_CCG">
              <bqbiol:isVersionOf>
                <rdf:Bag>
                  <rdf:li rdf:resource="http://identifiers.org/biocyc/ECOLI:CPLX0-3964"/>
                </rdf:Bag>
              </bqbiol:isVersionOf>
            </rdf:Description>
          </rdf:RDF>
        </annotation>
      </species>
      <species metaid="meta_Ribo_CCU" sboTerm="SBO:0000296" id="Ribo_CCU" name="Ribo_CCU" compartment="cell" initialConcentration="0" substanceUnits="umol" hasOnlySubstanceUnits="false" boundaryCondition="false" constant="false">
        <annotation>
          <rdf:RDF xmlns:rdf="http://www.w3.org/1999/02/22-rdf-syntax-ns#" xmlns:dcterms="http://purl.org/dc/terms/" xmlns:vCard="http://www.w3.org/2001/vcard-rdf/3.0#" xmlns:vCard4="http://www.w3.org/2006/vcard/ns#" xmlns:bqbiol="http://biomodels.net/biology-qualifiers/" xmlns:bqmodel="http://biomodels.net/model-qualifiers/">
            <rdf:Description rdf:about="#meta_Ribo_CCU">
              <bqbiol:isVersionOf>
                <rdf:Bag>
                  <rdf:li rdf:resource="http://identifiers.org/biocyc/ECOLI:CPLX0-3964"/>
                </rdf:Bag>
              </bqbiol:isVersionOf>
            </rdf:Description>
          </rdf:RDF>
        </annotation>
      </species>
      <species metaid="meta_Ribo_CGA" sboTerm="SBO:0000296" id="Ribo_CGA" name="Ribo_CGA" compartment="cell" initialConcentration="0" substanceUnits="umol" hasOnlySubstanceUnits="false" boundaryCondition="false" constant="false">
        <annotation>
          <rdf:RDF xmlns:rdf="http://www.w3.org/1999/02/22-rdf-syntax-ns#" xmlns:dcterms="http://purl.org/dc/terms/" xmlns:vCard="http://www.w3.org/2001/vcard-rdf/3.0#" xmlns:vCard4="http://www.w3.org/2006/vcard/ns#" xmlns:bqbiol="http://biomodels.net/biology-qualifiers/" xmlns:bqmodel="http://biomodels.net/model-qualifiers/">
            <rdf:Description rdf:about="#meta_Ribo_CGA">
              <bqbiol:isVersionOf>
                <rdf:Bag>
                  <rdf:li rdf:resource="http://identifiers.org/biocyc/ECOLI:CPLX0-3964"/>
                </rdf:Bag>
              </bqbiol:isVersionOf>
            </rdf:Description>
          </rdf:RDF>
        </annotation>
      </species>
      <species metaid="meta_Ribo_CGC" sboTerm="SBO:0000296" id="Ribo_CGC" name="Ribo_CGC" compartment="cell" initialConcentration="0" substanceUnits="umol" hasOnlySubstanceUnits="false" boundaryCondition="false" constant="false">
        <annotation>
          <rdf:RDF xmlns:rdf="http://www.w3.org/1999/02/22-rdf-syntax-ns#" xmlns:dcterms="http://purl.org/dc/terms/" xmlns:vCard="http://www.w3.org/2001/vcard-rdf/3.0#" xmlns:vCard4="http://www.w3.org/2006/vcard/ns#" xmlns:bqbiol="http://biomodels.net/biology-qualifiers/" xmlns:bqmodel="http://biomodels.net/model-qualifiers/">
            <rdf:Description rdf:about="#meta_Ribo_CGC">
              <bqbiol:isVersionOf>
                <rdf:Bag>
                  <rdf:li rdf:resource="http://identifiers.org/biocyc/ECOLI:CPLX0-3964"/>
                </rdf:Bag>
              </bqbiol:isVersionOf>
            </rdf:Description>
          </rdf:RDF>
        </annotation>
      </species>
      <species metaid="meta_Ribo_CGG" sboTerm="SBO:0000296" id="Ribo_CGG" name="Ribo_CGG" compartment="cell" initialConcentration="0" substanceUnits="umol" hasOnlySubstanceUnits="false" boundaryCondition="false" constant="false">
        <annotation>
          <rdf:RDF xmlns:rdf="http://www.w3.org/1999/02/22-rdf-syntax-ns#" xmlns:dcterms="http://purl.org/dc/terms/" xmlns:vCard="http://www.w3.org/2001/vcard-rdf/3.0#" xmlns:vCard4="http://www.w3.org/2006/vcard/ns#" xmlns:bqbiol="http://biomodels.net/biology-qualifiers/" xmlns:bqmodel="http://biomodels.net/model-qualifiers/">
            <rdf:Description rdf:about="#meta_Ribo_CGG">
              <bqbiol:isVersionOf>
                <rdf:Bag>
                  <rdf:li rdf:resource="http://identifiers.org/biocyc/ECOLI:CPLX0-3964"/>
                </rdf:Bag>
              </bqbiol:isVersionOf>
            </rdf:Description>
          </rdf:RDF>
        </annotation>
      </species>
      <species metaid="meta_Ribo_CGU" sboTerm="SBO:0000296" id="Ribo_CGU" name="Ribo_CGU" compartment="cell" initialConcentration="0" substanceUnits="umol" hasOnlySubstanceUnits="false" boundaryCondition="false" constant="false">
        <annotation>
          <rdf:RDF xmlns:rdf="http://www.w3.org/1999/02/22-rdf-syntax-ns#" xmlns:dcterms="http://purl.org/dc/terms/" xmlns:vCard="http://www.w3.org/2001/vcard-rdf/3.0#" xmlns:vCard4="http://www.w3.org/2006/vcard/ns#" xmlns:bqbiol="http://biomodels.net/biology-qualifiers/" xmlns:bqmodel="http://biomodels.net/model-qualifiers/">
            <rdf:Description rdf:about="#meta_Ribo_CGU">
              <bqbiol:isVersionOf>
                <rdf:Bag>
                  <rdf:li rdf:resource="http://identifiers.org/biocyc/ECOLI:CPLX0-3964"/>
                </rdf:Bag>
              </bqbiol:isVersionOf>
            </rdf:Description>
          </rdf:RDF>
        </annotation>
      </species>
      <species metaid="meta_Ribo_CUA" sboTerm="SBO:0000296" id="Ribo_CUA" name="Ribo_CUA" compartment="cell" initialConcentration="0" substanceUnits="umol" hasOnlySubstanceUnits="false" boundaryCondition="false" constant="false">
        <annotation>
          <rdf:RDF xmlns:rdf="http://www.w3.org/1999/02/22-rdf-syntax-ns#" xmlns:dcterms="http://purl.org/dc/terms/" xmlns:vCard="http://www.w3.org/2001/vcard-rdf/3.0#" xmlns:vCard4="http://www.w3.org/2006/vcard/ns#" xmlns:bqbiol="http://biomodels.net/biology-qualifiers/" xmlns:bqmodel="http://biomodels.net/model-qualifiers/">
            <rdf:Description rdf:about="#meta_Ribo_CUA">
              <bqbiol:isVersionOf>
                <rdf:Bag>
                  <rdf:li rdf:resource="http://identifiers.org/biocyc/ECOLI:CPLX0-3964"/>
                </rdf:Bag>
              </bqbiol:isVersionOf>
            </rdf:Description>
          </rdf:RDF>
        </annotation>
      </species>
      <species metaid="meta_Ribo_CUC" sboTerm="SBO:0000296" id="Ribo_CUC" name="Ribo_CUC" compartment="cell" initialConcentration="0" substanceUnits="umol" hasOnlySubstanceUnits="false" boundaryCondition="false" constant="false">
        <annotation>
          <rdf:RDF xmlns:rdf="http://www.w3.org/1999/02/22-rdf-syntax-ns#" xmlns:dcterms="http://purl.org/dc/terms/" xmlns:vCard="http://www.w3.org/2001/vcard-rdf/3.0#" xmlns:vCard4="http://www.w3.org/2006/vcard/ns#" xmlns:bqbiol="http://biomodels.net/biology-qualifiers/" xmlns:bqmodel="http://biomodels.net/model-qualifiers/">
            <rdf:Description rdf:about="#meta_Ribo_CUC">
              <bqbiol:isVersionOf>
                <rdf:Bag>
                  <rdf:li rdf:resource="http://identifiers.org/biocyc/ECOLI:CPLX0-3964"/>
                </rdf:Bag>
              </bqbiol:isVersionOf>
            </rdf:Description>
          </rdf:RDF>
        </annotation>
      </species>
      <species metaid="meta_Ribo_CUG" sboTerm="SBO:0000296" id="Ribo_CUG" name="Ribo_CUG" compartment="cell" initialConcentration="0" substanceUnits="umol" hasOnlySubstanceUnits="false" boundaryCondition="false" constant="false">
        <annotation>
          <rdf:RDF xmlns:rdf="http://www.w3.org/1999/02/22-rdf-syntax-ns#" xmlns:dcterms="http://purl.org/dc/terms/" xmlns:vCard="http://www.w3.org/2001/vcard-rdf/3.0#" xmlns:vCard4="http://www.w3.org/2006/vcard/ns#" xmlns:bqbiol="http://biomodels.net/biology-qualifiers/" xmlns:bqmodel="http://biomodels.net/model-qualifiers/">
            <rdf:Description rdf:about="#meta_Ribo_CUG">
              <bqbiol:isVersionOf>
                <rdf:Bag>
                  <rdf:li rdf:resource="http://identifiers.org/biocyc/ECOLI:CPLX0-3964"/>
                </rdf:Bag>
              </bqbiol:isVersionOf>
            </rdf:Description>
          </rdf:RDF>
        </annotation>
      </species>
      <species metaid="meta_Ribo_CUU" sboTerm="SBO:0000296" id="Ribo_CUU" name="Ribo_CUU" compartment="cell" initialConcentration="0" substanceUnits="umol" hasOnlySubstanceUnits="false" boundaryCondition="false" constant="false">
        <annotation>
          <rdf:RDF xmlns:rdf="http://www.w3.org/1999/02/22-rdf-syntax-ns#" xmlns:dcterms="http://purl.org/dc/terms/" xmlns:vCard="http://www.w3.org/2001/vcard-rdf/3.0#" xmlns:vCard4="http://www.w3.org/2006/vcard/ns#" xmlns:bqbiol="http://biomodels.net/biology-qualifiers/" xmlns:bqmodel="http://biomodels.net/model-qualifiers/">
            <rdf:Description rdf:about="#meta_Ribo_CUU">
              <bqbiol:isVersionOf>
                <rdf:Bag>
                  <rdf:li rdf:resource="http://identifiers.org/biocyc/ECOLI:CPLX0-3964"/>
                </rdf:Bag>
              </bqbiol:isVersionOf>
            </rdf:Description>
          </rdf:RDF>
        </annotation>
      </species>
      <species metaid="meta_Ribo_GAA" sboTerm="SBO:0000296" id="Ribo_GAA" name="Ribo_GAA" compartment="cell" initialConcentration="0" substanceUnits="umol" hasOnlySubstanceUnits="false" boundaryCondition="false" constant="false">
        <annotation>
          <rdf:RDF xmlns:rdf="http://www.w3.org/1999/02/22-rdf-syntax-ns#" xmlns:dcterms="http://purl.org/dc/terms/" xmlns:vCard="http://www.w3.org/2001/vcard-rdf/3.0#" xmlns:vCard4="http://www.w3.org/2006/vcard/ns#" xmlns:bqbiol="http://biomodels.net/biology-qualifiers/" xmlns:bqmodel="http://biomodels.net/model-qualifiers/">
            <rdf:Description rdf:about="#meta_Ribo_GAA">
              <bqbiol:isVersionOf>
                <rdf:Bag>
                  <rdf:li rdf:resource="http://identifiers.org/biocyc/ECOLI:CPLX0-3964"/>
                </rdf:Bag>
              </bqbiol:isVersionOf>
            </rdf:Description>
          </rdf:RDF>
        </annotation>
      </species>
      <species metaid="meta_Ribo_GAC" sboTerm="SBO:0000296" id="Ribo_GAC" name="Ribo_GAC" compartment="cell" initialConcentration="0" substanceUnits="umol" hasOnlySubstanceUnits="false" boundaryCondition="false" constant="false">
        <annotation>
          <rdf:RDF xmlns:rdf="http://www.w3.org/1999/02/22-rdf-syntax-ns#" xmlns:dcterms="http://purl.org/dc/terms/" xmlns:vCard="http://www.w3.org/2001/vcard-rdf/3.0#" xmlns:vCard4="http://www.w3.org/2006/vcard/ns#" xmlns:bqbiol="http://biomodels.net/biology-qualifiers/" xmlns:bqmodel="http://biomodels.net/model-qualifiers/">
            <rdf:Description rdf:about="#meta_Ribo_GAC">
              <bqbiol:isVersionOf>
                <rdf:Bag>
                  <rdf:li rdf:resource="http://identifiers.org/biocyc/ECOLI:CPLX0-3964"/>
                </rdf:Bag>
              </bqbiol:isVersionOf>
            </rdf:Description>
          </rdf:RDF>
        </annotation>
      </species>
      <species metaid="meta_Ribo_GAG" sboTerm="SBO:0000296" id="Ribo_GAG" name="Ribo_GAG" compartment="cell" initialConcentration="0" substanceUnits="umol" hasOnlySubstanceUnits="false" boundaryCondition="false" constant="false">
        <annotation>
          <rdf:RDF xmlns:rdf="http://www.w3.org/1999/02/22-rdf-syntax-ns#" xmlns:dcterms="http://purl.org/dc/terms/" xmlns:vCard="http://www.w3.org/2001/vcard-rdf/3.0#" xmlns:vCard4="http://www.w3.org/2006/vcard/ns#" xmlns:bqbiol="http://biomodels.net/biology-qualifiers/" xmlns:bqmodel="http://biomodels.net/model-qualifiers/">
            <rdf:Description rdf:about="#meta_Ribo_GAG">
              <bqbiol:isVersionOf>
                <rdf:Bag>
                  <rdf:li rdf:resource="http://identifiers.org/biocyc/ECOLI:CPLX0-3964"/>
                </rdf:Bag>
              </bqbiol:isVersionOf>
            </rdf:Description>
          </rdf:RDF>
        </annotation>
      </species>
      <species metaid="meta_Ribo_GAU" sboTerm="SBO:0000296" id="Ribo_GAU" name="Ribo_GAU" compartment="cell" initialConcentration="0" substanceUnits="umol" hasOnlySubstanceUnits="false" boundaryCondition="false" constant="false">
        <annotation>
          <rdf:RDF xmlns:rdf="http://www.w3.org/1999/02/22-rdf-syntax-ns#" xmlns:dcterms="http://purl.org/dc/terms/" xmlns:vCard="http://www.w3.org/2001/vcard-rdf/3.0#" xmlns:vCard4="http://www.w3.org/2006/vcard/ns#" xmlns:bqbiol="http://biomodels.net/biology-qualifiers/" xmlns:bqmodel="http://biomodels.net/model-qualifiers/">
            <rdf:Description rdf:about="#meta_Ribo_GAU">
              <bqbiol:isVersionOf>
                <rdf:Bag>
                  <rdf:li rdf:resource="http://identifiers.org/biocyc/ECOLI:CPLX0-3964"/>
                </rdf:Bag>
              </bqbiol:isVersionOf>
            </rdf:Description>
          </rdf:RDF>
        </annotation>
      </species>
      <species metaid="meta_Ribo_GCA" sboTerm="SBO:0000296" id="Ribo_GCA" name="Ribo_GCA" compartment="cell" initialConcentration="0" substanceUnits="umol" hasOnlySubstanceUnits="false" boundaryCondition="false" constant="false">
        <annotation>
          <rdf:RDF xmlns:rdf="http://www.w3.org/1999/02/22-rdf-syntax-ns#" xmlns:dcterms="http://purl.org/dc/terms/" xmlns:vCard="http://www.w3.org/2001/vcard-rdf/3.0#" xmlns:vCard4="http://www.w3.org/2006/vcard/ns#" xmlns:bqbiol="http://biomodels.net/biology-qualifiers/" xmlns:bqmodel="http://biomodels.net/model-qualifiers/">
            <rdf:Description rdf:about="#meta_Ribo_GCA">
              <bqbiol:isVersionOf>
                <rdf:Bag>
                  <rdf:li rdf:resource="http://identifiers.org/biocyc/ECOLI:CPLX0-3964"/>
                </rdf:Bag>
              </bqbiol:isVersionOf>
            </rdf:Description>
          </rdf:RDF>
        </annotation>
      </species>
      <species metaid="meta_Ribo_GCC" sboTerm="SBO:0000296" id="Ribo_GCC" name="Ribo_GCC" compartment="cell" initialConcentration="0" substanceUnits="umol" hasOnlySubstanceUnits="false" boundaryCondition="false" constant="false">
        <annotation>
          <rdf:RDF xmlns:rdf="http://www.w3.org/1999/02/22-rdf-syntax-ns#" xmlns:dcterms="http://purl.org/dc/terms/" xmlns:vCard="http://www.w3.org/2001/vcard-rdf/3.0#" xmlns:vCard4="http://www.w3.org/2006/vcard/ns#" xmlns:bqbiol="http://biomodels.net/biology-qualifiers/" xmlns:bqmodel="http://biomodels.net/model-qualifiers/">
            <rdf:Description rdf:about="#meta_Ribo_GCC">
              <bqbiol:isVersionOf>
                <rdf:Bag>
                  <rdf:li rdf:resource="http://identifiers.org/biocyc/ECOLI:CPLX0-3964"/>
                </rdf:Bag>
              </bqbiol:isVersionOf>
            </rdf:Description>
          </rdf:RDF>
        </annotation>
      </species>
      <species metaid="meta_Ribo_GCG" sboTerm="SBO:0000296" id="Ribo_GCG" name="Ribo_GCG" compartment="cell" initialConcentration="0" substanceUnits="umol" hasOnlySubstanceUnits="false" boundaryCondition="false" constant="false">
        <annotation>
          <rdf:RDF xmlns:rdf="http://www.w3.org/1999/02/22-rdf-syntax-ns#" xmlns:dcterms="http://purl.org/dc/terms/" xmlns:vCard="http://www.w3.org/2001/vcard-rdf/3.0#" xmlns:vCard4="http://www.w3.org/2006/vcard/ns#" xmlns:bqbiol="http://biomodels.net/biology-qualifiers/" xmlns:bqmodel="http://biomodels.net/model-qualifiers/">
            <rdf:Description rdf:about="#meta_Ribo_GCG">
              <bqbiol:isVersionOf>
                <rdf:Bag>
                  <rdf:li rdf:resource="http://identifiers.org/biocyc/ECOLI:CPLX0-3964"/>
                </rdf:Bag>
              </bqbiol:isVersionOf>
            </rdf:Description>
          </rdf:RDF>
        </annotation>
      </species>
      <species metaid="meta_Ribo_GCU" sboTerm="SBO:0000296" id="Ribo_GCU" name="Ribo_GCU" compartment="cell" initialConcentration="0" substanceUnits="umol" hasOnlySubstanceUnits="false" boundaryCondition="false" constant="false">
        <annotation>
          <rdf:RDF xmlns:rdf="http://www.w3.org/1999/02/22-rdf-syntax-ns#" xmlns:dcterms="http://purl.org/dc/terms/" xmlns:vCard="http://www.w3.org/2001/vcard-rdf/3.0#" xmlns:vCard4="http://www.w3.org/2006/vcard/ns#" xmlns:bqbiol="http://biomodels.net/biology-qualifiers/" xmlns:bqmodel="http://biomodels.net/model-qualifiers/">
            <rdf:Description rdf:about="#meta_Ribo_GCU">
              <bqbiol:isVersionOf>
                <rdf:Bag>
                  <rdf:li rdf:resource="http://identifiers.org/biocyc/ECOLI:CPLX0-3964"/>
                </rdf:Bag>
              </bqbiol:isVersionOf>
            </rdf:Description>
          </rdf:RDF>
        </annotation>
      </species>
      <species metaid="meta_Ribo_GGA" sboTerm="SBO:0000296" id="Ribo_GGA" name="Ribo_GGA" compartment="cell" initialConcentration="0" substanceUnits="umol" hasOnlySubstanceUnits="false" boundaryCondition="false" constant="false">
        <annotation>
          <rdf:RDF xmlns:rdf="http://www.w3.org/1999/02/22-rdf-syntax-ns#" xmlns:dcterms="http://purl.org/dc/terms/" xmlns:vCard="http://www.w3.org/2001/vcard-rdf/3.0#" xmlns:vCard4="http://www.w3.org/2006/vcard/ns#" xmlns:bqbiol="http://biomodels.net/biology-qualifiers/" xmlns:bqmodel="http://biomodels.net/model-qualifiers/">
            <rdf:Description rdf:about="#meta_Ribo_GGA">
              <bqbiol:isVersionOf>
                <rdf:Bag>
                  <rdf:li rdf:resource="http://identifiers.org/biocyc/ECOLI:CPLX0-3964"/>
                </rdf:Bag>
              </bqbiol:isVersionOf>
            </rdf:Description>
          </rdf:RDF>
        </annotation>
      </species>
      <species metaid="meta_Ribo_GGC" sboTerm="SBO:0000296" id="Ribo_GGC" name="Ribo_GGC" compartment="cell" initialConcentration="0" substanceUnits="umol" hasOnlySubstanceUnits="false" boundaryCondition="false" constant="false">
        <annotation>
          <rdf:RDF xmlns:rdf="http://www.w3.org/1999/02/22-rdf-syntax-ns#" xmlns:dcterms="http://purl.org/dc/terms/" xmlns:vCard="http://www.w3.org/2001/vcard-rdf/3.0#" xmlns:vCard4="http://www.w3.org/2006/vcard/ns#" xmlns:bqbiol="http://biomodels.net/biology-qualifiers/" xmlns:bqmodel="http://biomodels.net/model-qualifiers/">
            <rdf:Description rdf:about="#meta_Ribo_GGC">
              <bqbiol:isVersionOf>
                <rdf:Bag>
                  <rdf:li rdf:resource="http://identifiers.org/biocyc/ECOLI:CPLX0-3964"/>
                </rdf:Bag>
              </bqbiol:isVersionOf>
            </rdf:Description>
          </rdf:RDF>
        </annotation>
      </species>
      <species metaid="meta_Ribo_GGG" sboTerm="SBO:0000296" id="Ribo_GGG" name="Ribo_GGG" compartment="cell" initialConcentration="0" substanceUnits="umol" hasOnlySubstanceUnits="false" boundaryCondition="false" constant="false">
        <annotation>
          <rdf:RDF xmlns:rdf="http://www.w3.org/1999/02/22-rdf-syntax-ns#" xmlns:dcterms="http://purl.org/dc/terms/" xmlns:vCard="http://www.w3.org/2001/vcard-rdf/3.0#" xmlns:vCard4="http://www.w3.org/2006/vcard/ns#" xmlns:bqbiol="http://biomodels.net/biology-qualifiers/" xmlns:bqmodel="http://biomodels.net/model-qualifiers/">
            <rdf:Description rdf:about="#meta_Ribo_GGG">
              <bqbiol:isVersionOf>
                <rdf:Bag>
                  <rdf:li rdf:resource="http://identifiers.org/biocyc/ECOLI:CPLX0-3964"/>
                </rdf:Bag>
              </bqbiol:isVersionOf>
            </rdf:Description>
          </rdf:RDF>
        </annotation>
      </species>
      <species metaid="meta_Ribo_GGU" sboTerm="SBO:0000296" id="Ribo_GGU" name="Ribo_GGU" compartment="cell" initialConcentration="0" substanceUnits="umol" hasOnlySubstanceUnits="false" boundaryCondition="false" constant="false">
        <annotation>
          <rdf:RDF xmlns:rdf="http://www.w3.org/1999/02/22-rdf-syntax-ns#" xmlns:dcterms="http://purl.org/dc/terms/" xmlns:vCard="http://www.w3.org/2001/vcard-rdf/3.0#" xmlns:vCard4="http://www.w3.org/2006/vcard/ns#" xmlns:bqbiol="http://biomodels.net/biology-qualifiers/" xmlns:bqmodel="http://biomodels.net/model-qualifiers/">
            <rdf:Description rdf:about="#meta_Ribo_GGU">
              <bqbiol:isVersionOf>
                <rdf:Bag>
                  <rdf:li rdf:resource="http://identifiers.org/biocyc/ECOLI:CPLX0-3964"/>
                </rdf:Bag>
              </bqbiol:isVersionOf>
            </rdf:Description>
          </rdf:RDF>
        </annotation>
      </species>
      <species metaid="meta_Ribo_GUA" sboTerm="SBO:0000296" id="Ribo_GUA" name="Ribo_GUA" compartment="cell" initialConcentration="0" substanceUnits="umol" hasOnlySubstanceUnits="false" boundaryCondition="false" constant="false">
        <annotation>
          <rdf:RDF xmlns:rdf="http://www.w3.org/1999/02/22-rdf-syntax-ns#" xmlns:dcterms="http://purl.org/dc/terms/" xmlns:vCard="http://www.w3.org/2001/vcard-rdf/3.0#" xmlns:vCard4="http://www.w3.org/2006/vcard/ns#" xmlns:bqbiol="http://biomodels.net/biology-qualifiers/" xmlns:bqmodel="http://biomodels.net/model-qualifiers/">
            <rdf:Description rdf:about="#meta_Ribo_GUA">
              <bqbiol:isVersionOf>
                <rdf:Bag>
                  <rdf:li rdf:resource="http://identifiers.org/biocyc/ECOLI:CPLX0-3964"/>
                </rdf:Bag>
              </bqbiol:isVersionOf>
            </rdf:Description>
          </rdf:RDF>
        </annotation>
      </species>
      <species metaid="meta_Ribo_GUC" sboTerm="SBO:0000296" id="Ribo_GUC" name="Ribo_GUC" compartment="cell" initialConcentration="0" substanceUnits="umol" hasOnlySubstanceUnits="false" boundaryCondition="false" constant="false">
        <annotation>
          <rdf:RDF xmlns:rdf="http://www.w3.org/1999/02/22-rdf-syntax-ns#" xmlns:dcterms="http://purl.org/dc/terms/" xmlns:vCard="http://www.w3.org/2001/vcard-rdf/3.0#" xmlns:vCard4="http://www.w3.org/2006/vcard/ns#" xmlns:bqbiol="http://biomodels.net/biology-qualifiers/" xmlns:bqmodel="http://biomodels.net/model-qualifiers/">
            <rdf:Description rdf:about="#meta_Ribo_GUC">
              <bqbiol:isVersionOf>
                <rdf:Bag>
                  <rdf:li rdf:resource="http://identifiers.org/biocyc/ECOLI:CPLX0-3964"/>
                </rdf:Bag>
              </bqbiol:isVersionOf>
            </rdf:Description>
          </rdf:RDF>
        </annotation>
      </species>
      <species metaid="meta_Ribo_GUG" sboTerm="SBO:0000296" id="Ribo_GUG" name="Ribo_GUG" compartment="cell" initialConcentration="0" substanceUnits="umol" hasOnlySubstanceUnits="false" boundaryCondition="false" constant="false">
        <annotation>
          <rdf:RDF xmlns:rdf="http://www.w3.org/1999/02/22-rdf-syntax-ns#" xmlns:dcterms="http://purl.org/dc/terms/" xmlns:vCard="http://www.w3.org/2001/vcard-rdf/3.0#" xmlns:vCard4="http://www.w3.org/2006/vcard/ns#" xmlns:bqbiol="http://biomodels.net/biology-qualifiers/" xmlns:bqmodel="http://biomodels.net/model-qualifiers/">
            <rdf:Description rdf:about="#meta_Ribo_GUG">
              <bqbiol:isVersionOf>
                <rdf:Bag>
                  <rdf:li rdf:resource="http://identifiers.org/biocyc/ECOLI:CPLX0-3964"/>
                </rdf:Bag>
              </bqbiol:isVersionOf>
            </rdf:Description>
          </rdf:RDF>
        </annotation>
      </species>
      <species metaid="meta_Ribo_GUU" sboTerm="SBO:0000296" id="Ribo_GUU" name="Ribo_GUU" compartment="cell" initialConcentration="0" substanceUnits="umol" hasOnlySubstanceUnits="false" boundaryCondition="false" constant="false">
        <annotation>
          <rdf:RDF xmlns:rdf="http://www.w3.org/1999/02/22-rdf-syntax-ns#" xmlns:dcterms="http://purl.org/dc/terms/" xmlns:vCard="http://www.w3.org/2001/vcard-rdf/3.0#" xmlns:vCard4="http://www.w3.org/2006/vcard/ns#" xmlns:bqbiol="http://biomodels.net/biology-qualifiers/" xmlns:bqmodel="http://biomodels.net/model-qualifiers/">
            <rdf:Description rdf:about="#meta_Ribo_GUU">
              <bqbiol:isVersionOf>
                <rdf:Bag>
                  <rdf:li rdf:resource="http://identifiers.org/biocyc/ECOLI:CPLX0-3964"/>
                </rdf:Bag>
              </bqbiol:isVersionOf>
            </rdf:Description>
          </rdf:RDF>
        </annotation>
      </species>
      <species metaid="meta_Ribo_UAC" sboTerm="SBO:0000296" id="Ribo_UAC" name="Ribo_UAC" compartment="cell" initialConcentration="0" substanceUnits="umol" hasOnlySubstanceUnits="false" boundaryCondition="false" constant="false">
        <annotation>
          <rdf:RDF xmlns:rdf="http://www.w3.org/1999/02/22-rdf-syntax-ns#" xmlns:dcterms="http://purl.org/dc/terms/" xmlns:vCard="http://www.w3.org/2001/vcard-rdf/3.0#" xmlns:vCard4="http://www.w3.org/2006/vcard/ns#" xmlns:bqbiol="http://biomodels.net/biology-qualifiers/" xmlns:bqmodel="http://biomodels.net/model-qualifiers/">
            <rdf:Description rdf:about="#meta_Ribo_UAC">
              <bqbiol:isVersionOf>
                <rdf:Bag>
                  <rdf:li rdf:resource="http://identifiers.org/biocyc/ECOLI:CPLX0-3964"/>
                </rdf:Bag>
              </bqbiol:isVersionOf>
            </rdf:Description>
          </rdf:RDF>
        </annotation>
      </species>
      <species metaid="meta_Ribo_UAU" sboTerm="SBO:0000296" id="Ribo_UAU" name="Ribo_UAU" compartment="cell" initialConcentration="0" substanceUnits="umol" hasOnlySubstanceUnits="false" boundaryCondition="false" constant="false">
        <annotation>
          <rdf:RDF xmlns:rdf="http://www.w3.org/1999/02/22-rdf-syntax-ns#" xmlns:dcterms="http://purl.org/dc/terms/" xmlns:vCard="http://www.w3.org/2001/vcard-rdf/3.0#" xmlns:vCard4="http://www.w3.org/2006/vcard/ns#" xmlns:bqbiol="http://biomodels.net/biology-qualifiers/" xmlns:bqmodel="http://biomodels.net/model-qualifiers/">
            <rdf:Description rdf:about="#meta_Ribo_UAU">
              <bqbiol:isVersionOf>
                <rdf:Bag>
                  <rdf:li rdf:resource="http://identifiers.org/biocyc/ECOLI:CPLX0-3964"/>
                </rdf:Bag>
              </bqbiol:isVersionOf>
            </rdf:Description>
          </rdf:RDF>
        </annotation>
      </species>
      <species metaid="meta_Ribo_UCA" sboTerm="SBO:0000296" id="Ribo_UCA" name="Ribo_UCA" compartment="cell" initialConcentration="0" substanceUnits="umol" hasOnlySubstanceUnits="false" boundaryCondition="false" constant="false">
        <annotation>
          <rdf:RDF xmlns:rdf="http://www.w3.org/1999/02/22-rdf-syntax-ns#" xmlns:dcterms="http://purl.org/dc/terms/" xmlns:vCard="http://www.w3.org/2001/vcard-rdf/3.0#" xmlns:vCard4="http://www.w3.org/2006/vcard/ns#" xmlns:bqbiol="http://biomodels.net/biology-qualifiers/" xmlns:bqmodel="http://biomodels.net/model-qualifiers/">
            <rdf:Description rdf:about="#meta_Ribo_UCA">
              <bqbiol:isVersionOf>
                <rdf:Bag>
                  <rdf:li rdf:resource="http://identifiers.org/biocyc/ECOLI:CPLX0-3964"/>
                </rdf:Bag>
              </bqbiol:isVersionOf>
            </rdf:Description>
          </rdf:RDF>
        </annotation>
      </species>
      <species metaid="meta_Ribo_UCC" sboTerm="SBO:0000296" id="Ribo_UCC" name="Ribo_UCC" compartment="cell" initialConcentration="0" substanceUnits="umol" hasOnlySubstanceUnits="false" boundaryCondition="false" constant="false">
        <annotation>
          <rdf:RDF xmlns:rdf="http://www.w3.org/1999/02/22-rdf-syntax-ns#" xmlns:dcterms="http://purl.org/dc/terms/" xmlns:vCard="http://www.w3.org/2001/vcard-rdf/3.0#" xmlns:vCard4="http://www.w3.org/2006/vcard/ns#" xmlns:bqbiol="http://biomodels.net/biology-qualifiers/" xmlns:bqmodel="http://biomodels.net/model-qualifiers/">
            <rdf:Description rdf:about="#meta_Ribo_UCC">
              <bqbiol:isVersionOf>
                <rdf:Bag>
                  <rdf:li rdf:resource="http://identifiers.org/biocyc/ECOLI:CPLX0-3964"/>
                </rdf:Bag>
              </bqbiol:isVersionOf>
            </rdf:Description>
          </rdf:RDF>
        </annotation>
      </species>
      <species metaid="meta_Ribo_UCG" sboTerm="SBO:0000296" id="Ribo_UCG" name="Ribo_UCG" compartment="cell" initialConcentration="0" substanceUnits="umol" hasOnlySubstanceUnits="false" boundaryCondition="false" constant="false">
        <annotation>
          <rdf:RDF xmlns:rdf="http://www.w3.org/1999/02/22-rdf-syntax-ns#" xmlns:dcterms="http://purl.org/dc/terms/" xmlns:vCard="http://www.w3.org/2001/vcard-rdf/3.0#" xmlns:vCard4="http://www.w3.org/2006/vcard/ns#" xmlns:bqbiol="http://biomodels.net/biology-qualifiers/" xmlns:bqmodel="http://biomodels.net/model-qualifiers/">
            <rdf:Description rdf:about="#meta_Ribo_UCG">
              <bqbiol:isVersionOf>
                <rdf:Bag>
                  <rdf:li rdf:resource="http://identifiers.org/biocyc/ECOLI:CPLX0-3964"/>
                </rdf:Bag>
              </bqbiol:isVersionOf>
            </rdf:Description>
          </rdf:RDF>
        </annotation>
      </species>
      <species metaid="meta_Ribo_UCU" sboTerm="SBO:0000296" id="Ribo_UCU" name="Ribo_UCU" compartment="cell" initialConcentration="0" substanceUnits="umol" hasOnlySubstanceUnits="false" boundaryCondition="false" constant="false">
        <annotation>
          <rdf:RDF xmlns:rdf="http://www.w3.org/1999/02/22-rdf-syntax-ns#" xmlns:dcterms="http://purl.org/dc/terms/" xmlns:vCard="http://www.w3.org/2001/vcard-rdf/3.0#" xmlns:vCard4="http://www.w3.org/2006/vcard/ns#" xmlns:bqbiol="http://biomodels.net/biology-qualifiers/" xmlns:bqmodel="http://biomodels.net/model-qualifiers/">
            <rdf:Description rdf:about="#meta_Ribo_UCU">
              <bqbiol:isVersionOf>
                <rdf:Bag>
                  <rdf:li rdf:resource="http://identifiers.org/biocyc/ECOLI:CPLX0-3964"/>
                </rdf:Bag>
              </bqbiol:isVersionOf>
            </rdf:Description>
          </rdf:RDF>
        </annotation>
      </species>
      <species metaid="meta_Ribo_UGC" sboTerm="SBO:0000296" id="Ribo_UGC" name="Ribo_UGC" compartment="cell" initialConcentration="0" substanceUnits="umol" hasOnlySubstanceUnits="false" boundaryCondition="false" constant="false">
        <annotation>
          <rdf:RDF xmlns:rdf="http://www.w3.org/1999/02/22-rdf-syntax-ns#" xmlns:dcterms="http://purl.org/dc/terms/" xmlns:vCard="http://www.w3.org/2001/vcard-rdf/3.0#" xmlns:vCard4="http://www.w3.org/2006/vcard/ns#" xmlns:bqbiol="http://biomodels.net/biology-qualifiers/" xmlns:bqmodel="http://biomodels.net/model-qualifiers/">
            <rdf:Description rdf:about="#meta_Ribo_UGC">
              <bqbiol:isVersionOf>
                <rdf:Bag>
                  <rdf:li rdf:resource="http://identifiers.org/biocyc/ECOLI:CPLX0-3964"/>
                </rdf:Bag>
              </bqbiol:isVersionOf>
            </rdf:Description>
          </rdf:RDF>
        </annotation>
      </species>
      <species metaid="meta_Ribo_UGG" sboTerm="SBO:0000296" id="Ribo_UGG" name="Ribo_UGG" compartment="cell" initialConcentration="0" substanceUnits="umol" hasOnlySubstanceUnits="false" boundaryCondition="false" constant="false">
        <annotation>
          <rdf:RDF xmlns:rdf="http://www.w3.org/1999/02/22-rdf-syntax-ns#" xmlns:dcterms="http://purl.org/dc/terms/" xmlns:vCard="http://www.w3.org/2001/vcard-rdf/3.0#" xmlns:vCard4="http://www.w3.org/2006/vcard/ns#" xmlns:bqbiol="http://biomodels.net/biology-qualifiers/" xmlns:bqmodel="http://biomodels.net/model-qualifiers/">
            <rdf:Description rdf:about="#meta_Ribo_UGG">
              <bqbiol:isVersionOf>
                <rdf:Bag>
                  <rdf:li rdf:resource="http://identifiers.org/biocyc/ECOLI:CPLX0-3964"/>
                </rdf:Bag>
              </bqbiol:isVersionOf>
            </rdf:Description>
          </rdf:RDF>
        </annotation>
      </species>
      <species metaid="meta_Ribo_UGU" sboTerm="SBO:0000296" id="Ribo_UGU" name="Ribo_UGU" compartment="cell" initialConcentration="0" substanceUnits="umol" hasOnlySubstanceUnits="false" boundaryCondition="false" constant="false">
        <annotation>
          <rdf:RDF xmlns:rdf="http://www.w3.org/1999/02/22-rdf-syntax-ns#" xmlns:dcterms="http://purl.org/dc/terms/" xmlns:vCard="http://www.w3.org/2001/vcard-rdf/3.0#" xmlns:vCard4="http://www.w3.org/2006/vcard/ns#" xmlns:bqbiol="http://biomodels.net/biology-qualifiers/" xmlns:bqmodel="http://biomodels.net/model-qualifiers/">
            <rdf:Description rdf:about="#meta_Ribo_UGU">
              <bqbiol:isVersionOf>
                <rdf:Bag>
                  <rdf:li rdf:resource="http://identifiers.org/biocyc/ECOLI:CPLX0-3964"/>
                </rdf:Bag>
              </bqbiol:isVersionOf>
            </rdf:Description>
          </rdf:RDF>
        </annotation>
      </species>
      <species metaid="meta_Ribo_UUA" sboTerm="SBO:0000296" id="Ribo_UUA" name="Ribo_UUA" compartment="cell" initialConcentration="0" substanceUnits="umol" hasOnlySubstanceUnits="false" boundaryCondition="false" constant="false">
        <annotation>
          <rdf:RDF xmlns:rdf="http://www.w3.org/1999/02/22-rdf-syntax-ns#" xmlns:dcterms="http://purl.org/dc/terms/" xmlns:vCard="http://www.w3.org/2001/vcard-rdf/3.0#" xmlns:vCard4="http://www.w3.org/2006/vcard/ns#" xmlns:bqbiol="http://biomodels.net/biology-qualifiers/" xmlns:bqmodel="http://biomodels.net/model-qualifiers/">
            <rdf:Description rdf:about="#meta_Ribo_UUA">
              <bqbiol:isVersionOf>
                <rdf:Bag>
                  <rdf:li rdf:resource="http://identifiers.org/biocyc/ECOLI:CPLX0-3964"/>
                </rdf:Bag>
              </bqbiol:isVersionOf>
            </rdf:Description>
          </rdf:RDF>
        </annotation>
      </species>
      <species metaid="meta_Ribo_UUC" sboTerm="SBO:0000296" id="Ribo_UUC" name="Ribo_UUC" compartment="cell" initialConcentration="0" substanceUnits="umol" hasOnlySubstanceUnits="false" boundaryCondition="false" constant="false">
        <annotation>
          <rdf:RDF xmlns:rdf="http://www.w3.org/1999/02/22-rdf-syntax-ns#" xmlns:dcterms="http://purl.org/dc/terms/" xmlns:vCard="http://www.w3.org/2001/vcard-rdf/3.0#" xmlns:vCard4="http://www.w3.org/2006/vcard/ns#" xmlns:bqbiol="http://biomodels.net/biology-qualifiers/" xmlns:bqmodel="http://biomodels.net/model-qualifiers/">
            <rdf:Description rdf:about="#meta_Ribo_UUC">
              <bqbiol:isVersionOf>
                <rdf:Bag>
                  <rdf:li rdf:resource="http://identifiers.org/biocyc/ECOLI:CPLX0-3964"/>
                </rdf:Bag>
              </bqbiol:isVersionOf>
            </rdf:Description>
          </rdf:RDF>
        </annotation>
      </species>
      <species metaid="meta_Ribo_UUG" sboTerm="SBO:0000296" id="Ribo_UUG" name="Ribo_UUG" compartment="cell" initialConcentration="0" substanceUnits="umol" hasOnlySubstanceUnits="false" boundaryCondition="false" constant="false">
        <annotation>
          <rdf:RDF xmlns:rdf="http://www.w3.org/1999/02/22-rdf-syntax-ns#" xmlns:dcterms="http://purl.org/dc/terms/" xmlns:vCard="http://www.w3.org/2001/vcard-rdf/3.0#" xmlns:vCard4="http://www.w3.org/2006/vcard/ns#" xmlns:bqbiol="http://biomodels.net/biology-qualifiers/" xmlns:bqmodel="http://biomodels.net/model-qualifiers/">
            <rdf:Description rdf:about="#meta_Ribo_UUG">
              <bqbiol:isVersionOf>
                <rdf:Bag>
                  <rdf:li rdf:resource="http://identifiers.org/biocyc/ECOLI:CPLX0-3964"/>
                </rdf:Bag>
              </bqbiol:isVersionOf>
            </rdf:Description>
          </rdf:RDF>
        </annotation>
      </species>
      <species metaid="meta_Ribo_UUU" sboTerm="SBO:0000296" id="Ribo_UUU" name="Ribo_UUU" compartment="cell" initialConcentration="0" substanceUnits="umol" hasOnlySubstanceUnits="false" boundaryCondition="false" constant="false">
        <annotation>
          <rdf:RDF xmlns:rdf="http://www.w3.org/1999/02/22-rdf-syntax-ns#" xmlns:dcterms="http://purl.org/dc/terms/" xmlns:vCard="http://www.w3.org/2001/vcard-rdf/3.0#" xmlns:vCard4="http://www.w3.org/2006/vcard/ns#" xmlns:bqbiol="http://biomodels.net/biology-qualifiers/" xmlns:bqmodel="http://biomodels.net/model-qualifiers/">
            <rdf:Description rdf:about="#meta_Ribo_UUU">
              <bqbiol:isVersionOf>
                <rdf:Bag>
                  <rdf:li rdf:resource="http://identifiers.org/biocyc/ECOLI:CPLX0-3964"/>
                </rdf:Bag>
              </bqbiol:isVersionOf>
            </rdf:Description>
          </rdf:RDF>
        </annotation>
      </species>
      <species metaid="meta_EFTu_GTP_Ala1B_tRNA" sboTerm="SBO:0000296" id="EFTu_GTP_Ala1B_tRNA" name="EFTu_GTP_Ala1B_tRNA" compartment="cell" initialConcentration="0" substanceUnits="umol" hasOnlySubstanceUnits="false" boundaryCondition="false" constant="false">
        <annotation>
          <rdf:RDF xmlns:rdf="http://www.w3.org/1999/02/22-rdf-syntax-ns#" xmlns:dcterms="http://purl.org/dc/terms/" xmlns:vCard="http://www.w3.org/2001/vcard-rdf/3.0#" xmlns:vCard4="http://www.w3.org/2006/vcard/ns#" xmlns:bqbiol="http://biomodels.net/biology-qualifiers/" xmlns:bqmodel="http://biomodels.net/model-qualifiers/">
            <rdf:Description rdf:about="#meta_EFTu_GTP_Ala1B_tRNA">
              <bqbiol:isDescribedBy>
                <rdf:Bag>
                  <rdf:li rdf:resource="http://identifiers.org/pubmed/3910093"/>
                </rdf:Bag>
              </bqbiol:isDescribedBy>
            </rdf:Description>
          </rdf:RDF>
        </annotation>
      </species>
      <species metaid="meta_EFTu_GTP_Ala2_tRNA" sboTerm="SBO:0000296" id="EFTu_GTP_Ala2_tRNA" name="EFTu_GTP_Ala2_tRNA" compartment="cell" initialConcentration="0" substanceUnits="umol" hasOnlySubstanceUnits="false" boundaryCondition="false" constant="false">
        <annotation>
          <rdf:RDF xmlns:rdf="http://www.w3.org/1999/02/22-rdf-syntax-ns#" xmlns:dcterms="http://purl.org/dc/terms/" xmlns:vCard="http://www.w3.org/2001/vcard-rdf/3.0#" xmlns:vCard4="http://www.w3.org/2006/vcard/ns#" xmlns:bqbiol="http://biomodels.net/biology-qualifiers/" xmlns:bqmodel="http://biomodels.net/model-qualifiers/">
            <rdf:Description rdf:about="#meta_EFTu_GTP_Ala2_tRNA">
              <bqbiol:isDescribedBy>
                <rdf:Bag>
                  <rdf:li rdf:resource="http://identifiers.org/pubmed/3910093"/>
                </rdf:Bag>
              </bqbiol:isDescribedBy>
            </rdf:Description>
          </rdf:RDF>
        </annotation>
      </species>
      <species metaid="meta_EFTu_GTP_Arg2_tRNA" sboTerm="SBO:0000296" id="EFTu_GTP_Arg2_tRNA" name="EFTu_GTP_Arg2_tRNA" compartment="cell" initialConcentration="0" substanceUnits="umol" hasOnlySubstanceUnits="false" boundaryCondition="false" constant="false">
        <annotation>
          <rdf:RDF xmlns:rdf="http://www.w3.org/1999/02/22-rdf-syntax-ns#" xmlns:dcterms="http://purl.org/dc/terms/" xmlns:vCard="http://www.w3.org/2001/vcard-rdf/3.0#" xmlns:vCard4="http://www.w3.org/2006/vcard/ns#" xmlns:bqbiol="http://biomodels.net/biology-qualifiers/" xmlns:bqmodel="http://biomodels.net/model-qualifiers/">
            <rdf:Description rdf:about="#meta_EFTu_GTP_Arg2_tRNA">
              <bqbiol:isDescribedBy>
                <rdf:Bag>
                  <rdf:li rdf:resource="http://identifiers.org/pubmed/3910093"/>
                </rdf:Bag>
              </bqbiol:isDescribedBy>
            </rdf:Description>
          </rdf:RDF>
        </annotation>
      </species>
      <species metaid="meta_EFTu_GTP_Arg3_tRNA" sboTerm="SBO:0000296" id="EFTu_GTP_Arg3_tRNA" name="EFTu_GTP_Arg3_tRNA" compartment="cell" initialConcentration="0" substanceUnits="umol" hasOnlySubstanceUnits="false" boundaryCondition="false" constant="false">
        <annotation>
          <rdf:RDF xmlns:rdf="http://www.w3.org/1999/02/22-rdf-syntax-ns#" xmlns:dcterms="http://purl.org/dc/terms/" xmlns:vCard="http://www.w3.org/2001/vcard-rdf/3.0#" xmlns:vCard4="http://www.w3.org/2006/vcard/ns#" xmlns:bqbiol="http://biomodels.net/biology-qualifiers/" xmlns:bqmodel="http://biomodels.net/model-qualifiers/">
            <rdf:Description rdf:about="#meta_EFTu_GTP_Arg3_tRNA">
              <bqbiol:isDescribedBy>
                <rdf:Bag>
                  <rdf:li rdf:resource="http://identifiers.org/pubmed/3910093"/>
                </rdf:Bag>
              </bqbiol:isDescribedBy>
            </rdf:Description>
          </rdf:RDF>
        </annotation>
      </species>
      <species metaid="meta_EFTu_GTP_Arg4_tRNA" sboTerm="SBO:0000296" id="EFTu_GTP_Arg4_tRNA" name="EFTu_GTP_Arg4_tRNA" compartment="cell" initialConcentration="0" substanceUnits="umol" hasOnlySubstanceUnits="false" boundaryCondition="false" constant="false">
        <annotation>
          <rdf:RDF xmlns:rdf="http://www.w3.org/1999/02/22-rdf-syntax-ns#" xmlns:dcterms="http://purl.org/dc/terms/" xmlns:vCard="http://www.w3.org/2001/vcard-rdf/3.0#" xmlns:vCard4="http://www.w3.org/2006/vcard/ns#" xmlns:bqbiol="http://biomodels.net/biology-qualifiers/" xmlns:bqmodel="http://biomodels.net/model-qualifiers/">
            <rdf:Description rdf:about="#meta_EFTu_GTP_Arg4_tRNA">
              <bqbiol:isDescribedBy>
                <rdf:Bag>
                  <rdf:li rdf:resource="http://identifiers.org/pubmed/3910093"/>
                </rdf:Bag>
              </bqbiol:isDescribedBy>
            </rdf:Description>
          </rdf:RDF>
        </annotation>
      </species>
      <species metaid="meta_EFTu_GTP_Arg5_tRNA" sboTerm="SBO:0000296" id="EFTu_GTP_Arg5_tRNA" name="EFTu_GTP_Arg5_tRNA" compartment="cell" initialConcentration="0" substanceUnits="umol" hasOnlySubstanceUnits="false" boundaryCondition="false" constant="false">
        <annotation>
          <rdf:RDF xmlns:rdf="http://www.w3.org/1999/02/22-rdf-syntax-ns#" xmlns:dcterms="http://purl.org/dc/terms/" xmlns:vCard="http://www.w3.org/2001/vcard-rdf/3.0#" xmlns:vCard4="http://www.w3.org/2006/vcard/ns#" xmlns:bqbiol="http://biomodels.net/biology-qualifiers/" xmlns:bqmodel="http://biomodels.net/model-qualifiers/">
            <rdf:Description rdf:about="#meta_EFTu_GTP_Arg5_tRNA">
              <bqbiol:isDescribedBy>
                <rdf:Bag>
                  <rdf:li rdf:resource="http://identifiers.org/pubmed/3910093"/>
                </rdf:Bag>
              </bqbiol:isDescribedBy>
            </rdf:Description>
          </rdf:RDF>
        </annotation>
      </species>
      <species metaid="meta_EFTu_GTP_Asn_tRNA" sboTerm="SBO:0000296" id="EFTu_GTP_Asn_tRNA" name="EFTu_GTP_Asn_tRNA" compartment="cell" initialConcentration="0" substanceUnits="umol" hasOnlySubstanceUnits="false" boundaryCondition="false" constant="false">
        <annotation>
          <rdf:RDF xmlns:rdf="http://www.w3.org/1999/02/22-rdf-syntax-ns#" xmlns:dcterms="http://purl.org/dc/terms/" xmlns:vCard="http://www.w3.org/2001/vcard-rdf/3.0#" xmlns:vCard4="http://www.w3.org/2006/vcard/ns#" xmlns:bqbiol="http://biomodels.net/biology-qualifiers/" xmlns:bqmodel="http://biomodels.net/model-qualifiers/">
            <rdf:Description rdf:about="#meta_EFTu_GTP_Asn_tRNA">
              <bqbiol:isDescribedBy>
                <rdf:Bag>
                  <rdf:li rdf:resource="http://identifiers.org/pubmed/3910093"/>
                </rdf:Bag>
              </bqbiol:isDescribedBy>
            </rdf:Description>
          </rdf:RDF>
        </annotation>
      </species>
      <species metaid="meta_EFTu_GTP_Asp1_tRNA" sboTerm="SBO:0000296" id="EFTu_GTP_Asp1_tRNA" name="EFTu_GTP_Asp1_tRNA" compartment="cell" initialConcentration="0" substanceUnits="umol" hasOnlySubstanceUnits="false" boundaryCondition="false" constant="false">
        <annotation>
          <rdf:RDF xmlns:rdf="http://www.w3.org/1999/02/22-rdf-syntax-ns#" xmlns:dcterms="http://purl.org/dc/terms/" xmlns:vCard="http://www.w3.org/2001/vcard-rdf/3.0#" xmlns:vCard4="http://www.w3.org/2006/vcard/ns#" xmlns:bqbiol="http://biomodels.net/biology-qualifiers/" xmlns:bqmodel="http://biomodels.net/model-qualifiers/">
            <rdf:Description rdf:about="#meta_EFTu_GTP_Asp1_tRNA">
              <bqbiol:isDescribedBy>
                <rdf:Bag>
                  <rdf:li rdf:resource="http://identifiers.org/pubmed/3910093"/>
                </rdf:Bag>
              </bqbiol:isDescribedBy>
            </rdf:Description>
          </rdf:RDF>
        </annotation>
      </species>
      <species metaid="meta_EFTu_GTP_Cys_tRNA" sboTerm="SBO:0000296" id="EFTu_GTP_Cys_tRNA" name="EFTu_GTP_Cys_tRNA" compartment="cell" initialConcentration="0" substanceUnits="umol" hasOnlySubstanceUnits="false" boundaryCondition="false" constant="false">
        <annotation>
          <rdf:RDF xmlns:rdf="http://www.w3.org/1999/02/22-rdf-syntax-ns#" xmlns:dcterms="http://purl.org/dc/terms/" xmlns:vCard="http://www.w3.org/2001/vcard-rdf/3.0#" xmlns:vCard4="http://www.w3.org/2006/vcard/ns#" xmlns:bqbiol="http://biomodels.net/biology-qualifiers/" xmlns:bqmodel="http://biomodels.net/model-qualifiers/">
            <rdf:Description rdf:about="#meta_EFTu_GTP_Cys_tRNA">
              <bqbiol:isDescribedBy>
                <rdf:Bag>
                  <rdf:li rdf:resource="http://identifiers.org/pubmed/3910093"/>
                </rdf:Bag>
              </bqbiol:isDescribedBy>
            </rdf:Description>
          </rdf:RDF>
        </annotation>
      </species>
      <species metaid="meta_EFTu_GTP_Gln1_tRNA" sboTerm="SBO:0000296" id="EFTu_GTP_Gln1_tRNA" name="EFTu_GTP_Gln1_tRNA" compartment="cell" initialConcentration="0" substanceUnits="umol" hasOnlySubstanceUnits="false" boundaryCondition="false" constant="false">
        <annotation>
          <rdf:RDF xmlns:rdf="http://www.w3.org/1999/02/22-rdf-syntax-ns#" xmlns:dcterms="http://purl.org/dc/terms/" xmlns:vCard="http://www.w3.org/2001/vcard-rdf/3.0#" xmlns:vCard4="http://www.w3.org/2006/vcard/ns#" xmlns:bqbiol="http://biomodels.net/biology-qualifiers/" xmlns:bqmodel="http://biomodels.net/model-qualifiers/">
            <rdf:Description rdf:about="#meta_EFTu_GTP_Gln1_tRNA">
              <bqbiol:isDescribedBy>
                <rdf:Bag>
                  <rdf:li rdf:resource="http://identifiers.org/pubmed/3910093"/>
                </rdf:Bag>
              </bqbiol:isDescribedBy>
            </rdf:Description>
          </rdf:RDF>
        </annotation>
      </species>
      <species metaid="meta_EFTu_GTP_Gln2_tRNA" sboTerm="SBO:0000296" id="EFTu_GTP_Gln2_tRNA" name="EFTu_GTP_Gln2_tRNA" compartment="cell" initialConcentration="0" substanceUnits="umol" hasOnlySubstanceUnits="false" boundaryCondition="false" constant="false">
        <annotation>
          <rdf:RDF xmlns:rdf="http://www.w3.org/1999/02/22-rdf-syntax-ns#" xmlns:dcterms="http://purl.org/dc/terms/" xmlns:vCard="http://www.w3.org/2001/vcard-rdf/3.0#" xmlns:vCard4="http://www.w3.org/2006/vcard/ns#" xmlns:bqbiol="http://biomodels.net/biology-qualifiers/" xmlns:bqmodel="http://biomodels.net/model-qualifiers/">
            <rdf:Description rdf:about="#meta_EFTu_GTP_Gln2_tRNA">
              <bqbiol:isDescribedBy>
                <rdf:Bag>
                  <rdf:li rdf:resource="http://identifiers.org/pubmed/3910093"/>
                </rdf:Bag>
              </bqbiol:isDescribedBy>
            </rdf:Description>
          </rdf:RDF>
        </annotation>
      </species>
      <species metaid="meta_EFTu_GTP_Glu2_tRNA" sboTerm="SBO:0000296" id="EFTu_GTP_Glu2_tRNA" name="EFTu_GTP_Glu2_tRNA" compartment="cell" initialConcentration="0" substanceUnits="umol" hasOnlySubstanceUnits="false" boundaryCondition="false" constant="false">
        <annotation>
          <rdf:RDF xmlns:rdf="http://www.w3.org/1999/02/22-rdf-syntax-ns#" xmlns:dcterms="http://purl.org/dc/terms/" xmlns:vCard="http://www.w3.org/2001/vcard-rdf/3.0#" xmlns:vCard4="http://www.w3.org/2006/vcard/ns#" xmlns:bqbiol="http://biomodels.net/biology-qualifiers/" xmlns:bqmodel="http://biomodels.net/model-qualifiers/">
            <rdf:Description rdf:about="#meta_EFTu_GTP_Glu2_tRNA">
              <bqbiol:isDescribedBy>
                <rdf:Bag>
                  <rdf:li rdf:resource="http://identifiers.org/pubmed/3910093"/>
                </rdf:Bag>
              </bqbiol:isDescribedBy>
            </rdf:Description>
          </rdf:RDF>
        </annotation>
      </species>
      <species metaid="meta_EFTu_GTP_Gly1_tRNA" sboTerm="SBO:0000296" id="EFTu_GTP_Gly1_tRNA" name="EFTu_GTP_Gly1_tRNA" compartment="cell" initialConcentration="0" substanceUnits="umol" hasOnlySubstanceUnits="false" boundaryCondition="false" constant="false">
        <annotation>
          <rdf:RDF xmlns:rdf="http://www.w3.org/1999/02/22-rdf-syntax-ns#" xmlns:dcterms="http://purl.org/dc/terms/" xmlns:vCard="http://www.w3.org/2001/vcard-rdf/3.0#" xmlns:vCard4="http://www.w3.org/2006/vcard/ns#" xmlns:bqbiol="http://biomodels.net/biology-qualifiers/" xmlns:bqmodel="http://biomodels.net/model-qualifiers/">
            <rdf:Description rdf:about="#meta_EFTu_GTP_Gly1_tRNA">
              <bqbiol:isDescribedBy>
                <rdf:Bag>
                  <rdf:li rdf:resource="http://identifiers.org/pubmed/3910093"/>
                </rdf:Bag>
              </bqbiol:isDescribedBy>
            </rdf:Description>
          </rdf:RDF>
        </annotation>
      </species>
      <species metaid="meta_EFTu_GTP_Gly2_tRNA" sboTerm="SBO:0000296" id="EFTu_GTP_Gly2_tRNA" name="EFTu_GTP_Gly2_tRNA" compartment="cell" initialConcentration="0" substanceUnits="umol" hasOnlySubstanceUnits="false" boundaryCondition="false" constant="false">
        <annotation>
          <rdf:RDF xmlns:rdf="http://www.w3.org/1999/02/22-rdf-syntax-ns#" xmlns:dcterms="http://purl.org/dc/terms/" xmlns:vCard="http://www.w3.org/2001/vcard-rdf/3.0#" xmlns:vCard4="http://www.w3.org/2006/vcard/ns#" xmlns:bqbiol="http://biomodels.net/biology-qualifiers/" xmlns:bqmodel="http://biomodels.net/model-qualifiers/">
            <rdf:Description rdf:about="#meta_EFTu_GTP_Gly2_tRNA">
              <bqbiol:isDescribedBy>
                <rdf:Bag>
                  <rdf:li rdf:resource="http://identifiers.org/pubmed/3910093"/>
                </rdf:Bag>
              </bqbiol:isDescribedBy>
            </rdf:Description>
          </rdf:RDF>
        </annotation>
      </species>
      <species metaid="meta_EFTu_GTP_Gly3_tRNA" sboTerm="SBO:0000296" id="EFTu_GTP_Gly3_tRNA" name="EFTu_GTP_Gly3_tRNA" compartment="cell" initialConcentration="0" substanceUnits="umol" hasOnlySubstanceUnits="false" boundaryCondition="false" constant="false">
        <annotation>
          <rdf:RDF xmlns:rdf="http://www.w3.org/1999/02/22-rdf-syntax-ns#" xmlns:dcterms="http://purl.org/dc/terms/" xmlns:vCard="http://www.w3.org/2001/vcard-rdf/3.0#" xmlns:vCard4="http://www.w3.org/2006/vcard/ns#" xmlns:bqbiol="http://biomodels.net/biology-qualifiers/" xmlns:bqmodel="http://biomodels.net/model-qualifiers/">
            <rdf:Description rdf:about="#meta_EFTu_GTP_Gly3_tRNA">
              <bqbiol:isDescribedBy>
                <rdf:Bag>
                  <rdf:li rdf:resource="http://identifiers.org/pubmed/3910093"/>
                </rdf:Bag>
              </bqbiol:isDescribedBy>
            </rdf:Description>
          </rdf:RDF>
        </annotation>
      </species>
      <species metaid="meta_EFTu_GTP_His_tRNA" sboTerm="SBO:0000296" id="EFTu_GTP_His_tRNA" name="EFTu_GTP_His_tRNA" compartment="cell" initialConcentration="0" substanceUnits="umol" hasOnlySubstanceUnits="false" boundaryCondition="false" constant="false">
        <annotation>
          <rdf:RDF xmlns:rdf="http://www.w3.org/1999/02/22-rdf-syntax-ns#" xmlns:dcterms="http://purl.org/dc/terms/" xmlns:vCard="http://www.w3.org/2001/vcard-rdf/3.0#" xmlns:vCard4="http://www.w3.org/2006/vcard/ns#" xmlns:bqbiol="http://biomodels.net/biology-qualifiers/" xmlns:bqmodel="http://biomodels.net/model-qualifiers/">
            <rdf:Description rdf:about="#meta_EFTu_GTP_His_tRNA">
              <bqbiol:isDescribedBy>
                <rdf:Bag>
                  <rdf:li rdf:resource="http://identifiers.org/pubmed/3910093"/>
                </rdf:Bag>
              </bqbiol:isDescribedBy>
            </rdf:Description>
          </rdf:RDF>
        </annotation>
      </species>
      <species metaid="meta_EFTu_GTP_Ile1_tRNA" sboTerm="SBO:0000296" id="EFTu_GTP_Ile1_tRNA" name="EFTu_GTP_Ile1_tRNA" compartment="cell" initialConcentration="0" substanceUnits="umol" hasOnlySubstanceUnits="false" boundaryCondition="false" constant="false">
        <annotation>
          <rdf:RDF xmlns:rdf="http://www.w3.org/1999/02/22-rdf-syntax-ns#" xmlns:dcterms="http://purl.org/dc/terms/" xmlns:vCard="http://www.w3.org/2001/vcard-rdf/3.0#" xmlns:vCard4="http://www.w3.org/2006/vcard/ns#" xmlns:bqbiol="http://biomodels.net/biology-qualifiers/" xmlns:bqmodel="http://biomodels.net/model-qualifiers/">
            <rdf:Description rdf:about="#meta_EFTu_GTP_Ile1_tRNA">
              <bqbiol:isDescribedBy>
                <rdf:Bag>
                  <rdf:li rdf:resource="http://identifiers.org/pubmed/3910093"/>
                </rdf:Bag>
              </bqbiol:isDescribedBy>
            </rdf:Description>
          </rdf:RDF>
        </annotation>
      </species>
      <species metaid="meta_EFTu_GTP_Ile2_tRNA" sboTerm="SBO:0000296" id="EFTu_GTP_Ile2_tRNA" name="EFTu_GTP_Ile2_tRNA" compartment="cell" initialConcentration="0" substanceUnits="umol" hasOnlySubstanceUnits="false" boundaryCondition="false" constant="false">
        <annotation>
          <rdf:RDF xmlns:rdf="http://www.w3.org/1999/02/22-rdf-syntax-ns#" xmlns:dcterms="http://purl.org/dc/terms/" xmlns:vCard="http://www.w3.org/2001/vcard-rdf/3.0#" xmlns:vCard4="http://www.w3.org/2006/vcard/ns#" xmlns:bqbiol="http://biomodels.net/biology-qualifiers/" xmlns:bqmodel="http://biomodels.net/model-qualifiers/">
            <rdf:Description rdf:about="#meta_EFTu_GTP_Ile2_tRNA">
              <bqbiol:isDescribedBy>
                <rdf:Bag>
                  <rdf:li rdf:resource="http://identifiers.org/pubmed/3910093"/>
                </rdf:Bag>
              </bqbiol:isDescribedBy>
            </rdf:Description>
          </rdf:RDF>
        </annotation>
      </species>
      <species metaid="meta_EFTu_GTP_Leu1_tRNA" sboTerm="SBO:0000296" id="EFTu_GTP_Leu1_tRNA" name="EFTu_GTP_Leu1_tRNA" compartment="cell" initialConcentration="0" substanceUnits="umol" hasOnlySubstanceUnits="false" boundaryCondition="false" constant="false">
        <annotation>
          <rdf:RDF xmlns:rdf="http://www.w3.org/1999/02/22-rdf-syntax-ns#" xmlns:dcterms="http://purl.org/dc/terms/" xmlns:vCard="http://www.w3.org/2001/vcard-rdf/3.0#" xmlns:vCard4="http://www.w3.org/2006/vcard/ns#" xmlns:bqbiol="http://biomodels.net/biology-qualifiers/" xmlns:bqmodel="http://biomodels.net/model-qualifiers/">
            <rdf:Description rdf:about="#meta_EFTu_GTP_Leu1_tRNA">
              <bqbiol:isDescribedBy>
                <rdf:Bag>
                  <rdf:li rdf:resource="http://identifiers.org/pubmed/3910093"/>
                </rdf:Bag>
              </bqbiol:isDescribedBy>
            </rdf:Description>
          </rdf:RDF>
        </annotation>
      </species>
      <species metaid="meta_EFTu_GTP_Leu2_tRNA" sboTerm="SBO:0000296" id="EFTu_GTP_Leu2_tRNA" name="EFTu_GTP_Leu2_tRNA" compartment="cell" initialConcentration="0" substanceUnits="umol" hasOnlySubstanceUnits="false" boundaryCondition="false" constant="false">
        <annotation>
          <rdf:RDF xmlns:rdf="http://www.w3.org/1999/02/22-rdf-syntax-ns#" xmlns:dcterms="http://purl.org/dc/terms/" xmlns:vCard="http://www.w3.org/2001/vcard-rdf/3.0#" xmlns:vCard4="http://www.w3.org/2006/vcard/ns#" xmlns:bqbiol="http://biomodels.net/biology-qualifiers/" xmlns:bqmodel="http://biomodels.net/model-qualifiers/">
            <rdf:Description rdf:about="#meta_EFTu_GTP_Leu2_tRNA">
              <bqbiol:isDescribedBy>
                <rdf:Bag>
                  <rdf:li rdf:resource="http://identifiers.org/pubmed/3910093"/>
                </rdf:Bag>
              </bqbiol:isDescribedBy>
            </rdf:Description>
          </rdf:RDF>
        </annotation>
      </species>
      <species metaid="meta_EFTu_GTP_Leu3_tRNA" sboTerm="SBO:0000296" id="EFTu_GTP_Leu3_tRNA" name="EFTu_GTP_Leu3_tRNA" compartment="cell" initialConcentration="0" substanceUnits="umol" hasOnlySubstanceUnits="false" boundaryCondition="false" constant="false">
        <annotation>
          <rdf:RDF xmlns:rdf="http://www.w3.org/1999/02/22-rdf-syntax-ns#" xmlns:dcterms="http://purl.org/dc/terms/" xmlns:vCard="http://www.w3.org/2001/vcard-rdf/3.0#" xmlns:vCard4="http://www.w3.org/2006/vcard/ns#" xmlns:bqbiol="http://biomodels.net/biology-qualifiers/" xmlns:bqmodel="http://biomodels.net/model-qualifiers/">
            <rdf:Description rdf:about="#meta_EFTu_GTP_Leu3_tRNA">
              <bqbiol:isDescribedBy>
                <rdf:Bag>
                  <rdf:li rdf:resource="http://identifiers.org/pubmed/3910093"/>
                </rdf:Bag>
              </bqbiol:isDescribedBy>
            </rdf:Description>
          </rdf:RDF>
        </annotation>
      </species>
      <species metaid="meta_EFTu_GTP_Leu4_tRNA" sboTerm="SBO:0000296" id="EFTu_GTP_Leu4_tRNA" name="EFTu_GTP_Leu4_tRNA" compartment="cell" initialConcentration="0" substanceUnits="umol" hasOnlySubstanceUnits="false" boundaryCondition="false" constant="false">
        <annotation>
          <rdf:RDF xmlns:rdf="http://www.w3.org/1999/02/22-rdf-syntax-ns#" xmlns:dcterms="http://purl.org/dc/terms/" xmlns:vCard="http://www.w3.org/2001/vcard-rdf/3.0#" xmlns:vCard4="http://www.w3.org/2006/vcard/ns#" xmlns:bqbiol="http://biomodels.net/biology-qualifiers/" xmlns:bqmodel="http://biomodels.net/model-qualifiers/">
            <rdf:Description rdf:about="#meta_EFTu_GTP_Leu4_tRNA">
              <bqbiol:isDescribedBy>
                <rdf:Bag>
                  <rdf:li rdf:resource="http://identifiers.org/pubmed/3910093"/>
                </rdf:Bag>
              </bqbiol:isDescribedBy>
            </rdf:Description>
          </rdf:RDF>
        </annotation>
      </species>
      <species metaid="meta_EFTu_GTP_Leu5_tRNA" sboTerm="SBO:0000296" id="EFTu_GTP_Leu5_tRNA" name="EFTu_GTP_Leu5_tRNA" compartment="cell" initialConcentration="0" substanceUnits="umol" hasOnlySubstanceUnits="false" boundaryCondition="false" constant="false">
        <annotation>
          <rdf:RDF xmlns:rdf="http://www.w3.org/1999/02/22-rdf-syntax-ns#" xmlns:dcterms="http://purl.org/dc/terms/" xmlns:vCard="http://www.w3.org/2001/vcard-rdf/3.0#" xmlns:vCard4="http://www.w3.org/2006/vcard/ns#" xmlns:bqbiol="http://biomodels.net/biology-qualifiers/" xmlns:bqmodel="http://biomodels.net/model-qualifiers/">
            <rdf:Description rdf:about="#meta_EFTu_GTP_Leu5_tRNA">
              <bqbiol:isDescribedBy>
                <rdf:Bag>
                  <rdf:li rdf:resource="http://identifiers.org/pubmed/3910093"/>
                </rdf:Bag>
              </bqbiol:isDescribedBy>
            </rdf:Description>
          </rdf:RDF>
        </annotation>
      </species>
      <species metaid="meta_EFTu_GTP_Lys_tRNA" sboTerm="SBO:0000296" id="EFTu_GTP_Lys_tRNA" name="EFTu_GTP_Lys_tRNA" compartment="cell" initialConcentration="0" substanceUnits="umol" hasOnlySubstanceUnits="false" boundaryCondition="false" constant="false">
        <annotation>
          <rdf:RDF xmlns:rdf="http://www.w3.org/1999/02/22-rdf-syntax-ns#" xmlns:dcterms="http://purl.org/dc/terms/" xmlns:vCard="http://www.w3.org/2001/vcard-rdf/3.0#" xmlns:vCard4="http://www.w3.org/2006/vcard/ns#" xmlns:bqbiol="http://biomodels.net/biology-qualifiers/" xmlns:bqmodel="http://biomodels.net/model-qualifiers/">
            <rdf:Description rdf:about="#meta_EFTu_GTP_Lys_tRNA">
              <bqbiol:isDescribedBy>
                <rdf:Bag>
                  <rdf:li rdf:resource="http://identifiers.org/pubmed/3910093"/>
                </rdf:Bag>
              </bqbiol:isDescribedBy>
            </rdf:Description>
          </rdf:RDF>
        </annotation>
      </species>
      <species metaid="meta_EFTu_GTP_Met_tRNA" sboTerm="SBO:0000296" id="EFTu_GTP_Met_tRNA" name="EFTu_GTP_Met_tRNA" compartment="cell" initialConcentration="0" substanceUnits="umol" hasOnlySubstanceUnits="false" boundaryCondition="false" constant="false">
        <annotation>
          <rdf:RDF xmlns:rdf="http://www.w3.org/1999/02/22-rdf-syntax-ns#" xmlns:dcterms="http://purl.org/dc/terms/" xmlns:vCard="http://www.w3.org/2001/vcard-rdf/3.0#" xmlns:vCard4="http://www.w3.org/2006/vcard/ns#" xmlns:bqbiol="http://biomodels.net/biology-qualifiers/" xmlns:bqmodel="http://biomodels.net/model-qualifiers/">
            <rdf:Description rdf:about="#meta_EFTu_GTP_Met_tRNA">
              <bqbiol:isDescribedBy>
                <rdf:Bag>
                  <rdf:li rdf:resource="http://identifiers.org/pubmed/3910093"/>
                </rdf:Bag>
              </bqbiol:isDescribedBy>
            </rdf:Description>
          </rdf:RDF>
        </annotation>
      </species>
      <species metaid="meta_EFTu_GTP_Phe_tRNA" sboTerm="SBO:0000296" id="EFTu_GTP_Phe_tRNA" name="EFTu_GTP_Phe_tRNA" compartment="cell" initialConcentration="0" substanceUnits="umol" hasOnlySubstanceUnits="false" boundaryCondition="false" constant="false">
        <annotation>
          <rdf:RDF xmlns:rdf="http://www.w3.org/1999/02/22-rdf-syntax-ns#" xmlns:dcterms="http://purl.org/dc/terms/" xmlns:vCard="http://www.w3.org/2001/vcard-rdf/3.0#" xmlns:vCard4="http://www.w3.org/2006/vcard/ns#" xmlns:bqbiol="http://biomodels.net/biology-qualifiers/" xmlns:bqmodel="http://biomodels.net/model-qualifiers/">
            <rdf:Description rdf:about="#meta_EFTu_GTP_Phe_tRNA">
              <bqbiol:isDescribedBy>
                <rdf:Bag>
                  <rdf:li rdf:resource="http://identifiers.org/pubmed/3910093"/>
                </rdf:Bag>
              </bqbiol:isDescribedBy>
            </rdf:Description>
          </rdf:RDF>
        </annotation>
      </species>
      <species metaid="meta_EFTu_GTP_Pro1_tRNA" sboTerm="SBO:0000296" id="EFTu_GTP_Pro1_tRNA" name="EFTu_GTP_Pro1_tRNA" compartment="cell" initialConcentration="0" substanceUnits="umol" hasOnlySubstanceUnits="false" boundaryCondition="false" constant="false">
        <annotation>
          <rdf:RDF xmlns:rdf="http://www.w3.org/1999/02/22-rdf-syntax-ns#" xmlns:dcterms="http://purl.org/dc/terms/" xmlns:vCard="http://www.w3.org/2001/vcard-rdf/3.0#" xmlns:vCard4="http://www.w3.org/2006/vcard/ns#" xmlns:bqbiol="http://biomodels.net/biology-qualifiers/" xmlns:bqmodel="http://biomodels.net/model-qualifiers/">
            <rdf:Description rdf:about="#meta_EFTu_GTP_Pro1_tRNA">
              <bqbiol:isDescribedBy>
                <rdf:Bag>
                  <rdf:li rdf:resource="http://identifiers.org/pubmed/3910093"/>
                </rdf:Bag>
              </bqbiol:isDescribedBy>
            </rdf:Description>
          </rdf:RDF>
        </annotation>
      </species>
      <species metaid="meta_EFTu_GTP_Ser2_tRNA" sboTerm="SBO:0000296" id="EFTu_GTP_Ser2_tRNA" name="EFTu_GTP_Ser2_tRNA" compartment="cell" initialConcentration="0" substanceUnits="umol" hasOnlySubstanceUnits="false" boundaryCondition="false" constant="false">
        <annotation>
          <rdf:RDF xmlns:rdf="http://www.w3.org/1999/02/22-rdf-syntax-ns#" xmlns:dcterms="http://purl.org/dc/terms/" xmlns:vCard="http://www.w3.org/2001/vcard-rdf/3.0#" xmlns:vCard4="http://www.w3.org/2006/vcard/ns#" xmlns:bqbiol="http://biomodels.net/biology-qualifiers/" xmlns:bqmodel="http://biomodels.net/model-qualifiers/">
            <rdf:Description rdf:about="#meta_EFTu_GTP_Ser2_tRNA">
              <bqbiol:isDescribedBy>
                <rdf:Bag>
                  <rdf:li rdf:resource="http://identifiers.org/pubmed/3910093"/>
                </rdf:Bag>
              </bqbiol:isDescribedBy>
            </rdf:Description>
          </rdf:RDF>
        </annotation>
      </species>
      <species metaid="meta_EFTu_GTP_Ser3_tRNA" sboTerm="SBO:0000296" id="EFTu_GTP_Ser3_tRNA" name="EFTu_GTP_Ser3_tRNA" compartment="cell" initialConcentration="0" substanceUnits="umol" hasOnlySubstanceUnits="false" boundaryCondition="false" constant="false">
        <annotation>
          <rdf:RDF xmlns:rdf="http://www.w3.org/1999/02/22-rdf-syntax-ns#" xmlns:dcterms="http://purl.org/dc/terms/" xmlns:vCard="http://www.w3.org/2001/vcard-rdf/3.0#" xmlns:vCard4="http://www.w3.org/2006/vcard/ns#" xmlns:bqbiol="http://biomodels.net/biology-qualifiers/" xmlns:bqmodel="http://biomodels.net/model-qualifiers/">
            <rdf:Description rdf:about="#meta_EFTu_GTP_Ser3_tRNA">
              <bqbiol:isDescribedBy>
                <rdf:Bag>
                  <rdf:li rdf:resource="http://identifiers.org/pubmed/3910093"/>
                </rdf:Bag>
              </bqbiol:isDescribedBy>
            </rdf:Description>
          </rdf:RDF>
        </annotation>
      </species>
      <species metaid="meta_EFTu_GTP_Thr2_tRNA" sboTerm="SBO:0000296" id="EFTu_GTP_Thr2_tRNA" name="EFTu_GTP_Thr2_tRNA" compartment="cell" initialConcentration="0" substanceUnits="umol" hasOnlySubstanceUnits="false" boundaryCondition="false" constant="false">
        <annotation>
          <rdf:RDF xmlns:rdf="http://www.w3.org/1999/02/22-rdf-syntax-ns#" xmlns:dcterms="http://purl.org/dc/terms/" xmlns:vCard="http://www.w3.org/2001/vcard-rdf/3.0#" xmlns:vCard4="http://www.w3.org/2006/vcard/ns#" xmlns:bqbiol="http://biomodels.net/biology-qualifiers/" xmlns:bqmodel="http://biomodels.net/model-qualifiers/">
            <rdf:Description rdf:about="#meta_EFTu_GTP_Thr2_tRNA">
              <bqbiol:isDescribedBy>
                <rdf:Bag>
                  <rdf:li rdf:resource="http://identifiers.org/pubmed/3910093"/>
                </rdf:Bag>
              </bqbiol:isDescribedBy>
            </rdf:Description>
          </rdf:RDF>
        </annotation>
      </species>
      <species metaid="meta_EFTu_GTP_Trp_tRNA" sboTerm="SBO:0000296" id="EFTu_GTP_Trp_tRNA" name="EFTu_GTP_Trp_tRNA" compartment="cell" initialConcentration="0" substanceUnits="umol" hasOnlySubstanceUnits="false" boundaryCondition="false" constant="false">
        <annotation>
          <rdf:RDF xmlns:rdf="http://www.w3.org/1999/02/22-rdf-syntax-ns#" xmlns:dcterms="http://purl.org/dc/terms/" xmlns:vCard="http://www.w3.org/2001/vcard-rdf/3.0#" xmlns:vCard4="http://www.w3.org/2006/vcard/ns#" xmlns:bqbiol="http://biomodels.net/biology-qualifiers/" xmlns:bqmodel="http://biomodels.net/model-qualifiers/">
            <rdf:Description rdf:about="#meta_EFTu_GTP_Trp_tRNA">
              <bqbiol:isDescribedBy>
                <rdf:Bag>
                  <rdf:li rdf:resource="http://identifiers.org/pubmed/3910093"/>
                </rdf:Bag>
              </bqbiol:isDescribedBy>
            </rdf:Description>
          </rdf:RDF>
        </annotation>
      </species>
      <species metaid="meta_EFTu_GTP_Tyr12_tRNA" sboTerm="SBO:0000296" id="EFTu_GTP_Tyr12_tRNA" name="EFTu_GTP_Tyr12_tRNA" compartment="cell" initialConcentration="0" substanceUnits="umol" hasOnlySubstanceUnits="false" boundaryCondition="false" constant="false">
        <annotation>
          <rdf:RDF xmlns:rdf="http://www.w3.org/1999/02/22-rdf-syntax-ns#" xmlns:dcterms="http://purl.org/dc/terms/" xmlns:vCard="http://www.w3.org/2001/vcard-rdf/3.0#" xmlns:vCard4="http://www.w3.org/2006/vcard/ns#" xmlns:bqbiol="http://biomodels.net/biology-qualifiers/" xmlns:bqmodel="http://biomodels.net/model-qualifiers/">
            <rdf:Description rdf:about="#meta_EFTu_GTP_Tyr12_tRNA">
              <bqbiol:isDescribedBy>
                <rdf:Bag>
                  <rdf:li rdf:resource="http://identifiers.org/pubmed/3910093"/>
                </rdf:Bag>
              </bqbiol:isDescribedBy>
            </rdf:Description>
          </rdf:RDF>
        </annotation>
      </species>
    </listOfSpecies>
    <listOfParameters>
      <parameter sboTerm="SBO:0000610" id="growth_rate" name="growth_rate" value="0.000161111111111111" units="per_s" constant="true">
        <notes>
          <p xmlns="http://www.w3.org/1999/xhtml"> given growth rate </p>
        </notes>
      </parameter>
      <parameter sboTerm="SBO:0000196" id="total_protein" name="total_protein" value="5101.955015" units="uM" constant="true">
        <notes>
          <p xmlns="http://www.w3.org/1999/xhtml"> total protein concentration at given growth rate </p>
        </notes>
      </parameter>
      <parameter sboTerm="SBO:0000667" id="protein_length" name="protein_length" value="263.0917579" units="dimensionless" constant="true">
        <notes>
          <p xmlns="http://www.w3.org/1999/xhtml"> average protein length at given growth rate </p>
        </notes>
      </parameter>
      <parameter metaid="meta_kcat_ribo" sboTerm="SBO:0000025" id="kcat_ribo" name="kcat_ribo" value="22" units="per_s" constant="true">
        <annotation>
          <rdf:RDF xmlns:rdf="http://www.w3.org/1999/02/22-rdf-syntax-ns#" xmlns:dcterms="http://purl.org/dc/terms/" xmlns:vCard="http://www.w3.org/2001/vcard-rdf/3.0#" xmlns:vCard4="http://www.w3.org/2006/vcard/ns#" xmlns:bqbiol="http://biomodels.net/biology-qualifiers/" xmlns:bqmodel="http://biomodels.net/model-qualifiers/">
            <rdf:Description rdf:about="#meta_kcat_ribo">
              <bqbiol:isDescribedBy>
                <rdf:Bag>
                  <rdf:li rdf:resource="http://identifiers.org/pubmed/24082144"/>
                </rdf:Bag>
              </bqbiol:isDescribedBy>
            </rdf:Description>
          </rdf:RDF>
        </annotation>
      </parameter>
      <parameter metaid="meta_Km_TC" sboTerm="SBO:0000027" id="Km_TC" name="Km_TC" value="3" units="uM" constant="true">
        <annotation>
          <rdf:RDF xmlns:rdf="http://www.w3.org/1999/02/22-rdf-syntax-ns#" xmlns:dcterms="http://purl.org/dc/terms/" xmlns:vCard="http://www.w3.org/2001/vcard-rdf/3.0#" xmlns:vCard4="http://www.w3.org/2006/vcard/ns#" xmlns:bqbiol="http://biomodels.net/biology-qualifiers/" xmlns:bqmodel="http://biomodels.net/model-qualifiers/">
            <rdf:Description rdf:about="#meta_Km_TC">
              <bqbiol:isDescribedBy>
                <rdf:Bag>
                  <rdf:li rdf:resource="http://identifiers.org/pubmed/24082144"/>
                </rdf:Bag>
              </bqbiol:isDescribedBy>
            </rdf:Description>
          </rdf:RDF>
        </annotation>
      </parameter>
      <parameter metaid="meta_kcat_mRNA" sboTerm="SBO:0000025" id="kcat_mRNA" name="kcat_mRNA" value="1.33" units="per_s" constant="true">
        <annotation>
          <rdf:RDF xmlns:rdf="http://www.w3.org/1999/02/22-rdf-syntax-ns#" xmlns:dcterms="http://purl.org/dc/terms/" xmlns:vCard="http://www.w3.org/2001/vcard-rdf/3.0#" xmlns:vCard4="http://www.w3.org/2006/vcard/ns#" xmlns:bqbiol="http://biomodels.net/biology-qualifiers/" xmlns:bqmodel="http://biomodels.net/model-qualifiers/">
            <rdf:Description rdf:about="#meta_kcat_mRNA">
              <bqbiol:isDescribedBy>
                <rdf:Bag>
                  <rdf:li rdf:resource="http://identifiers.org/pubmed/18437222"/>
                  <rdf:li rdf:resource="http://identifiers.org/pubmed/27193784"/>
                </rdf:Bag>
              </bqbiol:isDescribedBy>
            </rdf:Description>
          </rdf:RDF>
        </annotation>
      </parameter>
      <parameter metaid="meta_Km_ribo" sboTerm="SBO:0000027" id="Km_ribo" name="Km_ribo" value="8.5" units="uM" constant="true">
        <annotation>
          <rdf:RDF xmlns:rdf="http://www.w3.org/1999/02/22-rdf-syntax-ns#" xmlns:dcterms="http://purl.org/dc/terms/" xmlns:vCard="http://www.w3.org/2001/vcard-rdf/3.0#" xmlns:vCard4="http://www.w3.org/2006/vcard/ns#" xmlns:bqbiol="http://biomodels.net/biology-qualifiers/" xmlns:bqmodel="http://biomodels.net/model-qualifiers/">
            <rdf:Description rdf:about="#meta_Km_ribo">
              <bqbiol:isDescribedBy>
                <rdf:Bag>
                  <rdf:li rdf:resource="http://identifiers.org/pubmed/18437222"/>
                  <rdf:li rdf:resource="http://identifiers.org/pubmed/27193784"/>
                </rdf:Bag>
              </bqbiol:isDescribedBy>
            </rdf:Description>
          </rdf:RDF>
        </annotation>
      </parameter>
      <parameter sboTerm="SBO:0000541" id="frequency_AAA" name="frequency_AAA" value="0.05098386" units="dimensionless" constant="true">
        <notes>
          <p xmlns="http://www.w3.org/1999/xhtml"> value from proteome composition at given growth rate </p>
        </notes>
      </parameter>
      <parameter sboTerm="SBO:0000541" id="frequency_AAC" name="frequency_AAC" value="0.03040876" units="dimensionless" constant="true">
        <notes>
          <p xmlns="http://www.w3.org/1999/xhtml"> value from proteome composition at given growth rate </p>
        </notes>
      </parameter>
      <parameter sboTerm="SBO:0000541" id="frequency_AAG" name="frequency_AAG" value="0.01369535" units="dimensionless" constant="true">
        <notes>
          <p xmlns="http://www.w3.org/1999/xhtml"> value from proteome composition at given growth rate </p>
        </notes>
      </parameter>
      <parameter sboTerm="SBO:0000541" id="frequency_AAU" name="frequency_AAU" value="0.0086491" units="dimensionless" constant="true">
        <notes>
          <p xmlns="http://www.w3.org/1999/xhtml"> value from proteome composition at given growth rate </p>
        </notes>
      </parameter>
      <parameter sboTerm="SBO:0000541" id="frequency_ACA" name="frequency_ACA" value="0.00305478" units="dimensionless" constant="true">
        <notes>
          <p xmlns="http://www.w3.org/1999/xhtml"> value from proteome composition at given growth rate </p>
        </notes>
      </parameter>
      <parameter sboTerm="SBO:0000541" id="frequency_ACC" name="frequency_ACC" value="0.02947356" units="dimensionless" constant="true">
        <notes>
          <p xmlns="http://www.w3.org/1999/xhtml"> value from proteome composition at given growth rate </p>
        </notes>
      </parameter>
      <parameter sboTerm="SBO:0000541" id="frequency_ACG" name="frequency_ACG" value="0.00650212" units="dimensionless" constant="true">
        <notes>
          <p xmlns="http://www.w3.org/1999/xhtml"> value from proteome composition at given growth rate </p>
        </notes>
      </parameter>
      <parameter sboTerm="SBO:0000541" id="frequency_ACU" name="frequency_ACU" value="0.01741083" units="dimensionless" constant="true">
        <notes>
          <p xmlns="http://www.w3.org/1999/xhtml"> value from proteome composition at given growth rate </p>
        </notes>
      </parameter>
      <parameter sboTerm="SBO:0000541" id="frequency_AGA" name="frequency_AGA" value="0.00039932" units="dimensionless" constant="true">
        <notes>
          <p xmlns="http://www.w3.org/1999/xhtml"> value from proteome composition at given growth rate </p>
        </notes>
      </parameter>
      <parameter sboTerm="SBO:0000541" id="frequency_AGC" name="frequency_AGC" value="0.0115648" units="dimensionless" constant="true">
        <notes>
          <p xmlns="http://www.w3.org/1999/xhtml"> value from proteome composition at given growth rate </p>
        </notes>
      </parameter>
      <parameter sboTerm="SBO:0000541" id="frequency_AGG" name="frequency_AGG" value="0.00012733" units="dimensionless" constant="true">
        <notes>
          <p xmlns="http://www.w3.org/1999/xhtml"> value from proteome composition at given growth rate </p>
        </notes>
      </parameter>
      <parameter sboTerm="SBO:0000541" id="frequency_AGU" name="frequency_AGU" value="0.0030604" units="dimensionless" constant="true">
        <notes>
          <p xmlns="http://www.w3.org/1999/xhtml"> value from proteome composition at given growth rate </p>
        </notes>
      </parameter>
      <parameter sboTerm="SBO:0000541" id="frequency_AUA" name="frequency_AUA" value="0.00074287" units="dimensionless" constant="true">
        <notes>
          <p xmlns="http://www.w3.org/1999/xhtml"> value from proteome composition at given growth rate </p>
        </notes>
      </parameter>
      <parameter sboTerm="SBO:0000541" id="frequency_AUC" name="frequency_AUC" value="0.03837492" units="dimensionless" constant="true">
        <notes>
          <p xmlns="http://www.w3.org/1999/xhtml"> value from proteome composition at given growth rate </p>
        </notes>
      </parameter>
      <parameter sboTerm="SBO:0000541" id="frequency_AUG" name="frequency_AUG" value="0.0218801" units="dimensionless" constant="true">
        <notes>
          <p xmlns="http://www.w3.org/1999/xhtml"> value from proteome composition at given growth rate </p>
        </notes>
      </parameter>
      <parameter sboTerm="SBO:0000541" id="frequency_AUU" name="frequency_AUU" value="0.02093797" units="dimensionless" constant="true">
        <notes>
          <p xmlns="http://www.w3.org/1999/xhtml"> value from proteome composition at given growth rate </p>
        </notes>
      </parameter>
      <parameter sboTerm="SBO:0000541" id="frequency_CAA" name="frequency_CAA" value="0.00855604" units="dimensionless" constant="true">
        <notes>
          <p xmlns="http://www.w3.org/1999/xhtml"> value from proteome composition at given growth rate </p>
        </notes>
      </parameter>
      <parameter sboTerm="SBO:0000541" id="frequency_CAC" name="frequency_CAC" value="0.01314745" units="dimensionless" constant="true">
        <notes>
          <p xmlns="http://www.w3.org/1999/xhtml"> value from proteome composition at given growth rate </p>
        </notes>
      </parameter>
      <parameter sboTerm="SBO:0000541" id="frequency_CAG" name="frequency_CAG" value="0.02927297" units="dimensionless" constant="true">
        <notes>
          <p xmlns="http://www.w3.org/1999/xhtml"> value from proteome composition at given growth rate </p>
        </notes>
      </parameter>
      <parameter sboTerm="SBO:0000541" id="frequency_CAU" name="frequency_CAU" value="0.00665119" units="dimensionless" constant="true">
        <notes>
          <p xmlns="http://www.w3.org/1999/xhtml"> value from proteome composition at given growth rate </p>
        </notes>
      </parameter>
      <parameter sboTerm="SBO:0000541" id="frequency_CCA" name="frequency_CCA" value="0.00636829" units="dimensionless" constant="true">
        <notes>
          <p xmlns="http://www.w3.org/1999/xhtml"> value from proteome composition at given growth rate </p>
        </notes>
      </parameter>
      <parameter sboTerm="SBO:0000541" id="frequency_CCC" name="frequency_CCC" value="0.00159263" units="dimensionless" constant="true">
        <notes>
          <p xmlns="http://www.w3.org/1999/xhtml"> value from proteome composition at given growth rate </p>
        </notes>
      </parameter>
      <parameter sboTerm="SBO:0000541" id="frequency_CCG" name="frequency_CCG" value="0.02785118" units="dimensionless" constant="true">
        <notes>
          <p xmlns="http://www.w3.org/1999/xhtml"> value from proteome composition at given growth rate </p>
        </notes>
      </parameter>
      <parameter sboTerm="SBO:0000541" id="frequency_CCU" name="frequency_CCU" value="0.00431787" units="dimensionless" constant="true">
        <notes>
          <p xmlns="http://www.w3.org/1999/xhtml"> value from proteome composition at given growth rate </p>
        </notes>
      </parameter>
      <parameter sboTerm="SBO:0000541" id="frequency_CGA" name="frequency_CGA" value="0.00062773" units="dimensionless" constant="true">
        <notes>
          <p xmlns="http://www.w3.org/1999/xhtml"> value from proteome composition at given growth rate </p>
        </notes>
      </parameter>
      <parameter sboTerm="SBO:0000541" id="frequency_CGC" name="frequency_CGC" value="0.01767119" units="dimensionless" constant="true">
        <notes>
          <p xmlns="http://www.w3.org/1999/xhtml"> value from proteome composition at given growth rate </p>
        </notes>
      </parameter>
      <parameter sboTerm="SBO:0000541" id="frequency_CGG" name="frequency_CGG" value="0.00091152" units="dimensionless" constant="true">
        <notes>
          <p xmlns="http://www.w3.org/1999/xhtml"> value from proteome composition at given growth rate </p>
        </notes>
      </parameter>
      <parameter sboTerm="SBO:0000541" id="frequency_CGU" name="frequency_CGU" value="0.032044" units="dimensionless" constant="true">
        <notes>
          <p xmlns="http://www.w3.org/1999/xhtml"> value from proteome composition at given growth rate </p>
        </notes>
      </parameter>
      <parameter sboTerm="SBO:0000541" id="frequency_CUA" name="frequency_CUA" value="0.00118233" units="dimensionless" constant="true">
        <notes>
          <p xmlns="http://www.w3.org/1999/xhtml"> value from proteome composition at given growth rate </p>
        </notes>
      </parameter>
      <parameter sboTerm="SBO:0000541" id="frequency_CUC" name="frequency_CUC" value="0.00572651" units="dimensionless" constant="true">
        <notes>
          <p xmlns="http://www.w3.org/1999/xhtml"> value from proteome composition at given growth rate </p>
        </notes>
      </parameter>
      <parameter sboTerm="SBO:0000541" id="frequency_CUG" name="frequency_CUG" value="0.06363492" units="dimensionless" constant="true">
        <notes>
          <p xmlns="http://www.w3.org/1999/xhtml"> value from proteome composition at given growth rate </p>
        </notes>
      </parameter>
      <parameter sboTerm="SBO:0000541" id="frequency_CUU" name="frequency_CUU" value="0.00523885" units="dimensionless" constant="true">
        <notes>
          <p xmlns="http://www.w3.org/1999/xhtml"> value from proteome composition at given growth rate </p>
        </notes>
      </parameter>
      <parameter sboTerm="SBO:0000541" id="frequency_GAA" name="frequency_GAA" value="0.05480852" units="dimensionless" constant="true">
        <notes>
          <p xmlns="http://www.w3.org/1999/xhtml"> value from proteome composition at given growth rate </p>
        </notes>
      </parameter>
      <parameter sboTerm="SBO:0000541" id="frequency_GAC" name="frequency_GAC" value="0.03221581" units="dimensionless" constant="true">
        <notes>
          <p xmlns="http://www.w3.org/1999/xhtml"> value from proteome composition at given growth rate </p>
        </notes>
      </parameter>
      <parameter sboTerm="SBO:0000541" id="frequency_GAG" name="frequency_GAG" value="0.01740205" units="dimensionless" constant="true">
        <notes>
          <p xmlns="http://www.w3.org/1999/xhtml"> value from proteome composition at given growth rate </p>
        </notes>
      </parameter>
      <parameter sboTerm="SBO:0000541" id="frequency_GAU" name="frequency_GAU" value="0.02733016" units="dimensionless" constant="true">
        <notes>
          <p xmlns="http://www.w3.org/1999/xhtml"> value from proteome composition at given growth rate </p>
        </notes>
      </parameter>
      <parameter sboTerm="SBO:0000541" id="frequency_GCA" name="frequency_GCA" value="0.02477818" units="dimensionless" constant="true">
        <notes>
          <p xmlns="http://www.w3.org/1999/xhtml"> value from proteome composition at given growth rate </p>
        </notes>
      </parameter>
      <parameter sboTerm="SBO:0000541" id="frequency_GCC" name="frequency_GCC" value="0.01626666" units="dimensionless" constant="true">
        <notes>
          <p xmlns="http://www.w3.org/1999/xhtml"> value from proteome composition at given growth rate </p>
        </notes>
      </parameter>
      <parameter sboTerm="SBO:0000541" id="frequency_GCG" name="frequency_GCG" value="0.0286959" units="dimensionless" constant="true">
        <notes>
          <p xmlns="http://www.w3.org/1999/xhtml"> value from proteome composition at given growth rate </p>
        </notes>
      </parameter>
      <parameter sboTerm="SBO:0000541" id="frequency_GCU" name="frequency_GCU" value="0.03230176" units="dimensionless" constant="true">
        <notes>
          <p xmlns="http://www.w3.org/1999/xhtml"> value from proteome composition at given growth rate </p>
        </notes>
      </parameter>
      <parameter sboTerm="SBO:0000541" id="frequency_GGA" name="frequency_GGA" value="0.00278038" units="dimensionless" constant="true">
        <notes>
          <p xmlns="http://www.w3.org/1999/xhtml"> value from proteome composition at given growth rate </p>
        </notes>
      </parameter>
      <parameter sboTerm="SBO:0000541" id="frequency_GGC" name="frequency_GGC" value="0.03667982" units="dimensionless" constant="true">
        <notes>
          <p xmlns="http://www.w3.org/1999/xhtml"> value from proteome composition at given growth rate </p>
        </notes>
      </parameter>
      <parameter sboTerm="SBO:0000541" id="frequency_GGG" name="frequency_GGG" value="0.0042539" units="dimensionless" constant="true">
        <notes>
          <p xmlns="http://www.w3.org/1999/xhtml"> value from proteome composition at given growth rate </p>
        </notes>
      </parameter>
      <parameter sboTerm="SBO:0000541" id="frequency_GGU" name="frequency_GGU" value="0.0402864" units="dimensionless" constant="true">
        <notes>
          <p xmlns="http://www.w3.org/1999/xhtml"> value from proteome composition at given growth rate </p>
        </notes>
      </parameter>
      <parameter sboTerm="SBO:0000541" id="frequency_GUA" name="frequency_GUA" value="0.01729045" units="dimensionless" constant="true">
        <notes>
          <p xmlns="http://www.w3.org/1999/xhtml"> value from proteome composition at given growth rate </p>
        </notes>
      </parameter>
      <parameter sboTerm="SBO:0000541" id="frequency_GUC" name="frequency_GUC" value="0.00983748" units="dimensionless" constant="true">
        <notes>
          <p xmlns="http://www.w3.org/1999/xhtml"> value from proteome composition at given growth rate </p>
        </notes>
      </parameter>
      <parameter sboTerm="SBO:0000541" id="frequency_GUG" name="frequency_GUG" value="0.01925997" units="dimensionless" constant="true">
        <notes>
          <p xmlns="http://www.w3.org/1999/xhtml"> value from proteome composition at given growth rate </p>
        </notes>
      </parameter>
      <parameter sboTerm="SBO:0000541" id="frequency_GUU" name="frequency_GUU" value="0.0344674" units="dimensionless" constant="true">
        <notes>
          <p xmlns="http://www.w3.org/1999/xhtml"> value from proteome composition at given growth rate </p>
        </notes>
      </parameter>
      <parameter sboTerm="SBO:0000541" id="frequency_UAC" name="frequency_UAC" value="0.01657841" units="dimensionless" constant="true">
        <notes>
          <p xmlns="http://www.w3.org/1999/xhtml"> value from proteome composition at given growth rate </p>
        </notes>
      </parameter>
      <parameter sboTerm="SBO:0000541" id="frequency_UAU" name="frequency_UAU" value="0.00978494" units="dimensionless" constant="true">
        <notes>
          <p xmlns="http://www.w3.org/1999/xhtml"> value from proteome composition at given growth rate </p>
        </notes>
      </parameter>
      <parameter sboTerm="SBO:0000541" id="frequency_UCA" name="frequency_UCA" value="0.00297" units="dimensionless" constant="true">
        <notes>
          <p xmlns="http://www.w3.org/1999/xhtml"> value from proteome composition at given growth rate </p>
        </notes>
      </parameter>
      <parameter sboTerm="SBO:0000541" id="frequency_UCC" name="frequency_UCC" value="0.01164007" units="dimensionless" constant="true">
        <notes>
          <p xmlns="http://www.w3.org/1999/xhtml"> value from proteome composition at given growth rate </p>
        </notes>
      </parameter>
      <parameter sboTerm="SBO:0000541" id="frequency_UCG" name="frequency_UCG" value="0.00362584" units="dimensionless" constant="true">
        <notes>
          <p xmlns="http://www.w3.org/1999/xhtml"> value from proteome composition at given growth rate </p>
        </notes>
      </parameter>
      <parameter sboTerm="SBO:0000541" id="frequency_UCU" name="frequency_UCU" value="0.01542333" units="dimensionless" constant="true">
        <notes>
          <p xmlns="http://www.w3.org/1999/xhtml"> value from proteome composition at given growth rate </p>
        </notes>
      </parameter>
      <parameter sboTerm="SBO:0000541" id="frequency_UGC" name="frequency_UGC" value="0.00462071" units="dimensionless" constant="true">
        <notes>
          <p xmlns="http://www.w3.org/1999/xhtml"> value from proteome composition at given growth rate </p>
        </notes>
      </parameter>
      <parameter sboTerm="SBO:0000541" id="frequency_UGG" name="frequency_UGG" value="0.00849274" units="dimensionless" constant="true">
        <notes>
          <p xmlns="http://www.w3.org/1999/xhtml"> value from proteome composition at given growth rate </p>
        </notes>
      </parameter>
      <parameter sboTerm="SBO:0000541" id="frequency_UGU" name="frequency_UGU" value="0.00288603" units="dimensionless" constant="true">
        <notes>
          <p xmlns="http://www.w3.org/1999/xhtml"> value from proteome composition at given growth rate </p>
        </notes>
      </parameter>
      <parameter sboTerm="SBO:0000541" id="frequency_UUA" name="frequency_UUA" value="0.00423858" units="dimensionless" constant="true">
        <notes>
          <p xmlns="http://www.w3.org/1999/xhtml"> value from proteome composition at given growth rate </p>
        </notes>
      </parameter>
      <parameter sboTerm="SBO:0000541" id="frequency_UUC" name="frequency_UUC" value="0.02245898" units="dimensionless" constant="true">
        <notes>
          <p xmlns="http://www.w3.org/1999/xhtml"> value from proteome composition at given growth rate </p>
        </notes>
      </parameter>
      <parameter sboTerm="SBO:0000541" id="frequency_UUG" name="frequency_UUG" value="0.00518656" units="dimensionless" constant="true">
        <notes>
          <p xmlns="http://www.w3.org/1999/xhtml"> value from proteome composition at given growth rate </p>
        </notes>
      </parameter>
      <parameter sboTerm="SBO:0000541" id="frequency_UUU" name="frequency_UUU" value="0.01137822" units="dimensionless" constant="true">
        <notes>
          <p xmlns="http://www.w3.org/1999/xhtml"> value from proteome composition at given growth rate </p>
        </notes>
      </parameter>
      <parameter sboTerm="SBO:0000647" id="MW_Ribo" name="MW_Ribo" value="2306.967" units="g_per_mmol" constant="true"/>
      <parameter sboTerm="SBO:0000647" id="MW_mRNA" name="MW_mRNA" value="283.639058214732" units="g_per_mmol" constant="true"/>
      <parameter sboTerm="SBO:0000647" id="MW_GDP" name="MW_GDP" value="0.4432" units="g_per_mmol" constant="true"/>
      <parameter sboTerm="SBO:0000647" id="MW_GTP" name="MW_GTP" value="0.5232" units="g_per_mmol" constant="true"/>
      <parameter sboTerm="SBO:0000647" id="MW_EFTs" name="MW_EFTs" value="30.4274" units="g_per_mmol" constant="true"/>
      <parameter sboTerm="SBO:0000647" id="MW_EFTu" name="MW_EFTu" value="43.2895" units="g_per_mmol" constant="true"/>
      <parameter sboTerm="SBO:0000647" id="MW_Ala1B_tRNA" name="MW_Ala1B_tRNA" value="24.6113" units="g_per_mmol" constant="true"/>
      <parameter sboTerm="SBO:0000647" id="MW_Ala2_tRNA" name="MW_Ala2_tRNA" value="24.6593" units="g_per_mmol" constant="true"/>
      <parameter sboTerm="SBO:0000647" id="MW_Arg2_tRNA" name="MW_Arg2_tRNA" value="25.0166" units="g_per_mmol" constant="true"/>
      <parameter sboTerm="SBO:0000647" id="MW_Arg3_tRNA" name="MW_Arg3_tRNA" value="25.0556" units="g_per_mmol" constant="true"/>
      <parameter sboTerm="SBO:0000647" id="MW_Arg4_tRNA" name="MW_Arg4_tRNA" value="25.0096" units="g_per_mmol" constant="true"/>
      <parameter sboTerm="SBO:0000647" id="MW_Arg5_tRNA" name="MW_Arg5_tRNA" value="24.2592" units="g_per_mmol" constant="true"/>
      <parameter sboTerm="SBO:0000647" id="MW_Asn_tRNA" name="MW_Asn_tRNA" value="24.6113" units="g_per_mmol" constant="true"/>
      <parameter sboTerm="SBO:0000647" id="MW_Asp1_tRNA" name="MW_Asp1_tRNA" value="24.9945" units="g_per_mmol" constant="true"/>
      <parameter sboTerm="SBO:0000647" id="MW_Cys_tRNA" name="MW_Cys_tRNA" value="23.946" units="g_per_mmol" constant="true"/>
      <parameter sboTerm="SBO:0000647" id="MW_Gln1_tRNA" name="MW_Gln1_tRNA" value="24.2532" units="g_per_mmol" constant="true"/>
      <parameter sboTerm="SBO:0000647" id="MW_Gln2_tRNA" name="MW_Gln2_tRNA" value="24.2522" units="g_per_mmol" constant="true"/>
      <parameter sboTerm="SBO:0000647" id="MW_Glu2_tRNA" name="MW_Glu2_tRNA" value="24.5713" units="g_per_mmol" constant="true"/>
      <parameter sboTerm="SBO:0000647" id="MW_Gly1_tRNA" name="MW_Gly1_tRNA" value="23.8369" units="g_per_mmol" constant="true"/>
      <parameter sboTerm="SBO:0000647" id="MW_Gly2_tRNA" name="MW_Gly2_tRNA" value="24.0561" units="g_per_mmol" constant="true"/>
      <parameter sboTerm="SBO:0000647" id="MW_Gly3_tRNA" name="MW_Gly3_tRNA" value="24.5993" units="g_per_mmol" constant="true"/>
      <parameter sboTerm="SBO:0000647" id="MW_His_tRNA" name="MW_His_tRNA" value="24.8936" units="g_per_mmol" constant="true"/>
      <parameter sboTerm="SBO:0000647" id="MW_Ile1_tRNA" name="MW_Ile1_tRNA" value="24.9263" units="g_per_mmol" constant="true"/>
      <parameter sboTerm="SBO:0000647" id="MW_Ile2_tRNA" name="MW_Ile2_tRNA" value="24.6224" units="g_per_mmol" constant="true"/>
      <parameter sboTerm="SBO:0000647" id="MW_Leu1_tRNA" name="MW_Leu1_tRNA" value="28.2229" units="g_per_mmol" constant="true"/>
      <parameter sboTerm="SBO:0000647" id="MW_Leu2_tRNA" name="MW_Leu2_tRNA" value="28.2296" units="g_per_mmol" constant="true"/>
      <parameter sboTerm="SBO:0000647" id="MW_Leu3_tRNA" name="MW_Leu3_tRNA" value="28.2716" units="g_per_mmol" constant="true"/>
      <parameter sboTerm="SBO:0000647" id="MW_Leu4_tRNA" name="MW_Leu4_tRNA" value="27.6182" units="g_per_mmol" constant="true"/>
      <parameter sboTerm="SBO:0000647" id="MW_Leu5_tRNA" name="MW_Leu5_tRNA" value="27.6012" units="g_per_mmol" constant="true"/>
      <parameter sboTerm="SBO:0000647" id="MW_Lys_tRNA" name="MW_Lys_tRNA" value="24.5704" units="g_per_mmol" constant="true"/>
      <parameter sboTerm="SBO:0000647" id="MW_Met_tRNA" name="MW_Met_tRNA" value="24.9236" units="g_per_mmol" constant="true"/>
      <parameter sboTerm="SBO:0000647" id="MW_Phe_tRNA" name="MW_Phe_tRNA" value="24.6964" units="g_per_mmol" constant="true"/>
      <parameter sboTerm="SBO:0000647" id="MW_Pro1_tRNA" name="MW_Pro1_tRNA" value="25.0075" units="g_per_mmol" constant="true"/>
      <parameter sboTerm="SBO:0000647" id="MW_Pro2_tRNA" name="MW_Pro2_tRNA" value="25.0375" units="g_per_mmol" constant="true"/>
      <parameter sboTerm="SBO:0000647" id="MW_Pro3_tRNA" name="MW_Pro3_tRNA" value="25.0235" units="g_per_mmol" constant="true"/>
      <parameter sboTerm="SBO:0000647" id="MW_Ser1_tRNA" name="MW_Ser1_tRNA" value="28.5947" units="g_per_mmol" constant="true"/>
      <parameter sboTerm="SBO:0000647" id="MW_Ser2_tRNA" name="MW_Ser2_tRNA" value="29.2261" units="g_per_mmol" constant="true"/>
      <parameter sboTerm="SBO:0000647" id="MW_Ser3_tRNA" name="MW_Ser3_tRNA" value="30.2157" units="g_per_mmol" constant="true"/>
      <parameter sboTerm="SBO:0000647" id="MW_Ser5_tRNA" name="MW_Ser5_tRNA" value="28.6107" units="g_per_mmol" constant="true"/>
      <parameter sboTerm="SBO:0000647" id="MW_Thr13_tRNA" name="MW_Thr13_tRNA" value="24.6563" units="g_per_mmol" constant="true"/>
      <parameter sboTerm="SBO:0000647" id="MW_Thr2_tRNA" name="MW_Thr2_tRNA" value="24.6053" units="g_per_mmol" constant="true"/>
      <parameter sboTerm="SBO:0000647" id="MW_Thr4_tRNA" name="MW_Thr4_tRNA" value="24.5883" units="g_per_mmol" constant="true"/>
      <parameter sboTerm="SBO:0000647" id="MW_Trp_tRNA" name="MW_Trp_tRNA" value="24.7124" units="g_per_mmol" constant="true"/>
      <parameter sboTerm="SBO:0000647" id="MW_Tyr12_tRNA" name="MW_Tyr12_tRNA" value="27.5229" units="g_per_mmol" constant="true"/>
      <parameter sboTerm="SBO:0000647" id="MW_Val1_tRNA" name="MW_Val1_tRNA" value="24.6463" units="g_per_mmol" constant="true"/>
      <parameter sboTerm="SBO:0000647" id="MW_Val2_tRNA" name="MW_Val2_tRNA" value="24.964" units="g_per_mmol" constant="true"/>
      <parameter sboTerm="SBO:0000614" id="synrate_protein" name="synrate_protein" value="0" units="uM_per_s" constant="true">
        <notes>
          <p xmlns="http://www.w3.org/1999/xhtml"> synthesis rate of total protein </p>
        </notes>
      </parameter>
      <parameter sboTerm="SBO:0000614" id="synrate_aa" name="synrate_aa" value="0" units="uM_per_s" constant="true">
        <notes>
          <p xmlns="http://www.w3.org/1999/xhtml"> synthesis rate of total amino acids </p>
        </notes>
      </parameter>
      <parameter sboTerm="SBO:0000228" id="totdensity" name="totdensity" value="0" units="mg_per_l" constant="false">
        <notes>
          <p xmlns="http://www.w3.org/1999/xhtml"> mass density of translation machinery </p>
        </notes>
      </parameter>
      <parameter sboTerm="SBO:0000196" id="Ribo_total" name="Ribo_total" value="0" units="uM" constant="false">
        <notes>
          <p xmlns="http://www.w3.org/1999/xhtml"> free and labeled ribosome concentration </p>
        </notes>
      </parameter>
      <parameter sboTerm="SBO:0000614" id="Synrate_AAA" name="Synrate_AAA" value="0" units="uM_per_s" constant="true">
        <notes>
          <p xmlns="http://www.w3.org/1999/xhtml"> calculated from frequency_XXX </p>
        </notes>
      </parameter>
      <parameter sboTerm="SBO:0000614" id="Synrate_AAC" name="Synrate_AAC" value="0" units="uM_per_s" constant="true">
        <notes>
          <p xmlns="http://www.w3.org/1999/xhtml"> calculated from frequency_XXX </p>
        </notes>
      </parameter>
      <parameter sboTerm="SBO:0000614" id="Synrate_AAG" name="Synrate_AAG" value="0" units="uM_per_s" constant="true">
        <notes>
          <p xmlns="http://www.w3.org/1999/xhtml"> calculated from frequency_XXX </p>
        </notes>
      </parameter>
      <parameter sboTerm="SBO:0000614" id="Synrate_AAU" name="Synrate_AAU" value="0" units="uM_per_s" constant="true">
        <notes>
          <p xmlns="http://www.w3.org/1999/xhtml"> calculated from frequency_XXX </p>
        </notes>
      </parameter>
      <parameter sboTerm="SBO:0000614" id="Synrate_ACA" name="Synrate_ACA" value="0" units="uM_per_s" constant="true">
        <notes>
          <p xmlns="http://www.w3.org/1999/xhtml"> calculated from frequency_XXX </p>
        </notes>
      </parameter>
      <parameter sboTerm="SBO:0000614" id="Synrate_ACC" name="Synrate_ACC" value="0" units="uM_per_s" constant="true">
        <notes>
          <p xmlns="http://www.w3.org/1999/xhtml"> calculated from frequency_XXX </p>
        </notes>
      </parameter>
      <parameter sboTerm="SBO:0000614" id="Synrate_ACG" name="Synrate_ACG" value="0" units="uM_per_s" constant="true">
        <notes>
          <p xmlns="http://www.w3.org/1999/xhtml"> calculated from frequency_XXX </p>
        </notes>
      </parameter>
      <parameter sboTerm="SBO:0000614" id="Synrate_ACU" name="Synrate_ACU" value="0" units="uM_per_s" constant="true">
        <notes>
          <p xmlns="http://www.w3.org/1999/xhtml"> calculated from frequency_XXX </p>
        </notes>
      </parameter>
      <parameter sboTerm="SBO:0000614" id="Synrate_ACU_Thr13" name="Synrate_ACU_Thr13" value="0" units="uM_per_s" constant="false">
        <notes>
          <p xmlns="http://www.w3.org/1999/xhtml"> calculated from frequency_XXX </p>
        </notes>
      </parameter>
      <parameter sboTerm="SBO:0000614" id="Synrate_ACU_Thr4" name="Synrate_ACU_Thr4" value="0" units="uM_per_s" constant="false">
        <notes>
          <p xmlns="http://www.w3.org/1999/xhtml"> calculated from frequency_XXX </p>
        </notes>
      </parameter>
      <parameter sboTerm="SBO:0000614" id="Synrate_AGA" name="Synrate_AGA" value="0" units="uM_per_s" constant="true">
        <notes>
          <p xmlns="http://www.w3.org/1999/xhtml"> calculated from frequency_XXX </p>
        </notes>
      </parameter>
      <parameter sboTerm="SBO:0000614" id="Synrate_AGC" name="Synrate_AGC" value="0" units="uM_per_s" constant="true">
        <notes>
          <p xmlns="http://www.w3.org/1999/xhtml"> calculated from frequency_XXX </p>
        </notes>
      </parameter>
      <parameter sboTerm="SBO:0000614" id="Synrate_AGG" name="Synrate_AGG" value="0" units="uM_per_s" constant="true">
        <notes>
          <p xmlns="http://www.w3.org/1999/xhtml"> calculated from frequency_XXX </p>
        </notes>
      </parameter>
      <parameter sboTerm="SBO:0000614" id="Synrate_AGU" name="Synrate_AGU" value="0" units="uM_per_s" constant="true">
        <notes>
          <p xmlns="http://www.w3.org/1999/xhtml"> calculated from frequency_XXX </p>
        </notes>
      </parameter>
      <parameter sboTerm="SBO:0000614" id="Synrate_AUA" name="Synrate_AUA" value="0" units="uM_per_s" constant="true">
        <notes>
          <p xmlns="http://www.w3.org/1999/xhtml"> calculated from frequency_XXX </p>
        </notes>
      </parameter>
      <parameter sboTerm="SBO:0000614" id="Synrate_AUC" name="Synrate_AUC" value="0" units="uM_per_s" constant="true">
        <notes>
          <p xmlns="http://www.w3.org/1999/xhtml"> calculated from frequency_XXX </p>
        </notes>
      </parameter>
      <parameter sboTerm="SBO:0000614" id="Synrate_AUG" name="Synrate_AUG" value="0" units="uM_per_s" constant="true">
        <notes>
          <p xmlns="http://www.w3.org/1999/xhtml"> calculated from frequency_XXX </p>
        </notes>
      </parameter>
      <parameter sboTerm="SBO:0000614" id="Synrate_AUU" name="Synrate_AUU" value="0" units="uM_per_s" constant="true">
        <notes>
          <p xmlns="http://www.w3.org/1999/xhtml"> calculated from frequency_XXX </p>
        </notes>
      </parameter>
      <parameter sboTerm="SBO:0000614" id="Synrate_CAA" name="Synrate_CAA" value="0" units="uM_per_s" constant="true">
        <notes>
          <p xmlns="http://www.w3.org/1999/xhtml"> calculated from frequency_XXX </p>
        </notes>
      </parameter>
      <parameter sboTerm="SBO:0000614" id="Synrate_CAC" name="Synrate_CAC" value="0" units="uM_per_s" constant="true">
        <notes>
          <p xmlns="http://www.w3.org/1999/xhtml"> calculated from frequency_XXX </p>
        </notes>
      </parameter>
      <parameter sboTerm="SBO:0000614" id="Synrate_CAG" name="Synrate_CAG" value="0" units="uM_per_s" constant="true">
        <notes>
          <p xmlns="http://www.w3.org/1999/xhtml"> calculated from frequency_XXX </p>
        </notes>
      </parameter>
      <parameter sboTerm="SBO:0000614" id="Synrate_CAU" name="Synrate_CAU" value="0" units="uM_per_s" constant="true">
        <notes>
          <p xmlns="http://www.w3.org/1999/xhtml"> calculated from frequency_XXX </p>
        </notes>
      </parameter>
      <parameter sboTerm="SBO:0000614" id="Synrate_CCA" name="Synrate_CCA" value="0" units="uM_per_s" constant="true">
        <notes>
          <p xmlns="http://www.w3.org/1999/xhtml"> calculated from frequency_XXX </p>
        </notes>
      </parameter>
      <parameter sboTerm="SBO:0000614" id="Synrate_CCC" name="Synrate_CCC" value="0" units="uM_per_s" constant="true">
        <notes>
          <p xmlns="http://www.w3.org/1999/xhtml"> calculated from frequency_XXX </p>
        </notes>
      </parameter>
      <parameter sboTerm="SBO:0000614" id="Synrate_CCG" name="Synrate_CCG" value="0" units="uM_per_s" constant="true">
        <notes>
          <p xmlns="http://www.w3.org/1999/xhtml"> calculated from frequency_XXX </p>
        </notes>
      </parameter>
      <parameter sboTerm="SBO:0000614" id="Synrate_CCU" name="Synrate_CCU" value="0" units="uM_per_s" constant="true">
        <notes>
          <p xmlns="http://www.w3.org/1999/xhtml"> calculated from frequency_XXX </p>
        </notes>
      </parameter>
      <parameter sboTerm="SBO:0000614" id="Synrate_CCU_Pro2" name="Synrate_CCU_Pro2" value="0" units="uM_per_s" constant="false">
        <notes>
          <p xmlns="http://www.w3.org/1999/xhtml"> calculated from frequency_XXX </p>
        </notes>
      </parameter>
      <parameter sboTerm="SBO:0000614" id="Synrate_CCU_Pro3" name="Synrate_CCU_Pro3" value="0" units="uM_per_s" constant="false">
        <notes>
          <p xmlns="http://www.w3.org/1999/xhtml"> calculated from frequency_XXX </p>
        </notes>
      </parameter>
      <parameter sboTerm="SBO:0000614" id="Synrate_CGA" name="Synrate_CGA" value="0" units="uM_per_s" constant="true">
        <notes>
          <p xmlns="http://www.w3.org/1999/xhtml"> calculated from frequency_XXX </p>
        </notes>
      </parameter>
      <parameter sboTerm="SBO:0000614" id="Synrate_CGC" name="Synrate_CGC" value="0" units="uM_per_s" constant="true">
        <notes>
          <p xmlns="http://www.w3.org/1999/xhtml"> calculated from frequency_XXX </p>
        </notes>
      </parameter>
      <parameter sboTerm="SBO:0000614" id="Synrate_CGG" name="Synrate_CGG" value="0" units="uM_per_s" constant="true">
        <notes>
          <p xmlns="http://www.w3.org/1999/xhtml"> calculated from frequency_XXX </p>
        </notes>
      </parameter>
      <parameter sboTerm="SBO:0000614" id="Synrate_CGU" name="Synrate_CGU" value="0" units="uM_per_s" constant="true">
        <notes>
          <p xmlns="http://www.w3.org/1999/xhtml"> calculated from frequency_XXX </p>
        </notes>
      </parameter>
      <parameter sboTerm="SBO:0000614" id="Synrate_CUA" name="Synrate_CUA" value="0" units="uM_per_s" constant="true">
        <notes>
          <p xmlns="http://www.w3.org/1999/xhtml"> calculated from frequency_XXX </p>
        </notes>
      </parameter>
      <parameter sboTerm="SBO:0000614" id="Synrate_CUC" name="Synrate_CUC" value="0" units="uM_per_s" constant="true">
        <notes>
          <p xmlns="http://www.w3.org/1999/xhtml"> calculated from frequency_XXX </p>
        </notes>
      </parameter>
      <parameter sboTerm="SBO:0000614" id="Synrate_CUG" name="Synrate_CUG" value="0" units="uM_per_s" constant="true">
        <notes>
          <p xmlns="http://www.w3.org/1999/xhtml"> calculated from frequency_XXX </p>
        </notes>
      </parameter>
      <parameter sboTerm="SBO:0000614" id="Synrate_CUU" name="Synrate_CUU" value="0" units="uM_per_s" constant="true">
        <notes>
          <p xmlns="http://www.w3.org/1999/xhtml"> calculated from frequency_XXX </p>
        </notes>
      </parameter>
      <parameter sboTerm="SBO:0000614" id="Synrate_GAA" name="Synrate_GAA" value="0" units="uM_per_s" constant="true">
        <notes>
          <p xmlns="http://www.w3.org/1999/xhtml"> calculated from frequency_XXX </p>
        </notes>
      </parameter>
      <parameter sboTerm="SBO:0000614" id="Synrate_GAC" name="Synrate_GAC" value="0" units="uM_per_s" constant="true">
        <notes>
          <p xmlns="http://www.w3.org/1999/xhtml"> calculated from frequency_XXX </p>
        </notes>
      </parameter>
      <parameter sboTerm="SBO:0000614" id="Synrate_GAG" name="Synrate_GAG" value="0" units="uM_per_s" constant="true">
        <notes>
          <p xmlns="http://www.w3.org/1999/xhtml"> calculated from frequency_XXX </p>
        </notes>
      </parameter>
      <parameter sboTerm="SBO:0000614" id="Synrate_GAU" name="Synrate_GAU" value="0" units="uM_per_s" constant="true">
        <notes>
          <p xmlns="http://www.w3.org/1999/xhtml"> calculated from frequency_XXX </p>
        </notes>
      </parameter>
      <parameter sboTerm="SBO:0000614" id="Synrate_GCA" name="Synrate_GCA" value="0" units="uM_per_s" constant="true">
        <notes>
          <p xmlns="http://www.w3.org/1999/xhtml"> calculated from frequency_XXX </p>
        </notes>
      </parameter>
      <parameter sboTerm="SBO:0000614" id="Synrate_GCC" name="Synrate_GCC" value="0" units="uM_per_s" constant="true">
        <notes>
          <p xmlns="http://www.w3.org/1999/xhtml"> calculated from frequency_XXX </p>
        </notes>
      </parameter>
      <parameter sboTerm="SBO:0000614" id="Synrate_GCG" name="Synrate_GCG" value="0" units="uM_per_s" constant="true">
        <notes>
          <p xmlns="http://www.w3.org/1999/xhtml"> calculated from frequency_XXX </p>
        </notes>
      </parameter>
      <parameter sboTerm="SBO:0000614" id="Synrate_GCU" name="Synrate_GCU" value="0" units="uM_per_s" constant="true">
        <notes>
          <p xmlns="http://www.w3.org/1999/xhtml"> calculated from frequency_XXX </p>
        </notes>
      </parameter>
      <parameter sboTerm="SBO:0000614" id="Synrate_GGA" name="Synrate_GGA" value="0" units="uM_per_s" constant="true">
        <notes>
          <p xmlns="http://www.w3.org/1999/xhtml"> calculated from frequency_XXX </p>
        </notes>
      </parameter>
      <parameter sboTerm="SBO:0000614" id="Synrate_GGC" name="Synrate_GGC" value="0" units="uM_per_s" constant="true">
        <notes>
          <p xmlns="http://www.w3.org/1999/xhtml"> calculated from frequency_XXX </p>
        </notes>
      </parameter>
      <parameter sboTerm="SBO:0000614" id="Synrate_GGG" name="Synrate_GGG" value="0" units="uM_per_s" constant="true">
        <notes>
          <p xmlns="http://www.w3.org/1999/xhtml"> calculated from frequency_XXX </p>
        </notes>
      </parameter>
      <parameter sboTerm="SBO:0000614" id="Synrate_GGU" name="Synrate_GGU" value="0" units="uM_per_s" constant="true">
        <notes>
          <p xmlns="http://www.w3.org/1999/xhtml"> calculated from frequency_XXX </p>
        </notes>
      </parameter>
      <parameter sboTerm="SBO:0000614" id="Synrate_GUA" name="Synrate_GUA" value="0" units="uM_per_s" constant="true">
        <notes>
          <p xmlns="http://www.w3.org/1999/xhtml"> calculated from frequency_XXX </p>
        </notes>
      </parameter>
      <parameter sboTerm="SBO:0000614" id="Synrate_GUC" name="Synrate_GUC" value="0" units="uM_per_s" constant="true">
        <notes>
          <p xmlns="http://www.w3.org/1999/xhtml"> calculated from frequency_XXX </p>
        </notes>
      </parameter>
      <parameter sboTerm="SBO:0000614" id="Synrate_GUG" name="Synrate_GUG" value="0" units="uM_per_s" constant="true">
        <notes>
          <p xmlns="http://www.w3.org/1999/xhtml"> calculated from frequency_XXX </p>
        </notes>
      </parameter>
      <parameter sboTerm="SBO:0000614" id="Synrate_GUU" name="Synrate_GUU" value="0" units="uM_per_s" constant="true">
        <notes>
          <p xmlns="http://www.w3.org/1999/xhtml"> calculated from frequency_XXX </p>
        </notes>
      </parameter>
      <parameter sboTerm="SBO:0000614" id="Synrate_GUU_Val1" name="Synrate_GUU_Val1" value="0" units="uM_per_s" constant="false">
        <notes>
          <p xmlns="http://www.w3.org/1999/xhtml"> calculated from frequency_XXX </p>
        </notes>
      </parameter>
      <parameter sboTerm="SBO:0000614" id="Synrate_GUU_Val2" name="Synrate_GUU_Val2" value="0" units="uM_per_s" constant="false">
        <notes>
          <p xmlns="http://www.w3.org/1999/xhtml"> calculated from frequency_XXX </p>
        </notes>
      </parameter>
      <parameter sboTerm="SBO:0000614" id="Synrate_UAC" name="Synrate_UAC" value="0" units="uM_per_s" constant="true">
        <notes>
          <p xmlns="http://www.w3.org/1999/xhtml"> calculated from frequency_XXX </p>
        </notes>
      </parameter>
      <parameter sboTerm="SBO:0000614" id="Synrate_UAU" name="Synrate_UAU" value="0" units="uM_per_s" constant="true">
        <notes>
          <p xmlns="http://www.w3.org/1999/xhtml"> calculated from frequency_XXX </p>
        </notes>
      </parameter>
      <parameter sboTerm="SBO:0000614" id="Synrate_UCA" name="Synrate_UCA" value="0" units="uM_per_s" constant="true">
        <notes>
          <p xmlns="http://www.w3.org/1999/xhtml"> calculated from frequency_XXX </p>
        </notes>
      </parameter>
      <parameter sboTerm="SBO:0000614" id="Synrate_UCC" name="Synrate_UCC" value="0" units="uM_per_s" constant="true">
        <notes>
          <p xmlns="http://www.w3.org/1999/xhtml"> calculated from frequency_XXX </p>
        </notes>
      </parameter>
      <parameter sboTerm="SBO:0000614" id="Synrate_UCG" name="Synrate_UCG" value="0" units="uM_per_s" constant="true">
        <notes>
          <p xmlns="http://www.w3.org/1999/xhtml"> calculated from frequency_XXX </p>
        </notes>
      </parameter>
      <parameter sboTerm="SBO:0000614" id="Synrate_UCU" name="Synrate_UCU" value="0" units="uM_per_s" constant="true">
        <notes>
          <p xmlns="http://www.w3.org/1999/xhtml"> calculated from frequency_XXX </p>
        </notes>
      </parameter>
      <parameter sboTerm="SBO:0000614" id="Synrate_UCU_Ser1" name="Synrate_UCU_Ser1" value="0" units="uM_per_s" constant="false">
        <notes>
          <p xmlns="http://www.w3.org/1999/xhtml"> calculated from frequency_XXX </p>
        </notes>
      </parameter>
      <parameter sboTerm="SBO:0000614" id="Synrate_UCU_Ser5" name="Synrate_UCU_Ser5" value="0" units="uM_per_s" constant="false">
        <notes>
          <p xmlns="http://www.w3.org/1999/xhtml"> calculated from frequency_XXX </p>
        </notes>
      </parameter>
      <parameter sboTerm="SBO:0000614" id="Synrate_UGC" name="Synrate_UGC" value="0" units="uM_per_s" constant="true">
        <notes>
          <p xmlns="http://www.w3.org/1999/xhtml"> calculated from frequency_XXX </p>
        </notes>
      </parameter>
      <parameter sboTerm="SBO:0000614" id="Synrate_UGG" name="Synrate_UGG" value="0" units="uM_per_s" constant="true">
        <notes>
          <p xmlns="http://www.w3.org/1999/xhtml"> calculated from frequency_XXX </p>
        </notes>
      </parameter>
      <parameter sboTerm="SBO:0000614" id="Synrate_UGU" name="Synrate_UGU" value="0" units="uM_per_s" constant="true">
        <notes>
          <p xmlns="http://www.w3.org/1999/xhtml"> calculated from frequency_XXX </p>
        </notes>
      </parameter>
      <parameter sboTerm="SBO:0000614" id="Synrate_UUA" name="Synrate_UUA" value="0" units="uM_per_s" constant="true">
        <notes>
          <p xmlns="http://www.w3.org/1999/xhtml"> calculated from frequency_XXX </p>
        </notes>
      </parameter>
      <parameter sboTerm="SBO:0000614" id="Synrate_UUC" name="Synrate_UUC" value="0" units="uM_per_s" constant="true">
        <notes>
          <p xmlns="http://www.w3.org/1999/xhtml"> calculated from frequency_XXX </p>
        </notes>
      </parameter>
      <parameter sboTerm="SBO:0000614" id="Synrate_UUG" name="Synrate_UUG" value="0" units="uM_per_s" constant="true">
        <notes>
          <p xmlns="http://www.w3.org/1999/xhtml"> calculated from frequency_XXX </p>
        </notes>
      </parameter>
      <parameter sboTerm="SBO:0000614" id="Synrate_UUU" name="Synrate_UUU" value="0" units="uM_per_s" constant="true">
        <notes>
          <p xmlns="http://www.w3.org/1999/xhtml"> calculated from frequency_XXX </p>
        </notes>
      </parameter>
      <parameter sboTerm="SBO:0000614" id="in_rate_Ala1B_tRNA" name="in_rate_Ala1B_tRNA" value="0" units="uM_per_s" constant="true">
        <notes>
          <p xmlns="http://www.w3.org/1999/xhtml"> calculated from codon synrate </p>
        </notes>
      </parameter>
      <parameter sboTerm="SBO:0000614" id="in_rate_Ala2_tRNA" name="in_rate_Ala2_tRNA" value="0" units="uM_per_s" constant="true">
        <notes>
          <p xmlns="http://www.w3.org/1999/xhtml"> calculated from codon synrate </p>
        </notes>
      </parameter>
      <parameter sboTerm="SBO:0000614" id="in_rate_Arg2_tRNA" name="in_rate_Arg2_tRNA" value="0" units="uM_per_s" constant="true">
        <notes>
          <p xmlns="http://www.w3.org/1999/xhtml"> calculated from codon synrate </p>
        </notes>
      </parameter>
      <parameter sboTerm="SBO:0000614" id="in_rate_Arg3_tRNA" name="in_rate_Arg3_tRNA" value="0" units="uM_per_s" constant="true">
        <notes>
          <p xmlns="http://www.w3.org/1999/xhtml"> calculated from codon synrate </p>
        </notes>
      </parameter>
      <parameter sboTerm="SBO:0000614" id="in_rate_Arg4_tRNA" name="in_rate_Arg4_tRNA" value="0" units="uM_per_s" constant="true">
        <notes>
          <p xmlns="http://www.w3.org/1999/xhtml"> calculated from codon synrate </p>
        </notes>
      </parameter>
      <parameter sboTerm="SBO:0000614" id="in_rate_Arg5_tRNA" name="in_rate_Arg5_tRNA" value="0" units="uM_per_s" constant="true">
        <notes>
          <p xmlns="http://www.w3.org/1999/xhtml"> calculated from codon synrate </p>
        </notes>
      </parameter>
      <parameter sboTerm="SBO:0000614" id="in_rate_Asn_tRNA" name="in_rate_Asn_tRNA" value="0" units="uM_per_s" constant="true">
        <notes>
          <p xmlns="http://www.w3.org/1999/xhtml"> calculated from codon synrate </p>
        </notes>
      </parameter>
      <parameter sboTerm="SBO:0000614" id="in_rate_Asp1_tRNA" name="in_rate_Asp1_tRNA" value="0" units="uM_per_s" constant="true">
        <notes>
          <p xmlns="http://www.w3.org/1999/xhtml"> calculated from codon synrate </p>
        </notes>
      </parameter>
      <parameter sboTerm="SBO:0000614" id="in_rate_Cys_tRNA" name="in_rate_Cys_tRNA" value="0" units="uM_per_s" constant="true">
        <notes>
          <p xmlns="http://www.w3.org/1999/xhtml"> calculated from codon synrate </p>
        </notes>
      </parameter>
      <parameter sboTerm="SBO:0000614" id="in_rate_Gln1_tRNA" name="in_rate_Gln1_tRNA" value="0" units="uM_per_s" constant="true">
        <notes>
          <p xmlns="http://www.w3.org/1999/xhtml"> calculated from codon synrate </p>
        </notes>
      </parameter>
      <parameter sboTerm="SBO:0000614" id="in_rate_Gln2_tRNA" name="in_rate_Gln2_tRNA" value="0" units="uM_per_s" constant="true">
        <notes>
          <p xmlns="http://www.w3.org/1999/xhtml"> calculated from codon synrate </p>
        </notes>
      </parameter>
      <parameter sboTerm="SBO:0000614" id="in_rate_Glu2_tRNA" name="in_rate_Glu2_tRNA" value="0" units="uM_per_s" constant="true">
        <notes>
          <p xmlns="http://www.w3.org/1999/xhtml"> calculated from codon synrate </p>
        </notes>
      </parameter>
      <parameter sboTerm="SBO:0000614" id="in_rate_Gly1_tRNA" name="in_rate_Gly1_tRNA" value="0" units="uM_per_s" constant="true">
        <notes>
          <p xmlns="http://www.w3.org/1999/xhtml"> calculated from codon synrate </p>
        </notes>
      </parameter>
      <parameter sboTerm="SBO:0000614" id="in_rate_Gly2_tRNA" name="in_rate_Gly2_tRNA" value="0" units="uM_per_s" constant="true">
        <notes>
          <p xmlns="http://www.w3.org/1999/xhtml"> calculated from codon synrate </p>
        </notes>
      </parameter>
      <parameter sboTerm="SBO:0000614" id="in_rate_Gly3_tRNA" name="in_rate_Gly3_tRNA" value="0" units="uM_per_s" constant="true">
        <notes>
          <p xmlns="http://www.w3.org/1999/xhtml"> calculated from codon synrate </p>
        </notes>
      </parameter>
      <parameter sboTerm="SBO:0000614" id="in_rate_His_tRNA" name="in_rate_His_tRNA" value="0" units="uM_per_s" constant="true">
        <notes>
          <p xmlns="http://www.w3.org/1999/xhtml"> calculated from codon synrate </p>
        </notes>
      </parameter>
      <parameter sboTerm="SBO:0000614" id="in_rate_Ile1_tRNA" name="in_rate_Ile1_tRNA" value="0" units="uM_per_s" constant="true">
        <notes>
          <p xmlns="http://www.w3.org/1999/xhtml"> calculated from codon synrate </p>
        </notes>
      </parameter>
      <parameter sboTerm="SBO:0000614" id="in_rate_Ile2_tRNA" name="in_rate_Ile2_tRNA" value="0" units="uM_per_s" constant="true">
        <notes>
          <p xmlns="http://www.w3.org/1999/xhtml"> calculated from codon synrate </p>
        </notes>
      </parameter>
      <parameter sboTerm="SBO:0000614" id="in_rate_Leu1_tRNA" name="in_rate_Leu1_tRNA" value="0" units="uM_per_s" constant="true">
        <notes>
          <p xmlns="http://www.w3.org/1999/xhtml"> calculated from codon synrate </p>
        </notes>
      </parameter>
      <parameter sboTerm="SBO:0000614" id="in_rate_Leu2_tRNA" name="in_rate_Leu2_tRNA" value="0" units="uM_per_s" constant="true">
        <notes>
          <p xmlns="http://www.w3.org/1999/xhtml"> calculated from codon synrate </p>
        </notes>
      </parameter>
      <parameter sboTerm="SBO:0000614" id="in_rate_Leu3_tRNA" name="in_rate_Leu3_tRNA" value="0" units="uM_per_s" constant="true">
        <notes>
          <p xmlns="http://www.w3.org/1999/xhtml"> calculated from codon synrate </p>
        </notes>
      </parameter>
      <parameter sboTerm="SBO:0000614" id="in_rate_Leu4_tRNA" name="in_rate_Leu4_tRNA" value="0" units="uM_per_s" constant="true">
        <notes>
          <p xmlns="http://www.w3.org/1999/xhtml"> calculated from codon synrate </p>
        </notes>
      </parameter>
      <parameter sboTerm="SBO:0000614" id="in_rate_Leu5_tRNA" name="in_rate_Leu5_tRNA" value="0" units="uM_per_s" constant="true">
        <notes>
          <p xmlns="http://www.w3.org/1999/xhtml"> calculated from codon synrate </p>
        </notes>
      </parameter>
      <parameter sboTerm="SBO:0000614" id="in_rate_Lys_tRNA" name="in_rate_Lys_tRNA" value="0" units="uM_per_s" constant="true">
        <notes>
          <p xmlns="http://www.w3.org/1999/xhtml"> calculated from codon synrate </p>
        </notes>
      </parameter>
      <parameter sboTerm="SBO:0000614" id="in_rate_Met_tRNA" name="in_rate_Met_tRNA" value="0" units="uM_per_s" constant="true">
        <notes>
          <p xmlns="http://www.w3.org/1999/xhtml"> calculated from codon synrate </p>
        </notes>
      </parameter>
      <parameter sboTerm="SBO:0000614" id="in_rate_Phe_tRNA" name="in_rate_Phe_tRNA" value="0" units="uM_per_s" constant="true">
        <notes>
          <p xmlns="http://www.w3.org/1999/xhtml"> calculated from codon synrate </p>
        </notes>
      </parameter>
      <parameter sboTerm="SBO:0000614" id="in_rate_Pro1_tRNA" name="in_rate_Pro1_tRNA" value="0" units="uM_per_s" constant="true">
        <notes>
          <p xmlns="http://www.w3.org/1999/xhtml"> calculated from codon synrate </p>
        </notes>
      </parameter>
      <parameter sboTerm="SBO:0000614" id="in_rate_Pro2_tRNA" name="in_rate_Pro2_tRNA" value="0" units="uM_per_s" constant="false">
        <notes>
          <p xmlns="http://www.w3.org/1999/xhtml"> calculated from codon synrate </p>
        </notes>
      </parameter>
      <parameter sboTerm="SBO:0000614" id="in_rate_Pro3_tRNA" name="in_rate_Pro3_tRNA" value="0" units="uM_per_s" constant="false">
        <notes>
          <p xmlns="http://www.w3.org/1999/xhtml"> calculated from codon synrate </p>
        </notes>
      </parameter>
      <parameter sboTerm="SBO:0000614" id="in_rate_Ser1_tRNA" name="in_rate_Ser1_tRNA" value="0" units="uM_per_s" constant="false">
        <notes>
          <p xmlns="http://www.w3.org/1999/xhtml"> calculated from codon synrate </p>
        </notes>
      </parameter>
      <parameter sboTerm="SBO:0000614" id="in_rate_Ser2_tRNA" name="in_rate_Ser2_tRNA" value="0" units="uM_per_s" constant="true">
        <notes>
          <p xmlns="http://www.w3.org/1999/xhtml"> calculated from codon synrate </p>
        </notes>
      </parameter>
      <parameter sboTerm="SBO:0000614" id="in_rate_Ser3_tRNA" name="in_rate_Ser3_tRNA" value="0" units="uM_per_s" constant="true">
        <notes>
          <p xmlns="http://www.w3.org/1999/xhtml"> calculated from codon synrate </p>
        </notes>
      </parameter>
      <parameter sboTerm="SBO:0000614" id="in_rate_Ser5_tRNA" name="in_rate_Ser5_tRNA" value="0" units="uM_per_s" constant="false">
        <notes>
          <p xmlns="http://www.w3.org/1999/xhtml"> calculated from codon synrate </p>
        </notes>
      </parameter>
      <parameter sboTerm="SBO:0000614" id="in_rate_Thr13_tRNA" name="in_rate_Thr13_tRNA" value="0" units="uM_per_s" constant="false">
        <notes>
          <p xmlns="http://www.w3.org/1999/xhtml"> calculated from codon synrate </p>
        </notes>
      </parameter>
      <parameter sboTerm="SBO:0000614" id="in_rate_Thr2_tRNA" name="in_rate_Thr2_tRNA" value="0" units="uM_per_s" constant="true">
        <notes>
          <p xmlns="http://www.w3.org/1999/xhtml"> calculated from codon synrate </p>
        </notes>
      </parameter>
      <parameter sboTerm="SBO:0000614" id="in_rate_Thr4_tRNA" name="in_rate_Thr4_tRNA" value="0" units="uM_per_s" constant="false">
        <notes>
          <p xmlns="http://www.w3.org/1999/xhtml"> calculated from codon synrate </p>
        </notes>
      </parameter>
      <parameter sboTerm="SBO:0000614" id="in_rate_Trp_tRNA" name="in_rate_Trp_tRNA" value="0" units="uM_per_s" constant="true">
        <notes>
          <p xmlns="http://www.w3.org/1999/xhtml"> calculated from codon synrate </p>
        </notes>
      </parameter>
      <parameter sboTerm="SBO:0000614" id="in_rate_Tyr12_tRNA" name="in_rate_Tyr12_tRNA" value="0" units="uM_per_s" constant="true">
        <notes>
          <p xmlns="http://www.w3.org/1999/xhtml"> calculated from codon synrate </p>
        </notes>
      </parameter>
      <parameter sboTerm="SBO:0000614" id="in_rate_Val1_tRNA" name="in_rate_Val1_tRNA" value="0" units="uM_per_s" constant="false">
        <notes>
          <p xmlns="http://www.w3.org/1999/xhtml"> calculated from codon synrate </p>
        </notes>
      </parameter>
      <parameter sboTerm="SBO:0000614" id="in_rate_Val2_tRNA" name="in_rate_Val2_tRNA" value="0" units="uM_per_s" constant="false">
        <notes>
          <p xmlns="http://www.w3.org/1999/xhtml"> calculated from codon synrate </p>
        </notes>
      </parameter>
      <parameter sboTerm="SBO:0000647" id="MW_EFTu_EFTs" name="MW_EFTu-EFTs" value="0" units="g_per_mmol" constant="true">
        <notes>
          <p xmlns="http://www.w3.org/1999/xhtml"> calculated from components </p>
        </notes>
      </parameter>
      <parameter sboTerm="SBO:0000647" id="MW_EFTu_GDP" name="MW_EFTu_GDP" value="0" units="g_per_mmol" constant="true">
        <notes>
          <p xmlns="http://www.w3.org/1999/xhtml"> calculated from components </p>
        </notes>
      </parameter>
      <parameter sboTerm="SBO:0000647" id="MW_EFTu_GDP_EFTs" name="MW_EFTu_GDP-EFTs" value="0" units="g_per_mmol" constant="true">
        <notes>
          <p xmlns="http://www.w3.org/1999/xhtml"> calculated from components </p>
        </notes>
      </parameter>
      <parameter sboTerm="SBO:0000647" id="MW_EFTu_GTP" name="MW_EFTu_GTP" value="0" units="g_per_mmol" constant="true">
        <notes>
          <p xmlns="http://www.w3.org/1999/xhtml"> calculated from components </p>
        </notes>
      </parameter>
      <parameter sboTerm="SBO:0000647" id="MW_EFTu_GTP_EFTs" name="MW_EFTu_GTP-EFTs" value="0" units="g_per_mmol" constant="true">
        <notes>
          <p xmlns="http://www.w3.org/1999/xhtml"> calculated from components </p>
        </notes>
      </parameter>
      <parameter sboTerm="SBO:0000647" id="MW_EFTu_GTP_Ala1B_tRNA" name="MW_EFTu_GTP_Ala1B_tRNA" value="0" units="g_per_mmol" constant="true">
        <notes>
          <p xmlns="http://www.w3.org/1999/xhtml"> calculated from components </p>
        </notes>
      </parameter>
      <parameter sboTerm="SBO:0000647" id="MW_EFTu_GTP_Ala2_tRNA" name="MW_EFTu_GTP_Ala2_tRNA" value="0" units="g_per_mmol" constant="true">
        <notes>
          <p xmlns="http://www.w3.org/1999/xhtml"> calculated from components </p>
        </notes>
      </parameter>
      <parameter sboTerm="SBO:0000647" id="MW_EFTu_GTP_Arg2_tRNA" name="MW_EFTu_GTP_Arg2_tRNA" value="0" units="g_per_mmol" constant="true">
        <notes>
          <p xmlns="http://www.w3.org/1999/xhtml"> calculated from components </p>
        </notes>
      </parameter>
      <parameter sboTerm="SBO:0000647" id="MW_EFTu_GTP_Arg3_tRNA" name="MW_EFTu_GTP_Arg3_tRNA" value="0" units="g_per_mmol" constant="true">
        <notes>
          <p xmlns="http://www.w3.org/1999/xhtml"> calculated from components </p>
        </notes>
      </parameter>
      <parameter sboTerm="SBO:0000647" id="MW_EFTu_GTP_Arg4_tRNA" name="MW_EFTu_GTP_Arg4_tRNA" value="0" units="g_per_mmol" constant="true">
        <notes>
          <p xmlns="http://www.w3.org/1999/xhtml"> calculated from components </p>
        </notes>
      </parameter>
      <parameter sboTerm="SBO:0000647" id="MW_EFTu_GTP_Arg5_tRNA" name="MW_EFTu_GTP_Arg5_tRNA" value="0" units="g_per_mmol" constant="true">
        <notes>
          <p xmlns="http://www.w3.org/1999/xhtml"> calculated from components </p>
        </notes>
      </parameter>
      <parameter sboTerm="SBO:0000647" id="MW_EFTu_GTP_Asn_tRNA" name="MW_EFTu_GTP_Asn_tRNA" value="0" units="g_per_mmol" constant="true">
        <notes>
          <p xmlns="http://www.w3.org/1999/xhtml"> calculated from components </p>
        </notes>
      </parameter>
      <parameter sboTerm="SBO:0000647" id="MW_EFTu_GTP_Asp1_tRNA" name="MW_EFTu_GTP_Asp1_tRNA" value="0" units="g_per_mmol" constant="true">
        <notes>
          <p xmlns="http://www.w3.org/1999/xhtml"> calculated from components </p>
        </notes>
      </parameter>
      <parameter sboTerm="SBO:0000647" id="MW_EFTu_GTP_Cys_tRNA" name="MW_EFTu_GTP_Cys_tRNA" value="0" units="g_per_mmol" constant="true">
        <notes>
          <p xmlns="http://www.w3.org/1999/xhtml"> calculated from components </p>
        </notes>
      </parameter>
      <parameter sboTerm="SBO:0000647" id="MW_EFTu_GTP_Gln1_tRNA" name="MW_EFTu_GTP_Gln1_tRNA" value="0" units="g_per_mmol" constant="true">
        <notes>
          <p xmlns="http://www.w3.org/1999/xhtml"> calculated from components </p>
        </notes>
      </parameter>
      <parameter sboTerm="SBO:0000647" id="MW_EFTu_GTP_Gln2_tRNA" name="MW_EFTu_GTP_Gln2_tRNA" value="0" units="g_per_mmol" constant="true">
        <notes>
          <p xmlns="http://www.w3.org/1999/xhtml"> calculated from components </p>
        </notes>
      </parameter>
      <parameter sboTerm="SBO:0000647" id="MW_EFTu_GTP_Glu2_tRNA" name="MW_EFTu_GTP_Glu2_tRNA" value="0" units="g_per_mmol" constant="true">
        <notes>
          <p xmlns="http://www.w3.org/1999/xhtml"> calculated from components </p>
        </notes>
      </parameter>
      <parameter sboTerm="SBO:0000647" id="MW_EFTu_GTP_Gly1_tRNA" name="MW_EFTu_GTP_Gly1_tRNA" value="0" units="g_per_mmol" constant="true">
        <notes>
          <p xmlns="http://www.w3.org/1999/xhtml"> calculated from components </p>
        </notes>
      </parameter>
      <parameter sboTerm="SBO:0000647" id="MW_EFTu_GTP_Gly2_tRNA" name="MW_EFTu_GTP_Gly2_tRNA" value="0" units="g_per_mmol" constant="true">
        <notes>
          <p xmlns="http://www.w3.org/1999/xhtml"> calculated from components </p>
        </notes>
      </parameter>
      <parameter sboTerm="SBO:0000647" id="MW_EFTu_GTP_Gly3_tRNA" name="MW_EFTu_GTP_Gly3_tRNA" value="0" units="g_per_mmol" constant="true">
        <notes>
          <p xmlns="http://www.w3.org/1999/xhtml"> calculated from components </p>
        </notes>
      </parameter>
      <parameter sboTerm="SBO:0000647" id="MW_EFTu_GTP_His_tRNA" name="MW_EFTu_GTP_His_tRNA" value="0" units="g_per_mmol" constant="true">
        <notes>
          <p xmlns="http://www.w3.org/1999/xhtml"> calculated from components </p>
        </notes>
      </parameter>
      <parameter sboTerm="SBO:0000647" id="MW_EFTu_GTP_Ile1_tRNA" name="MW_EFTu_GTP_Ile1_tRNA" value="0" units="g_per_mmol" constant="true">
        <notes>
          <p xmlns="http://www.w3.org/1999/xhtml"> calculated from components </p>
        </notes>
      </parameter>
      <parameter sboTerm="SBO:0000647" id="MW_EFTu_GTP_Ile2_tRNA" name="MW_EFTu_GTP_Ile2_tRNA" value="0" units="g_per_mmol" constant="true">
        <notes>
          <p xmlns="http://www.w3.org/1999/xhtml"> calculated from components </p>
        </notes>
      </parameter>
      <parameter sboTerm="SBO:0000647" id="MW_EFTu_GTP_Leu1_tRNA" name="MW_EFTu_GTP_Leu1_tRNA" value="0" units="g_per_mmol" constant="true">
        <notes>
          <p xmlns="http://www.w3.org/1999/xhtml"> calculated from components </p>
        </notes>
      </parameter>
      <parameter sboTerm="SBO:0000647" id="MW_EFTu_GTP_Leu2_tRNA" name="MW_EFTu_GTP_Leu2_tRNA" value="0" units="g_per_mmol" constant="true">
        <notes>
          <p xmlns="http://www.w3.org/1999/xhtml"> calculated from components </p>
        </notes>
      </parameter>
      <parameter sboTerm="SBO:0000647" id="MW_EFTu_GTP_Leu3_tRNA" name="MW_EFTu_GTP_Leu3_tRNA" value="0" units="g_per_mmol" constant="true">
        <notes>
          <p xmlns="http://www.w3.org/1999/xhtml"> calculated from components </p>
        </notes>
      </parameter>
      <parameter sboTerm="SBO:0000647" id="MW_EFTu_GTP_Leu4_tRNA" name="MW_EFTu_GTP_Leu4_tRNA" value="0" units="g_per_mmol" constant="true">
        <notes>
          <p xmlns="http://www.w3.org/1999/xhtml"> calculated from components </p>
        </notes>
      </parameter>
      <parameter sboTerm="SBO:0000647" id="MW_EFTu_GTP_Leu5_tRNA" name="MW_EFTu_GTP_Leu5_tRNA" value="0" units="g_per_mmol" constant="true">
        <notes>
          <p xmlns="http://www.w3.org/1999/xhtml"> calculated from components </p>
        </notes>
      </parameter>
      <parameter sboTerm="SBO:0000647" id="MW_EFTu_GTP_Lys_tRNA" name="MW_EFTu_GTP_Lys_tRNA" value="0" units="g_per_mmol" constant="true">
        <notes>
          <p xmlns="http://www.w3.org/1999/xhtml"> calculated from components </p>
        </notes>
      </parameter>
      <parameter sboTerm="SBO:0000647" id="MW_EFTu_GTP_Met_tRNA" name="MW_EFTu_GTP_Met_tRNA" value="0" units="g_per_mmol" constant="true">
        <notes>
          <p xmlns="http://www.w3.org/1999/xhtml"> calculated from components </p>
        </notes>
      </parameter>
      <parameter sboTerm="SBO:0000647" id="MW_EFTu_GTP_Phe_tRNA" name="MW_EFTu_GTP_Phe_tRNA" value="0" units="g_per_mmol" constant="true">
        <notes>
          <p xmlns="http://www.w3.org/1999/xhtml"> calculated from components </p>
        </notes>
      </parameter>
      <parameter sboTerm="SBO:0000647" id="MW_EFTu_GTP_Pro1_tRNA" name="MW_EFTu_GTP_Pro1_tRNA" value="0" units="g_per_mmol" constant="true">
        <notes>
          <p xmlns="http://www.w3.org/1999/xhtml"> calculated from components </p>
        </notes>
      </parameter>
      <parameter sboTerm="SBO:0000647" id="MW_EFTu_GTP_Pro2_tRNA" name="MW_EFTu_GTP_Pro2_tRNA" value="0" units="g_per_mmol" constant="true">
        <notes>
          <p xmlns="http://www.w3.org/1999/xhtml"> calculated from components </p>
        </notes>
      </parameter>
      <parameter sboTerm="SBO:0000647" id="MW_EFTu_GTP_Pro3_tRNA" name="MW_EFTu_GTP_Pro3_tRNA" value="0" units="g_per_mmol" constant="true">
        <notes>
          <p xmlns="http://www.w3.org/1999/xhtml"> calculated from components </p>
        </notes>
      </parameter>
      <parameter sboTerm="SBO:0000647" id="MW_EFTu_GTP_Ser1_tRNA" name="MW_EFTu_GTP_Ser1_tRNA" value="0" units="g_per_mmol" constant="true">
        <notes>
          <p xmlns="http://www.w3.org/1999/xhtml"> calculated from components </p>
        </notes>
      </parameter>
      <parameter sboTerm="SBO:0000647" id="MW_EFTu_GTP_Ser2_tRNA" name="MW_EFTu_GTP_Ser2_tRNA" value="0" units="g_per_mmol" constant="true">
        <notes>
          <p xmlns="http://www.w3.org/1999/xhtml"> calculated from components </p>
        </notes>
      </parameter>
      <parameter sboTerm="SBO:0000647" id="MW_EFTu_GTP_Ser3_tRNA" name="MW_EFTu_GTP_Ser3_tRNA" value="0" units="g_per_mmol" constant="true">
        <notes>
          <p xmlns="http://www.w3.org/1999/xhtml"> calculated from components </p>
        </notes>
      </parameter>
      <parameter sboTerm="SBO:0000647" id="MW_EFTu_GTP_Ser5_tRNA" name="MW_EFTu_GTP_Ser5_tRNA" value="0" units="g_per_mmol" constant="true">
        <notes>
          <p xmlns="http://www.w3.org/1999/xhtml"> calculated from components </p>
        </notes>
      </parameter>
      <parameter sboTerm="SBO:0000647" id="MW_EFTu_GTP_Thr13_tRNA" name="MW_EFTu_GTP_Thr13_tRNA" value="0" units="g_per_mmol" constant="true">
        <notes>
          <p xmlns="http://www.w3.org/1999/xhtml"> calculated from components </p>
        </notes>
      </parameter>
      <parameter sboTerm="SBO:0000647" id="MW_EFTu_GTP_Thr2_tRNA" name="MW_EFTu_GTP_Thr2_tRNA" value="0" units="g_per_mmol" constant="true">
        <notes>
          <p xmlns="http://www.w3.org/1999/xhtml"> calculated from components </p>
        </notes>
      </parameter>
      <parameter sboTerm="SBO:0000647" id="MW_EFTu_GTP_Thr4_tRNA" name="MW_EFTu_GTP_Thr4_tRNA" value="0" units="g_per_mmol" constant="true">
        <notes>
          <p xmlns="http://www.w3.org/1999/xhtml"> calculated from components </p>
        </notes>
      </parameter>
      <parameter sboTerm="SBO:0000647" id="MW_EFTu_GTP_Trp_tRNA" name="MW_EFTu_GTP_Trp_tRNA" value="0" units="g_per_mmol" constant="true">
        <notes>
          <p xmlns="http://www.w3.org/1999/xhtml"> calculated from components </p>
        </notes>
      </parameter>
      <parameter sboTerm="SBO:0000647" id="MW_EFTu_GTP_Tyr12_tRNA" name="MW_EFTu_GTP_Tyr12_tRNA" value="0" units="g_per_mmol" constant="true">
        <notes>
          <p xmlns="http://www.w3.org/1999/xhtml"> calculated from components </p>
        </notes>
      </parameter>
      <parameter sboTerm="SBO:0000647" id="MW_EFTu_GTP_Val1_tRNA" name="MW_EFTu_GTP_Val1_tRNA" value="0" units="g_per_mmol" constant="true">
        <notes>
          <p xmlns="http://www.w3.org/1999/xhtml"> calculated from components </p>
        </notes>
      </parameter>
      <parameter sboTerm="SBO:0000647" id="MW_EFTu_GTP_Val2_tRNA" name="MW_EFTu_GTP_Val2_tRNA" value="0" units="g_per_mmol" constant="true">
        <notes>
          <p xmlns="http://www.w3.org/1999/xhtml"> calculated from components </p>
        </notes>
      </parameter>
    </listOfParameters>
    <listOfInitialAssignments>
      <initialAssignment symbol="synrate_protein">
        <math xmlns="http://www.w3.org/1998/Math/MathML">
          <apply>
            <times/>
            <ci> growth_rate </ci>
            <ci> total_protein </ci>
          </apply>
        </math>
      </initialAssignment>
      <initialAssignment symbol="synrate_aa">
        <math xmlns="http://www.w3.org/1998/Math/MathML">
          <apply>
            <times/>
            <ci> growth_rate </ci>
            <ci> total_protein </ci>
            <ci> protein_length </ci>
          </apply>
        </math>
      </initialAssignment>
      <initialAssignment symbol="Ribo_free">
        <math xmlns="http://www.w3.org/1998/Math/MathML">
          <apply>
            <power/>
            <apply>
              <divide/>
              <apply>
                <times/>
                <ci> synrate_protein </ci>
                <ci> Km_ribo </ci>
                <ci> MW_mRNA </ci>
              </apply>
              <apply>
                <times/>
                <ci> kcat_mRNA </ci>
                <ci> MW_Ribo </ci>
              </apply>
            </apply>
            <cn> 0.5 </cn>
          </apply>
        </math>
      </initialAssignment>
      <initialAssignment symbol="mRNA">
        <math xmlns="http://www.w3.org/1998/Math/MathML" xmlns:sbml="http://www.sbml.org/sbml/level3/version2/core">
          <apply>
            <times/>
            <apply>
              <divide/>
              <ci> synrate_protein </ci>
              <ci> kcat_mRNA </ci>
            </apply>
            <apply>
              <plus/>
              <cn sbml:units="dimensionless" type="integer"> 1 </cn>
              <apply>
                <divide/>
                <ci> Km_ribo </ci>
                <ci> Ribo_free </ci>
              </apply>
            </apply>
          </apply>
        </math>
      </initialAssignment>
      <initialAssignment symbol="Ribo_active">
        <notes>
          <p xmlns="http://www.w3.org/1999/xhtml"> labeled ribosome </p>
        </notes>
        <math xmlns="http://www.w3.org/1998/Math/MathML">
          <apply>
            <plus/>
            <ci> Ribo_GCA </ci>
            <ci> Ribo_GCG </ci>
            <ci> Ribo_GCU </ci>
            <ci> Ribo_GCC </ci>
            <ci> Ribo_CGC </ci>
            <ci> Ribo_CGU </ci>
            <ci> Ribo_CGA </ci>
            <ci> Ribo_CGG </ci>
            <ci> Ribo_AGA </ci>
            <ci> Ribo_AGG </ci>
            <ci> Ribo_AAC </ci>
            <ci> Ribo_AAU </ci>
            <ci> Ribo_GAC </ci>
            <ci> Ribo_GAU </ci>
            <ci> Ribo_UGC </ci>
            <ci> Ribo_UGU </ci>
            <ci> Ribo_CAA </ci>
            <ci> Ribo_CAG </ci>
            <ci> Ribo_GAG </ci>
            <ci> Ribo_GAA </ci>
            <ci> Ribo_GGG </ci>
            <ci> Ribo_GGA </ci>
            <ci> Ribo_GGU </ci>
            <ci> Ribo_GGC </ci>
            <ci> Ribo_CAC </ci>
            <ci> Ribo_CAU </ci>
            <ci> Ribo_AUC </ci>
            <ci> Ribo_AUU </ci>
            <ci> Ribo_AUA </ci>
            <ci> Ribo_CUG </ci>
            <ci> Ribo_CUU </ci>
            <ci> Ribo_CUC </ci>
            <ci> Ribo_CUA </ci>
            <ci> Ribo_UUG </ci>
            <ci> Ribo_UUA </ci>
            <ci> Ribo_AAG </ci>
            <ci> Ribo_AAA </ci>
            <ci> Ribo_AUG </ci>
            <ci> Ribo_UUU </ci>
            <ci> Ribo_UUC </ci>
            <ci> Ribo_CCG </ci>
            <ci> Ribo_CCC </ci>
            <ci> Ribo_CCU </ci>
            <ci> Ribo_CCA </ci>
            <ci> Ribo_UCA </ci>
            <ci> Ribo_UCG </ci>
            <ci> Ribo_UCU </ci>
            <ci> Ribo_AGU </ci>
            <ci> Ribo_AGC </ci>
            <ci> Ribo_UCC </ci>
            <ci> Ribo_ACC </ci>
            <ci> Ribo_ACU </ci>
            <ci> Ribo_ACG </ci>
            <ci> Ribo_ACA </ci>
            <ci> Ribo_UGG </ci>
            <ci> Ribo_UAU </ci>
            <ci> Ribo_UAC </ci>
            <ci> Ribo_GUG </ci>
            <ci> Ribo_GUA </ci>
            <ci> Ribo_GUU </ci>
            <ci> Ribo_GUC </ci>
          </apply>
        </math>
      </initialAssignment>
      <initialAssignment symbol="Ribo_total">
        <notes>
          <p xmlns="http://www.w3.org/1999/xhtml"> free and labeled ribosome </p>
        </notes>
        <math xmlns="http://www.w3.org/1998/Math/MathML">
          <apply>
            <plus/>
            <ci> Ribo_free </ci>
            <ci> Ribo_active </ci>
          </apply>
        </math>
      </initialAssignment>
      <initialAssignment symbol="Synrate_AAA">
        <math xmlns="http://www.w3.org/1998/Math/MathML">
          <apply>
            <times/>
            <ci> synrate_aa </ci>
            <ci> frequency_AAA </ci>
          </apply>
        </math>
      </initialAssignment>
      <initialAssignment symbol="Synrate_AAC">
        <math xmlns="http://www.w3.org/1998/Math/MathML">
          <apply>
            <times/>
            <ci> synrate_aa </ci>
            <ci> frequency_AAC </ci>
          </apply>
        </math>
      </initialAssignment>
      <initialAssignment symbol="Synrate_AAG">
        <math xmlns="http://www.w3.org/1998/Math/MathML">
          <apply>
            <times/>
            <ci> synrate_aa </ci>
            <ci> frequency_AAG </ci>
          </apply>
        </math>
      </initialAssignment>
      <initialAssignment symbol="Synrate_AAU">
        <math xmlns="http://www.w3.org/1998/Math/MathML">
          <apply>
            <times/>
            <ci> synrate_aa </ci>
            <ci> frequency_AAU </ci>
          </apply>
        </math>
      </initialAssignment>
      <initialAssignment symbol="Synrate_ACA">
        <math xmlns="http://www.w3.org/1998/Math/MathML">
          <apply>
            <times/>
            <ci> synrate_aa </ci>
            <ci> frequency_ACA </ci>
          </apply>
        </math>
      </initialAssignment>
      <initialAssignment symbol="Synrate_ACC">
        <math xmlns="http://www.w3.org/1998/Math/MathML">
          <apply>
            <times/>
            <ci> synrate_aa </ci>
            <ci> frequency_ACC </ci>
          </apply>
        </math>
      </initialAssignment>
      <initialAssignment symbol="Synrate_ACG">
        <math xmlns="http://www.w3.org/1998/Math/MathML">
          <apply>
            <times/>
            <ci> synrate_aa </ci>
            <ci> frequency_ACG </ci>
          </apply>
        </math>
      </initialAssignment>
      <initialAssignment symbol="Synrate_ACU">
        <math xmlns="http://www.w3.org/1998/Math/MathML">
          <apply>
            <times/>
            <ci> synrate_aa </ci>
            <ci> frequency_ACU </ci>
          </apply>
        </math>
      </initialAssignment>
      <initialAssignment symbol="Synrate_AGA">
        <math xmlns="http://www.w3.org/1998/Math/MathML">
          <apply>
            <times/>
            <ci> synrate_aa </ci>
            <ci> frequency_AGA </ci>
          </apply>
        </math>
      </initialAssignment>
      <initialAssignment symbol="Synrate_AGC">
        <math xmlns="http://www.w3.org/1998/Math/MathML">
          <apply>
            <times/>
            <ci> synrate_aa </ci>
            <ci> frequency_AGC </ci>
          </apply>
        </math>
      </initialAssignment>
      <initialAssignment symbol="Synrate_AGG">
        <math xmlns="http://www.w3.org/1998/Math/MathML">
          <apply>
            <times/>
            <ci> synrate_aa </ci>
            <ci> frequency_AGG </ci>
          </apply>
        </math>
      </initialAssignment>
      <initialAssignment symbol="Synrate_AGU">
        <math xmlns="http://www.w3.org/1998/Math/MathML">
          <apply>
            <times/>
            <ci> synrate_aa </ci>
            <ci> frequency_AGU </ci>
          </apply>
        </math>
      </initialAssignment>
      <initialAssignment symbol="Synrate_AUA">
        <math xmlns="http://www.w3.org/1998/Math/MathML">
          <apply>
            <times/>
            <ci> synrate_aa </ci>
            <ci> frequency_AUA </ci>
          </apply>
        </math>
      </initialAssignment>
      <initialAssignment symbol="Synrate_AUC">
        <math xmlns="http://www.w3.org/1998/Math/MathML">
          <apply>
            <times/>
            <ci> synrate_aa </ci>
            <ci> frequency_AUC </ci>
          </apply>
        </math>
      </initialAssignment>
      <initialAssignment symbol="Synrate_AUG">
        <math xmlns="http://www.w3.org/1998/Math/MathML">
          <apply>
            <times/>
            <ci> synrate_aa </ci>
            <ci> frequency_AUG </ci>
          </apply>
        </math>
      </initialAssignment>
      <initialAssignment symbol="Synrate_AUU">
        <math xmlns="http://www.w3.org/1998/Math/MathML">
          <apply>
            <times/>
            <ci> synrate_aa </ci>
            <ci> frequency_AUU </ci>
          </apply>
        </math>
      </initialAssignment>
      <initialAssignment symbol="Synrate_CAA">
        <math xmlns="http://www.w3.org/1998/Math/MathML">
          <apply>
            <times/>
            <ci> synrate_aa </ci>
            <ci> frequency_CAA </ci>
          </apply>
        </math>
      </initialAssignment>
      <initialAssignment symbol="Synrate_CAC">
        <math xmlns="http://www.w3.org/1998/Math/MathML">
          <apply>
            <times/>
            <ci> synrate_aa </ci>
            <ci> frequency_CAC </ci>
          </apply>
        </math>
      </initialAssignment>
      <initialAssignment symbol="Synrate_CAG">
        <math xmlns="http://www.w3.org/1998/Math/MathML">
          <apply>
            <times/>
            <ci> synrate_aa </ci>
            <ci> frequency_CAG </ci>
          </apply>
        </math>
      </initialAssignment>
      <initialAssignment symbol="Synrate_CAU">
        <math xmlns="http://www.w3.org/1998/Math/MathML">
          <apply>
            <times/>
            <ci> synrate_aa </ci>
            <ci> frequency_CAU </ci>
          </apply>
        </math>
      </initialAssignment>
      <initialAssignment symbol="Synrate_CCA">
        <math xmlns="http://www.w3.org/1998/Math/MathML">
          <apply>
            <times/>
            <ci> synrate_aa </ci>
            <ci> frequency_CCA </ci>
          </apply>
        </math>
      </initialAssignment>
      <initialAssignment symbol="Synrate_CCC">
        <math xmlns="http://www.w3.org/1998/Math/MathML">
          <apply>
            <times/>
            <ci> synrate_aa </ci>
            <ci> frequency_CCC </ci>
          </apply>
        </math>
      </initialAssignment>
      <initialAssignment symbol="Synrate_CCG">
        <math xmlns="http://www.w3.org/1998/Math/MathML">
          <apply>
            <times/>
            <ci> synrate_aa </ci>
            <ci> frequency_CCG </ci>
          </apply>
        </math>
      </initialAssignment>
      <initialAssignment symbol="Synrate_CCU">
        <math xmlns="http://www.w3.org/1998/Math/MathML">
          <apply>
            <times/>
            <ci> synrate_aa </ci>
            <ci> frequency_CCU </ci>
          </apply>
        </math>
      </initialAssignment>
      <initialAssignment symbol="Synrate_CGA">
        <math xmlns="http://www.w3.org/1998/Math/MathML">
          <apply>
            <times/>
            <ci> synrate_aa </ci>
            <ci> frequency_CGA </ci>
          </apply>
        </math>
      </initialAssignment>
      <initialAssignment symbol="Synrate_CGC">
        <math xmlns="http://www.w3.org/1998/Math/MathML">
          <apply>
            <times/>
            <ci> synrate_aa </ci>
            <ci> frequency_CGC </ci>
          </apply>
        </math>
      </initialAssignment>
      <initialAssignment symbol="Synrate_CGG">
        <math xmlns="http://www.w3.org/1998/Math/MathML">
          <apply>
            <times/>
            <ci> synrate_aa </ci>
            <ci> frequency_CGG </ci>
          </apply>
        </math>
      </initialAssignment>
      <initialAssignment symbol="Synrate_CGU">
        <math xmlns="http://www.w3.org/1998/Math/MathML">
          <apply>
            <times/>
            <ci> synrate_aa </ci>
            <ci> frequency_CGU </ci>
          </apply>
        </math>
      </initialAssignment>
      <initialAssignment symbol="Synrate_CUA">
        <math xmlns="http://www.w3.org/1998/Math/MathML">
          <apply>
            <times/>
            <ci> synrate_aa </ci>
            <ci> frequency_CUA </ci>
          </apply>
        </math>
      </initialAssignment>
      <initialAssignment symbol="Synrate_CUC">
        <math xmlns="http://www.w3.org/1998/Math/MathML">
          <apply>
            <times/>
            <ci> synrate_aa </ci>
            <ci> frequency_CUC </ci>
          </apply>
        </math>
      </initialAssignment>
      <initialAssignment symbol="Synrate_CUG">
        <math xmlns="http://www.w3.org/1998/Math/MathML">
          <apply>
            <times/>
            <ci> synrate_aa </ci>
            <ci> frequency_CUG </ci>
          </apply>
        </math>
      </initialAssignment>
      <initialAssignment symbol="Synrate_CUU">
        <math xmlns="http://www.w3.org/1998/Math/MathML">
          <apply>
            <times/>
            <ci> synrate_aa </ci>
            <ci> frequency_CUU </ci>
          </apply>
        </math>
      </initialAssignment>
      <initialAssignment symbol="Synrate_GAA">
        <math xmlns="http://www.w3.org/1998/Math/MathML">
          <apply>
            <times/>
            <ci> synrate_aa </ci>
            <ci> frequency_GAA </ci>
          </apply>
        </math>
      </initialAssignment>
      <initialAssignment symbol="Synrate_GAC">
        <math xmlns="http://www.w3.org/1998/Math/MathML">
          <apply>
            <times/>
            <ci> synrate_aa </ci>
            <ci> frequency_GAC </ci>
          </apply>
        </math>
      </initialAssignment>
      <initialAssignment symbol="Synrate_GAG">
        <math xmlns="http://www.w3.org/1998/Math/MathML">
          <apply>
            <times/>
            <ci> synrate_aa </ci>
            <ci> frequency_GAG </ci>
          </apply>
        </math>
      </initialAssignment>
      <initialAssignment symbol="Synrate_GAU">
        <math xmlns="http://www.w3.org/1998/Math/MathML">
          <apply>
            <times/>
            <ci> synrate_aa </ci>
            <ci> frequency_GAU </ci>
          </apply>
        </math>
      </initialAssignment>
      <initialAssignment symbol="Synrate_GCA">
        <math xmlns="http://www.w3.org/1998/Math/MathML">
          <apply>
            <times/>
            <ci> synrate_aa </ci>
            <ci> frequency_GCA </ci>
          </apply>
        </math>
      </initialAssignment>
      <initialAssignment symbol="Synrate_GCC">
        <math xmlns="http://www.w3.org/1998/Math/MathML">
          <apply>
            <times/>
            <ci> synrate_aa </ci>
            <ci> frequency_GCC </ci>
          </apply>
        </math>
      </initialAssignment>
      <initialAssignment symbol="Synrate_GCG">
        <math xmlns="http://www.w3.org/1998/Math/MathML">
          <apply>
            <times/>
            <ci> synrate_aa </ci>
            <ci> frequency_GCG </ci>
          </apply>
        </math>
      </initialAssignment>
      <initialAssignment symbol="Synrate_GCU">
        <math xmlns="http://www.w3.org/1998/Math/MathML">
          <apply>
            <times/>
            <ci> synrate_aa </ci>
            <ci> frequency_GCU </ci>
          </apply>
        </math>
      </initialAssignment>
      <initialAssignment symbol="Synrate_GGA">
        <math xmlns="http://www.w3.org/1998/Math/MathML">
          <apply>
            <times/>
            <ci> synrate_aa </ci>
            <ci> frequency_GGA </ci>
          </apply>
        </math>
      </initialAssignment>
      <initialAssignment symbol="Synrate_GGC">
        <math xmlns="http://www.w3.org/1998/Math/MathML">
          <apply>
            <times/>
            <ci> synrate_aa </ci>
            <ci> frequency_GGC </ci>
          </apply>
        </math>
      </initialAssignment>
      <initialAssignment symbol="Synrate_GGG">
        <math xmlns="http://www.w3.org/1998/Math/MathML">
          <apply>
            <times/>
            <ci> synrate_aa </ci>
            <ci> frequency_GGG </ci>
          </apply>
        </math>
      </initialAssignment>
      <initialAssignment symbol="Synrate_GGU">
        <math xmlns="http://www.w3.org/1998/Math/MathML">
          <apply>
            <times/>
            <ci> synrate_aa </ci>
            <ci> frequency_GGU </ci>
          </apply>
        </math>
      </initialAssignment>
      <initialAssignment symbol="Synrate_GUA">
        <math xmlns="http://www.w3.org/1998/Math/MathML">
          <apply>
            <times/>
            <ci> synrate_aa </ci>
            <ci> frequency_GUA </ci>
          </apply>
        </math>
      </initialAssignment>
      <initialAssignment symbol="Synrate_GUC">
        <math xmlns="http://www.w3.org/1998/Math/MathML">
          <apply>
            <times/>
            <ci> synrate_aa </ci>
            <ci> frequency_GUC </ci>
          </apply>
        </math>
      </initialAssignment>
      <initialAssignment symbol="Synrate_GUG">
        <math xmlns="http://www.w3.org/1998/Math/MathML">
          <apply>
            <times/>
            <ci> synrate_aa </ci>
            <ci> frequency_GUG </ci>
          </apply>
        </math>
      </initialAssignment>
      <initialAssignment symbol="Synrate_GUU">
        <math xmlns="http://www.w3.org/1998/Math/MathML">
          <apply>
            <times/>
            <ci> synrate_aa </ci>
            <ci> frequency_GUU </ci>
          </apply>
        </math>
      </initialAssignment>
      <initialAssignment symbol="Synrate_UAC">
        <math xmlns="http://www.w3.org/1998/Math/MathML">
          <apply>
            <times/>
            <ci> synrate_aa </ci>
            <ci> frequency_UAC </ci>
          </apply>
        </math>
      </initialAssignment>
      <initialAssignment symbol="Synrate_UAU">
        <math xmlns="http://www.w3.org/1998/Math/MathML">
          <apply>
            <times/>
            <ci> synrate_aa </ci>
            <ci> frequency_UAU </ci>
          </apply>
        </math>
      </initialAssignment>
      <initialAssignment symbol="Synrate_UCA">
        <math xmlns="http://www.w3.org/1998/Math/MathML">
          <apply>
            <times/>
            <ci> synrate_aa </ci>
            <ci> frequency_UCA </ci>
          </apply>
        </math>
      </initialAssignment>
      <initialAssignment symbol="Synrate_UCC">
        <math xmlns="http://www.w3.org/1998/Math/MathML">
          <apply>
            <times/>
            <ci> synrate_aa </ci>
            <ci> frequency_UCC </ci>
          </apply>
        </math>
      </initialAssignment>
      <initialAssignment symbol="Synrate_UCG">
        <math xmlns="http://www.w3.org/1998/Math/MathML">
          <apply>
            <times/>
            <ci> synrate_aa </ci>
            <ci> frequency_UCG </ci>
          </apply>
        </math>
      </initialAssignment>
      <initialAssignment symbol="Synrate_UCU">
        <math xmlns="http://www.w3.org/1998/Math/MathML">
          <apply>
            <times/>
            <ci> synrate_aa </ci>
            <ci> frequency_UCU </ci>
          </apply>
        </math>
      </initialAssignment>
      <initialAssignment symbol="Synrate_UGC">
        <math xmlns="http://www.w3.org/1998/Math/MathML">
          <apply>
            <times/>
            <ci> synrate_aa </ci>
            <ci> frequency_UGC </ci>
          </apply>
        </math>
      </initialAssignment>
      <initialAssignment symbol="Synrate_UGG">
        <math xmlns="http://www.w3.org/1998/Math/MathML">
          <apply>
            <times/>
            <ci> synrate_aa </ci>
            <ci> frequency_UGG </ci>
          </apply>
        </math>
      </initialAssignment>
      <initialAssignment symbol="Synrate_UGU">
        <math xmlns="http://www.w3.org/1998/Math/MathML">
          <apply>
            <times/>
            <ci> synrate_aa </ci>
            <ci> frequency_UGU </ci>
          </apply>
        </math>
      </initialAssignment>
      <initialAssignment symbol="Synrate_UUA">
        <math xmlns="http://www.w3.org/1998/Math/MathML">
          <apply>
            <times/>
            <ci> synrate_aa </ci>
            <ci> frequency_UUA </ci>
          </apply>
        </math>
      </initialAssignment>
      <initialAssignment symbol="Synrate_UUC">
        <math xmlns="http://www.w3.org/1998/Math/MathML">
          <apply>
            <times/>
            <ci> synrate_aa </ci>
            <ci> frequency_UUC </ci>
          </apply>
        </math>
      </initialAssignment>
      <initialAssignment symbol="Synrate_UUG">
        <math xmlns="http://www.w3.org/1998/Math/MathML">
          <apply>
            <times/>
            <ci> synrate_aa </ci>
            <ci> frequency_UUG </ci>
          </apply>
        </math>
      </initialAssignment>
      <initialAssignment symbol="Synrate_UUU">
        <math xmlns="http://www.w3.org/1998/Math/MathML">
          <apply>
            <times/>
            <ci> synrate_aa </ci>
            <ci> frequency_UUU </ci>
          </apply>
        </math>
      </initialAssignment>
      <initialAssignment symbol="in_rate_Ala1B_tRNA">
        <math xmlns="http://www.w3.org/1998/Math/MathML">
          <apply>
            <plus/>
            <ci> Synrate_GCA </ci>
            <ci> Synrate_GCG </ci>
            <ci> Synrate_GCU </ci>
          </apply>
        </math>
      </initialAssignment>
      <initialAssignment symbol="in_rate_Ala2_tRNA">
        <math xmlns="http://www.w3.org/1998/Math/MathML">
          <ci> Synrate_GCC </ci>
        </math>
      </initialAssignment>
      <initialAssignment symbol="in_rate_Arg2_tRNA">
        <math xmlns="http://www.w3.org/1998/Math/MathML">
          <apply>
            <plus/>
            <ci> Synrate_CGC </ci>
            <ci> Synrate_CGU </ci>
            <ci> Synrate_CGA </ci>
          </apply>
        </math>
      </initialAssignment>
      <initialAssignment symbol="in_rate_Arg3_tRNA">
        <math xmlns="http://www.w3.org/1998/Math/MathML">
          <ci> Synrate_CGG </ci>
        </math>
      </initialAssignment>
      <initialAssignment symbol="in_rate_Arg4_tRNA">
        <math xmlns="http://www.w3.org/1998/Math/MathML">
          <ci> Synrate_AGA </ci>
        </math>
      </initialAssignment>
      <initialAssignment symbol="in_rate_Arg5_tRNA">
        <math xmlns="http://www.w3.org/1998/Math/MathML">
          <ci> Synrate_AGG </ci>
        </math>
      </initialAssignment>
      <initialAssignment symbol="in_rate_Asn_tRNA">
        <math xmlns="http://www.w3.org/1998/Math/MathML">
          <apply>
            <plus/>
            <ci> Synrate_AAC </ci>
            <ci> Synrate_AAU </ci>
          </apply>
        </math>
      </initialAssignment>
      <initialAssignment symbol="in_rate_Asp1_tRNA">
        <math xmlns="http://www.w3.org/1998/Math/MathML">
          <apply>
            <plus/>
            <ci> Synrate_GAC </ci>
            <ci> Synrate_GAU </ci>
          </apply>
        </math>
      </initialAssignment>
      <initialAssignment symbol="in_rate_Cys_tRNA">
        <math xmlns="http://www.w3.org/1998/Math/MathML">
          <apply>
            <plus/>
            <ci> Synrate_UGC </ci>
            <ci> Synrate_UGU </ci>
          </apply>
        </math>
      </initialAssignment>
      <initialAssignment symbol="in_rate_Gln1_tRNA">
        <math xmlns="http://www.w3.org/1998/Math/MathML">
          <ci> Synrate_CAA </ci>
        </math>
      </initialAssignment>
      <initialAssignment symbol="in_rate_Gln2_tRNA">
        <math xmlns="http://www.w3.org/1998/Math/MathML">
          <ci> Synrate_CAG </ci>
        </math>
      </initialAssignment>
      <initialAssignment symbol="in_rate_Glu2_tRNA">
        <math xmlns="http://www.w3.org/1998/Math/MathML">
          <apply>
            <plus/>
            <ci> Synrate_GAA </ci>
            <ci> Synrate_GAG </ci>
          </apply>
        </math>
      </initialAssignment>
      <initialAssignment symbol="in_rate_Gly2_tRNA">
        <math xmlns="http://www.w3.org/1998/Math/MathML">
          <apply>
            <plus/>
            <ci> Synrate_GGA </ci>
            <ci> Synrate_GGG </ci>
          </apply>
        </math>
      </initialAssignment>
      <initialAssignment symbol="in_rate_Gly3_tRNA">
        <math xmlns="http://www.w3.org/1998/Math/MathML">
          <apply>
            <plus/>
            <ci> Synrate_GGU </ci>
            <ci> Synrate_GGC </ci>
          </apply>
        </math>
      </initialAssignment>
      <initialAssignment symbol="in_rate_His_tRNA">
        <math xmlns="http://www.w3.org/1998/Math/MathML">
          <apply>
            <plus/>
            <ci> Synrate_CAC </ci>
            <ci> Synrate_CAU </ci>
          </apply>
        </math>
      </initialAssignment>
      <initialAssignment symbol="in_rate_Ile1_tRNA">
        <math xmlns="http://www.w3.org/1998/Math/MathML">
          <apply>
            <plus/>
            <ci> Synrate_AUC </ci>
            <ci> Synrate_AUU </ci>
          </apply>
        </math>
      </initialAssignment>
      <initialAssignment symbol="in_rate_Ile2_tRNA">
        <math xmlns="http://www.w3.org/1998/Math/MathML">
          <ci> Synrate_AUA </ci>
        </math>
      </initialAssignment>
      <initialAssignment symbol="in_rate_Leu2_tRNA">
        <math xmlns="http://www.w3.org/1998/Math/MathML">
          <apply>
            <plus/>
            <ci> Synrate_CUU </ci>
            <ci> Synrate_CUC </ci>
          </apply>
        </math>
      </initialAssignment>
      <initialAssignment symbol="in_rate_Leu3_tRNA">
        <math xmlns="http://www.w3.org/1998/Math/MathML">
          <apply>
            <plus/>
            <ci> Synrate_CUA </ci>
            <ci> Synrate_CUG </ci>
          </apply>
        </math>
      </initialAssignment>
      <initialAssignment symbol="in_rate_Leu5_tRNA">
        <math xmlns="http://www.w3.org/1998/Math/MathML">
          <apply>
            <plus/>
            <ci> Synrate_UUA </ci>
            <ci> Synrate_UUG </ci>
          </apply>
        </math>
      </initialAssignment>
      <initialAssignment symbol="in_rate_Lys_tRNA">
        <math xmlns="http://www.w3.org/1998/Math/MathML">
          <apply>
            <plus/>
            <ci> Synrate_AAG </ci>
            <ci> Synrate_AAA </ci>
          </apply>
        </math>
      </initialAssignment>
      <initialAssignment symbol="in_rate_Met_tRNA">
        <math xmlns="http://www.w3.org/1998/Math/MathML">
          <ci> Synrate_AUG </ci>
        </math>
      </initialAssignment>
      <initialAssignment symbol="in_rate_Phe_tRNA">
        <math xmlns="http://www.w3.org/1998/Math/MathML">
          <apply>
            <plus/>
            <ci> Synrate_UUU </ci>
            <ci> Synrate_UUC </ci>
          </apply>
        </math>
      </initialAssignment>
      <initialAssignment symbol="in_rate_Ser3_tRNA">
        <math xmlns="http://www.w3.org/1998/Math/MathML">
          <apply>
            <plus/>
            <ci> Synrate_AGU </ci>
            <ci> Synrate_AGC </ci>
          </apply>
        </math>
      </initialAssignment>
      <initialAssignment symbol="in_rate_Trp_tRNA">
        <math xmlns="http://www.w3.org/1998/Math/MathML">
          <ci> Synrate_UGG </ci>
        </math>
      </initialAssignment>
      <initialAssignment symbol="in_rate_Tyr12_tRNA">
        <math xmlns="http://www.w3.org/1998/Math/MathML">
          <apply>
            <plus/>
            <ci> Synrate_UAU </ci>
            <ci> Synrate_UAC </ci>
          </apply>
        </math>
      </initialAssignment>
      <initialAssignment symbol="MW_EFTu_GDP">
        <math xmlns="http://www.w3.org/1998/Math/MathML">
          <apply>
            <plus/>
            <ci> MW_EFTu </ci>
            <ci> MW_GDP </ci>
          </apply>
        </math>
      </initialAssignment>
      <initialAssignment symbol="MW_EFTu_GTP">
        <math xmlns="http://www.w3.org/1998/Math/MathML">
          <apply>
            <plus/>
            <ci> MW_EFTu </ci>
            <ci> MW_GTP </ci>
          </apply>
        </math>
      </initialAssignment>
      <initialAssignment symbol="MW_EFTu_EFTs">
        <math xmlns="http://www.w3.org/1998/Math/MathML">
          <apply>
            <plus/>
            <ci> MW_EFTu </ci>
            <ci> MW_EFTs </ci>
          </apply>
        </math>
      </initialAssignment>
      <initialAssignment symbol="MW_EFTu_GDP_EFTs">
        <math xmlns="http://www.w3.org/1998/Math/MathML">
          <apply>
            <plus/>
            <ci> MW_EFTu </ci>
            <ci> MW_GDP </ci>
            <ci> MW_EFTs </ci>
          </apply>
        </math>
      </initialAssignment>
      <initialAssignment symbol="MW_EFTu_GTP_EFTs">
        <math xmlns="http://www.w3.org/1998/Math/MathML">
          <apply>
            <plus/>
            <ci> MW_EFTu </ci>
            <ci> MW_GTP </ci>
            <ci> MW_EFTs </ci>
          </apply>
        </math>
      </initialAssignment>
      <initialAssignment symbol="MW_EFTu_GTP_Ala1B_tRNA">
        <math xmlns="http://www.w3.org/1998/Math/MathML">
          <apply>
            <plus/>
            <ci> MW_EFTu_GTP </ci>
            <ci> MW_Ala1B_tRNA </ci>
          </apply>
        </math>
      </initialAssignment>
      <initialAssignment symbol="MW_EFTu_GTP_Ala2_tRNA">
        <math xmlns="http://www.w3.org/1998/Math/MathML">
          <apply>
            <plus/>
            <ci> MW_EFTu_GTP </ci>
            <ci> MW_Ala2_tRNA </ci>
          </apply>
        </math>
      </initialAssignment>
      <initialAssignment symbol="MW_EFTu_GTP_Arg2_tRNA">
        <math xmlns="http://www.w3.org/1998/Math/MathML">
          <apply>
            <plus/>
            <ci> MW_EFTu_GTP </ci>
            <ci> MW_Arg2_tRNA </ci>
          </apply>
        </math>
      </initialAssignment>
      <initialAssignment symbol="MW_EFTu_GTP_Arg3_tRNA">
        <math xmlns="http://www.w3.org/1998/Math/MathML">
          <apply>
            <plus/>
            <ci> MW_EFTu_GTP </ci>
            <ci> MW_Arg3_tRNA </ci>
          </apply>
        </math>
      </initialAssignment>
      <initialAssignment symbol="MW_EFTu_GTP_Arg4_tRNA">
        <math xmlns="http://www.w3.org/1998/Math/MathML">
          <apply>
            <plus/>
            <ci> MW_EFTu_GTP </ci>
            <ci> MW_Arg4_tRNA </ci>
          </apply>
        </math>
      </initialAssignment>
      <initialAssignment symbol="MW_EFTu_GTP_Arg5_tRNA">
        <math xmlns="http://www.w3.org/1998/Math/MathML">
          <apply>
            <plus/>
            <ci> MW_EFTu_GTP </ci>
            <ci> MW_Arg5_tRNA </ci>
          </apply>
        </math>
      </initialAssignment>
      <initialAssignment symbol="MW_EFTu_GTP_Asn_tRNA">
        <math xmlns="http://www.w3.org/1998/Math/MathML">
          <apply>
            <plus/>
            <ci> MW_EFTu_GTP </ci>
            <ci> MW_Asn_tRNA </ci>
          </apply>
        </math>
      </initialAssignment>
      <initialAssignment symbol="MW_EFTu_GTP_Asp1_tRNA">
        <math xmlns="http://www.w3.org/1998/Math/MathML">
          <apply>
            <plus/>
            <ci> MW_EFTu_GTP </ci>
            <ci> MW_Asp1_tRNA </ci>
          </apply>
        </math>
      </initialAssignment>
      <initialAssignment symbol="MW_EFTu_GTP_Cys_tRNA">
        <math xmlns="http://www.w3.org/1998/Math/MathML">
          <apply>
            <plus/>
            <ci> MW_EFTu_GTP </ci>
            <ci> MW_Cys_tRNA </ci>
          </apply>
        </math>
      </initialAssignment>
      <initialAssignment symbol="MW_EFTu_GTP_Gln1_tRNA">
        <math xmlns="http://www.w3.org/1998/Math/MathML">
          <apply>
            <plus/>
            <ci> MW_EFTu_GTP </ci>
            <ci> MW_Gln1_tRNA </ci>
          </apply>
        </math>
      </initialAssignment>
      <initialAssignment symbol="MW_EFTu_GTP_Gln2_tRNA">
        <math xmlns="http://www.w3.org/1998/Math/MathML">
          <apply>
            <plus/>
            <ci> MW_EFTu_GTP </ci>
            <ci> MW_Gln2_tRNA </ci>
          </apply>
        </math>
      </initialAssignment>
      <initialAssignment symbol="MW_EFTu_GTP_Glu2_tRNA">
        <math xmlns="http://www.w3.org/1998/Math/MathML">
          <apply>
            <plus/>
            <ci> MW_EFTu_GTP </ci>
            <ci> MW_Glu2_tRNA </ci>
          </apply>
        </math>
      </initialAssignment>
      <initialAssignment symbol="MW_EFTu_GTP_Gly1_tRNA">
        <math xmlns="http://www.w3.org/1998/Math/MathML">
          <apply>
            <plus/>
            <ci> MW_EFTu_GTP </ci>
            <ci> MW_Gly1_tRNA </ci>
          </apply>
        </math>
      </initialAssignment>
      <initialAssignment symbol="MW_EFTu_GTP_Gly2_tRNA">
        <math xmlns="http://www.w3.org/1998/Math/MathML">
          <apply>
            <plus/>
            <ci> MW_EFTu_GTP </ci>
            <ci> MW_Gly2_tRNA </ci>
          </apply>
        </math>
      </initialAssignment>
      <initialAssignment symbol="MW_EFTu_GTP_Gly3_tRNA">
        <math xmlns="http://www.w3.org/1998/Math/MathML">
          <apply>
            <plus/>
            <ci> MW_EFTu_GTP </ci>
            <ci> MW_Gly3_tRNA </ci>
          </apply>
        </math>
      </initialAssignment>
      <initialAssignment symbol="MW_EFTu_GTP_His_tRNA">
        <math xmlns="http://www.w3.org/1998/Math/MathML">
          <apply>
            <plus/>
            <ci> MW_EFTu_GTP </ci>
            <ci> MW_His_tRNA </ci>
          </apply>
        </math>
      </initialAssignment>
      <initialAssignment symbol="MW_EFTu_GTP_Ile1_tRNA">
        <math xmlns="http://www.w3.org/1998/Math/MathML">
          <apply>
            <plus/>
            <ci> MW_EFTu_GTP </ci>
            <ci> MW_Ile1_tRNA </ci>
          </apply>
        </math>
      </initialAssignment>
      <initialAssignment symbol="MW_EFTu_GTP_Ile2_tRNA">
        <math xmlns="http://www.w3.org/1998/Math/MathML">
          <apply>
            <plus/>
            <ci> MW_EFTu_GTP </ci>
            <ci> MW_Ile2_tRNA </ci>
          </apply>
        </math>
      </initialAssignment>
      <initialAssignment symbol="MW_EFTu_GTP_Leu1_tRNA">
        <math xmlns="http://www.w3.org/1998/Math/MathML">
          <apply>
            <plus/>
            <ci> MW_EFTu_GTP </ci>
            <ci> MW_Leu1_tRNA </ci>
          </apply>
        </math>
      </initialAssignment>
      <initialAssignment symbol="MW_EFTu_GTP_Leu2_tRNA">
        <math xmlns="http://www.w3.org/1998/Math/MathML">
          <apply>
            <plus/>
            <ci> MW_EFTu_GTP </ci>
            <ci> MW_Leu2_tRNA </ci>
          </apply>
        </math>
      </initialAssignment>
      <initialAssignment symbol="MW_EFTu_GTP_Leu3_tRNA">
        <math xmlns="http://www.w3.org/1998/Math/MathML">
          <apply>
            <plus/>
            <ci> MW_EFTu_GTP </ci>
            <ci> MW_Leu3_tRNA </ci>
          </apply>
        </math>
      </initialAssignment>
      <initialAssignment symbol="MW_EFTu_GTP_Leu4_tRNA">
        <math xmlns="http://www.w3.org/1998/Math/MathML">
          <apply>
            <plus/>
            <ci> MW_EFTu_GTP </ci>
            <ci> MW_Leu4_tRNA </ci>
          </apply>
        </math>
      </initialAssignment>
      <initialAssignment symbol="MW_EFTu_GTP_Leu5_tRNA">
        <math xmlns="http://www.w3.org/1998/Math/MathML">
          <apply>
            <plus/>
            <ci> MW_EFTu_GTP </ci>
            <ci> MW_Leu5_tRNA </ci>
          </apply>
        </math>
      </initialAssignment>
      <initialAssignment symbol="MW_EFTu_GTP_Lys_tRNA">
        <math xmlns="http://www.w3.org/1998/Math/MathML">
          <apply>
            <plus/>
            <ci> MW_EFTu_GTP </ci>
            <ci> MW_Lys_tRNA </ci>
          </apply>
        </math>
      </initialAssignment>
      <initialAssignment symbol="MW_EFTu_GTP_Met_tRNA">
        <math xmlns="http://www.w3.org/1998/Math/MathML">
          <apply>
            <plus/>
            <ci> MW_EFTu_GTP </ci>
            <ci> MW_Met_tRNA </ci>
          </apply>
        </math>
      </initialAssignment>
      <initialAssignment symbol="MW_EFTu_GTP_Phe_tRNA">
        <math xmlns="http://www.w3.org/1998/Math/MathML">
          <apply>
            <plus/>
            <ci> MW_EFTu_GTP </ci>
            <ci> MW_Phe_tRNA </ci>
          </apply>
        </math>
      </initialAssignment>
      <initialAssignment symbol="MW_EFTu_GTP_Pro1_tRNA">
        <math xmlns="http://www.w3.org/1998/Math/MathML">
          <apply>
            <plus/>
            <ci> MW_EFTu_GTP </ci>
            <ci> MW_Pro1_tRNA </ci>
          </apply>
        </math>
      </initialAssignment>
      <initialAssignment symbol="MW_EFTu_GTP_Pro2_tRNA">
        <math xmlns="http://www.w3.org/1998/Math/MathML">
          <apply>
            <plus/>
            <ci> MW_EFTu_GTP </ci>
            <ci> MW_Pro2_tRNA </ci>
          </apply>
        </math>
      </initialAssignment>
      <initialAssignment symbol="MW_EFTu_GTP_Pro3_tRNA">
        <math xmlns="http://www.w3.org/1998/Math/MathML">
          <apply>
            <plus/>
            <ci> MW_EFTu_GTP </ci>
            <ci> MW_Pro3_tRNA </ci>
          </apply>
        </math>
      </initialAssignment>
      <initialAssignment symbol="MW_EFTu_GTP_Ser1_tRNA">
        <math xmlns="http://www.w3.org/1998/Math/MathML">
          <apply>
            <plus/>
            <ci> MW_EFTu_GTP </ci>
            <ci> MW_Ser1_tRNA </ci>
          </apply>
        </math>
      </initialAssignment>
      <initialAssignment symbol="MW_EFTu_GTP_Ser2_tRNA">
        <math xmlns="http://www.w3.org/1998/Math/MathML">
          <apply>
            <plus/>
            <ci> MW_EFTu_GTP </ci>
            <ci> MW_Ser2_tRNA </ci>
          </apply>
        </math>
      </initialAssignment>
      <initialAssignment symbol="MW_EFTu_GTP_Ser3_tRNA">
        <math xmlns="http://www.w3.org/1998/Math/MathML">
          <apply>
            <plus/>
            <ci> MW_EFTu_GTP </ci>
            <ci> MW_Ser3_tRNA </ci>
          </apply>
        </math>
      </initialAssignment>
      <initialAssignment symbol="MW_EFTu_GTP_Ser5_tRNA">
        <math xmlns="http://www.w3.org/1998/Math/MathML">
          <apply>
            <plus/>
            <ci> MW_EFTu_GTP </ci>
            <ci> MW_Ser5_tRNA </ci>
          </apply>
        </math>
      </initialAssignment>
      <initialAssignment symbol="MW_EFTu_GTP_Thr13_tRNA">
        <math xmlns="http://www.w3.org/1998/Math/MathML">
          <apply>
            <plus/>
            <ci> MW_EFTu_GTP </ci>
            <ci> MW_Thr13_tRNA </ci>
          </apply>
        </math>
      </initialAssignment>
      <initialAssignment symbol="MW_EFTu_GTP_Thr2_tRNA">
        <math xmlns="http://www.w3.org/1998/Math/MathML">
          <apply>
            <plus/>
            <ci> MW_EFTu_GTP </ci>
            <ci> MW_Thr2_tRNA </ci>
          </apply>
        </math>
      </initialAssignment>
      <initialAssignment symbol="MW_EFTu_GTP_Thr4_tRNA">
        <math xmlns="http://www.w3.org/1998/Math/MathML">
          <apply>
            <plus/>
            <ci> MW_EFTu_GTP </ci>
            <ci> MW_Thr4_tRNA </ci>
          </apply>
        </math>
      </initialAssignment>
      <initialAssignment symbol="MW_EFTu_GTP_Trp_tRNA">
        <math xmlns="http://www.w3.org/1998/Math/MathML">
          <apply>
            <plus/>
            <ci> MW_EFTu_GTP </ci>
            <ci> MW_Trp_tRNA </ci>
          </apply>
        </math>
      </initialAssignment>
      <initialAssignment symbol="MW_EFTu_GTP_Tyr12_tRNA">
        <math xmlns="http://www.w3.org/1998/Math/MathML">
          <apply>
            <plus/>
            <ci> MW_EFTu_GTP </ci>
            <ci> MW_Tyr12_tRNA </ci>
          </apply>
        </math>
      </initialAssignment>
      <initialAssignment symbol="MW_EFTu_GTP_Val1_tRNA">
        <math xmlns="http://www.w3.org/1998/Math/MathML">
          <apply>
            <plus/>
            <ci> MW_EFTu_GTP </ci>
            <ci> MW_Val1_tRNA </ci>
          </apply>
        </math>
      </initialAssignment>
      <initialAssignment symbol="MW_EFTu_GTP_Val2_tRNA">
        <math xmlns="http://www.w3.org/1998/Math/MathML">
          <apply>
            <plus/>
            <ci> MW_EFTu_GTP </ci>
            <ci> MW_Val2_tRNA </ci>
          </apply>
        </math>
      </initialAssignment>
      <initialAssignment symbol="EFTu_GTP_Ala1B_tRNA">
        <math xmlns="http://www.w3.org/1998/Math/MathML">
          <apply>
            <ci> CCB_TC_aa </ci>
            <ci> kcat_ribo </ci>
            <ci> Km_TC </ci>
            <ci> MW_Ribo </ci>
            <ci> in_rate_Ala1B_tRNA </ci>
            <ci> MW_EFTu_GTP_Ala1B_tRNA </ci>
          </apply>
        </math>
      </initialAssignment>
      <initialAssignment symbol="EFTu_GTP_Ala2_tRNA">
        <math xmlns="http://www.w3.org/1998/Math/MathML">
          <apply>
            <ci> CCB_TC_aa </ci>
            <ci> kcat_ribo </ci>
            <ci> Km_TC </ci>
            <ci> MW_Ribo </ci>
            <ci> in_rate_Ala2_tRNA </ci>
            <ci> MW_EFTu_GTP_Ala2_tRNA </ci>
          </apply>
        </math>
      </initialAssignment>
      <initialAssignment symbol="EFTu_GTP_Arg2_tRNA">
        <math xmlns="http://www.w3.org/1998/Math/MathML">
          <apply>
            <ci> CCB_TC_aa </ci>
            <ci> kcat_ribo </ci>
            <ci> Km_TC </ci>
            <ci> MW_Ribo </ci>
            <ci> in_rate_Arg2_tRNA </ci>
            <ci> MW_EFTu_GTP_Arg2_tRNA </ci>
          </apply>
        </math>
      </initialAssignment>
      <initialAssignment symbol="EFTu_GTP_Arg3_tRNA">
        <math xmlns="http://www.w3.org/1998/Math/MathML">
          <apply>
            <ci> CCB_TC_aa </ci>
            <ci> kcat_ribo </ci>
            <ci> Km_TC </ci>
            <ci> MW_Ribo </ci>
            <ci> in_rate_Arg3_tRNA </ci>
            <ci> MW_EFTu_GTP_Arg3_tRNA </ci>
          </apply>
        </math>
      </initialAssignment>
      <initialAssignment symbol="EFTu_GTP_Arg4_tRNA">
        <math xmlns="http://www.w3.org/1998/Math/MathML">
          <apply>
            <ci> CCB_TC_aa </ci>
            <ci> kcat_ribo </ci>
            <ci> Km_TC </ci>
            <ci> MW_Ribo </ci>
            <ci> in_rate_Arg4_tRNA </ci>
            <ci> MW_EFTu_GTP_Arg4_tRNA </ci>
          </apply>
        </math>
      </initialAssignment>
      <initialAssignment symbol="EFTu_GTP_Arg5_tRNA">
        <math xmlns="http://www.w3.org/1998/Math/MathML">
          <apply>
            <ci> CCB_TC_aa </ci>
            <ci> kcat_ribo </ci>
            <ci> Km_TC </ci>
            <ci> MW_Ribo </ci>
            <ci> in_rate_Arg5_tRNA </ci>
            <ci> MW_EFTu_GTP_Arg5_tRNA </ci>
          </apply>
        </math>
      </initialAssignment>
      <initialAssignment symbol="EFTu_GTP_Asn_tRNA">
        <math xmlns="http://www.w3.org/1998/Math/MathML">
          <apply>
            <ci> CCB_TC_aa </ci>
            <ci> kcat_ribo </ci>
            <ci> Km_TC </ci>
            <ci> MW_Ribo </ci>
            <ci> in_rate_Asn_tRNA </ci>
            <ci> MW_EFTu_GTP_Asn_tRNA </ci>
          </apply>
        </math>
      </initialAssignment>
      <initialAssignment symbol="EFTu_GTP_Asp1_tRNA">
        <math xmlns="http://www.w3.org/1998/Math/MathML">
          <apply>
            <ci> CCB_TC_aa </ci>
            <ci> kcat_ribo </ci>
            <ci> Km_TC </ci>
            <ci> MW_Ribo </ci>
            <ci> in_rate_Asp1_tRNA </ci>
            <ci> MW_EFTu_GTP_Asp1_tRNA </ci>
          </apply>
        </math>
      </initialAssignment>
      <initialAssignment symbol="EFTu_GTP_Cys_tRNA">
        <math xmlns="http://www.w3.org/1998/Math/MathML">
          <apply>
            <ci> CCB_TC_aa </ci>
            <ci> kcat_ribo </ci>
            <ci> Km_TC </ci>
            <ci> MW_Ribo </ci>
            <ci> in_rate_Cys_tRNA </ci>
            <ci> MW_EFTu_GTP_Cys_tRNA </ci>
          </apply>
        </math>
      </initialAssignment>
      <initialAssignment symbol="EFTu_GTP_Gln1_tRNA">
        <math xmlns="http://www.w3.org/1998/Math/MathML">
          <apply>
            <ci> CCB_TC_aa </ci>
            <ci> kcat_ribo </ci>
            <ci> Km_TC </ci>
            <ci> MW_Ribo </ci>
            <ci> in_rate_Gln1_tRNA </ci>
            <ci> MW_EFTu_GTP_Gln1_tRNA </ci>
          </apply>
        </math>
      </initialAssignment>
      <initialAssignment symbol="EFTu_GTP_Gln2_tRNA">
        <math xmlns="http://www.w3.org/1998/Math/MathML">
          <apply>
            <ci> CCB_TC_aa </ci>
            <ci> kcat_ribo </ci>
            <ci> Km_TC </ci>
            <ci> MW_Ribo </ci>
            <ci> in_rate_Gln2_tRNA </ci>
            <ci> MW_EFTu_GTP_Gln2_tRNA </ci>
          </apply>
        </math>
      </initialAssignment>
      <initialAssignment symbol="EFTu_GTP_Glu2_tRNA">
        <math xmlns="http://www.w3.org/1998/Math/MathML">
          <apply>
            <ci> CCB_TC_aa </ci>
            <ci> kcat_ribo </ci>
            <ci> Km_TC </ci>
            <ci> MW_Ribo </ci>
            <ci> in_rate_Glu2_tRNA </ci>
            <ci> MW_EFTu_GTP_Glu2_tRNA </ci>
          </apply>
        </math>
      </initialAssignment>
      <initialAssignment symbol="EFTu_GTP_Gly1_tRNA">
        <math xmlns="http://www.w3.org/1998/Math/MathML">
          <apply>
            <ci> CCB_TC_aa </ci>
            <ci> kcat_ribo </ci>
            <ci> Km_TC </ci>
            <ci> MW_Ribo </ci>
            <ci> in_rate_Gly1_tRNA </ci>
            <ci> MW_EFTu_GTP_Gly1_tRNA </ci>
          </apply>
        </math>
      </initialAssignment>
      <initialAssignment symbol="EFTu_GTP_Gly2_tRNA">
        <math xmlns="http://www.w3.org/1998/Math/MathML">
          <apply>
            <ci> CCB_TC_aa </ci>
            <ci> kcat_ribo </ci>
            <ci> Km_TC </ci>
            <ci> MW_Ribo </ci>
            <ci> in_rate_Gly2_tRNA </ci>
            <ci> MW_EFTu_GTP_Gly2_tRNA </ci>
          </apply>
        </math>
      </initialAssignment>
      <initialAssignment symbol="EFTu_GTP_Gly3_tRNA">
        <math xmlns="http://www.w3.org/1998/Math/MathML">
          <apply>
            <ci> CCB_TC_aa </ci>
            <ci> kcat_ribo </ci>
            <ci> Km_TC </ci>
            <ci> MW_Ribo </ci>
            <ci> in_rate_Gly3_tRNA </ci>
            <ci> MW_EFTu_GTP_Gly3_tRNA </ci>
          </apply>
        </math>
      </initialAssignment>
      <initialAssignment symbol="EFTu_GTP_His_tRNA">
        <math xmlns="http://www.w3.org/1998/Math/MathML">
          <apply>
            <ci> CCB_TC_aa </ci>
            <ci> kcat_ribo </ci>
            <ci> Km_TC </ci>
            <ci> MW_Ribo </ci>
            <ci> in_rate_His_tRNA </ci>
            <ci> MW_EFTu_GTP_His_tRNA </ci>
          </apply>
        </math>
      </initialAssignment>
      <initialAssignment symbol="EFTu_GTP_Ile1_tRNA">
        <math xmlns="http://www.w3.org/1998/Math/MathML">
          <apply>
            <ci> CCB_TC_aa </ci>
            <ci> kcat_ribo </ci>
            <ci> Km_TC </ci>
            <ci> MW_Ribo </ci>
            <ci> in_rate_Ile1_tRNA </ci>
            <ci> MW_EFTu_GTP_Ile1_tRNA </ci>
          </apply>
        </math>
      </initialAssignment>
      <initialAssignment symbol="EFTu_GTP_Ile2_tRNA">
        <math xmlns="http://www.w3.org/1998/Math/MathML">
          <apply>
            <ci> CCB_TC_aa </ci>
            <ci> kcat_ribo </ci>
            <ci> Km_TC </ci>
            <ci> MW_Ribo </ci>
            <ci> in_rate_Ile2_tRNA </ci>
            <ci> MW_EFTu_GTP_Ile2_tRNA </ci>
          </apply>
        </math>
      </initialAssignment>
      <initialAssignment symbol="EFTu_GTP_Leu1_tRNA">
        <math xmlns="http://www.w3.org/1998/Math/MathML">
          <apply>
            <ci> CCB_TC_aa </ci>
            <ci> kcat_ribo </ci>
            <ci> Km_TC </ci>
            <ci> MW_Ribo </ci>
            <ci> in_rate_Leu1_tRNA </ci>
            <ci> MW_EFTu_GTP_Leu1_tRNA </ci>
          </apply>
        </math>
      </initialAssignment>
      <initialAssignment symbol="EFTu_GTP_Leu2_tRNA">
        <math xmlns="http://www.w3.org/1998/Math/MathML">
          <apply>
            <ci> CCB_TC_aa </ci>
            <ci> kcat_ribo </ci>
            <ci> Km_TC </ci>
            <ci> MW_Ribo </ci>
            <ci> in_rate_Leu2_tRNA </ci>
            <ci> MW_EFTu_GTP_Leu2_tRNA </ci>
          </apply>
        </math>
      </initialAssignment>
      <initialAssignment symbol="EFTu_GTP_Leu3_tRNA">
        <math xmlns="http://www.w3.org/1998/Math/MathML">
          <apply>
            <ci> CCB_TC_aa </ci>
            <ci> kcat_ribo </ci>
            <ci> Km_TC </ci>
            <ci> MW_Ribo </ci>
            <ci> in_rate_Leu3_tRNA </ci>
            <ci> MW_EFTu_GTP_Leu3_tRNA </ci>
          </apply>
        </math>
      </initialAssignment>
      <initialAssignment symbol="EFTu_GTP_Leu4_tRNA">
        <math xmlns="http://www.w3.org/1998/Math/MathML">
          <apply>
            <ci> CCB_TC_aa </ci>
            <ci> kcat_ribo </ci>
            <ci> Km_TC </ci>
            <ci> MW_Ribo </ci>
            <ci> in_rate_Leu4_tRNA </ci>
            <ci> MW_EFTu_GTP_Leu4_tRNA </ci>
          </apply>
        </math>
      </initialAssignment>
      <initialAssignment symbol="EFTu_GTP_Leu5_tRNA">
        <math xmlns="http://www.w3.org/1998/Math/MathML">
          <apply>
            <ci> CCB_TC_aa </ci>
            <ci> kcat_ribo </ci>
            <ci> Km_TC </ci>
            <ci> MW_Ribo </ci>
            <ci> in_rate_Leu5_tRNA </ci>
            <ci> MW_EFTu_GTP_Leu5_tRNA </ci>
          </apply>
        </math>
      </initialAssignment>
      <initialAssignment symbol="EFTu_GTP_Lys_tRNA">
        <math xmlns="http://www.w3.org/1998/Math/MathML">
          <apply>
            <ci> CCB_TC_aa </ci>
            <ci> kcat_ribo </ci>
            <ci> Km_TC </ci>
            <ci> MW_Ribo </ci>
            <ci> in_rate_Lys_tRNA </ci>
            <ci> MW_EFTu_GTP_Lys_tRNA </ci>
          </apply>
        </math>
      </initialAssignment>
      <initialAssignment symbol="EFTu_GTP_Met_tRNA">
        <math xmlns="http://www.w3.org/1998/Math/MathML">
          <apply>
            <ci> CCB_TC_aa </ci>
            <ci> kcat_ribo </ci>
            <ci> Km_TC </ci>
            <ci> MW_Ribo </ci>
            <ci> in_rate_Met_tRNA </ci>
            <ci> MW_EFTu_GTP_Met_tRNA </ci>
          </apply>
        </math>
      </initialAssignment>
      <initialAssignment symbol="EFTu_GTP_Phe_tRNA">
        <math xmlns="http://www.w3.org/1998/Math/MathML">
          <apply>
            <ci> CCB_TC_aa </ci>
            <ci> kcat_ribo </ci>
            <ci> Km_TC </ci>
            <ci> MW_Ribo </ci>
            <ci> in_rate_Phe_tRNA </ci>
            <ci> MW_EFTu_GTP_Phe_tRNA </ci>
          </apply>
        </math>
      </initialAssignment>
      <initialAssignment symbol="EFTu_GTP_Pro1_tRNA">
        <math xmlns="http://www.w3.org/1998/Math/MathML">
          <apply>
            <ci> CCB_TC_aa </ci>
            <ci> kcat_ribo </ci>
            <ci> Km_TC </ci>
            <ci> MW_Ribo </ci>
            <ci> in_rate_Pro1_tRNA </ci>
            <ci> MW_EFTu_GTP_Pro1_tRNA </ci>
          </apply>
        </math>
      </initialAssignment>
      <initialAssignment symbol="EFTu_GTP_Ser2_tRNA">
        <math xmlns="http://www.w3.org/1998/Math/MathML">
          <apply>
            <ci> CCB_TC_aa </ci>
            <ci> kcat_ribo </ci>
            <ci> Km_TC </ci>
            <ci> MW_Ribo </ci>
            <ci> in_rate_Ser2_tRNA </ci>
            <ci> MW_EFTu_GTP_Ser2_tRNA </ci>
          </apply>
        </math>
      </initialAssignment>
      <initialAssignment symbol="EFTu_GTP_Ser3_tRNA">
        <math xmlns="http://www.w3.org/1998/Math/MathML">
          <apply>
            <ci> CCB_TC_aa </ci>
            <ci> kcat_ribo </ci>
            <ci> Km_TC </ci>
            <ci> MW_Ribo </ci>
            <ci> in_rate_Ser3_tRNA </ci>
            <ci> MW_EFTu_GTP_Ser3_tRNA </ci>
          </apply>
        </math>
      </initialAssignment>
      <initialAssignment symbol="EFTu_GTP_Thr2_tRNA">
        <math xmlns="http://www.w3.org/1998/Math/MathML">
          <apply>
            <ci> CCB_TC_aa </ci>
            <ci> kcat_ribo </ci>
            <ci> Km_TC </ci>
            <ci> MW_Ribo </ci>
            <ci> in_rate_Thr2_tRNA </ci>
            <ci> MW_EFTu_GTP_Thr2_tRNA </ci>
          </apply>
        </math>
      </initialAssignment>
      <initialAssignment symbol="EFTu_GTP_Trp_tRNA">
        <math xmlns="http://www.w3.org/1998/Math/MathML">
          <apply>
            <ci> CCB_TC_aa </ci>
            <ci> kcat_ribo </ci>
            <ci> Km_TC </ci>
            <ci> MW_Ribo </ci>
            <ci> in_rate_Trp_tRNA </ci>
            <ci> MW_EFTu_GTP_Trp_tRNA </ci>
          </apply>
        </math>
      </initialAssignment>
      <initialAssignment symbol="EFTu_GTP_Tyr12_tRNA">
        <math xmlns="http://www.w3.org/1998/Math/MathML">
          <apply>
            <ci> CCB_TC_aa </ci>
            <ci> kcat_ribo </ci>
            <ci> Km_TC </ci>
            <ci> MW_Ribo </ci>
            <ci> in_rate_Tyr12_tRNA </ci>
            <ci> MW_EFTu_GTP_Tyr12_tRNA </ci>
          </apply>
        </math>
      </initialAssignment>
      <initialAssignment symbol="Ribo_AAA">
        <math xmlns="http://www.w3.org/1998/Math/MathML">
          <apply>
            <ci> CCB_Ribo_XXX_1 </ci>
            <ci> kcat_ribo </ci>
            <ci> Km_TC </ci>
            <ci> Synrate_AAA </ci>
            <ci> EFTu_GTP_Lys_tRNA </ci>
          </apply>
        </math>
      </initialAssignment>
      <initialAssignment symbol="Ribo_AAC">
        <math xmlns="http://www.w3.org/1998/Math/MathML">
          <apply>
            <ci> CCB_Ribo_XXX_1 </ci>
            <ci> kcat_ribo </ci>
            <ci> Km_TC </ci>
            <ci> Synrate_AAC </ci>
            <ci> EFTu_GTP_Asn_tRNA </ci>
          </apply>
        </math>
      </initialAssignment>
      <initialAssignment symbol="Ribo_AAG">
        <math xmlns="http://www.w3.org/1998/Math/MathML">
          <apply>
            <ci> CCB_Ribo_XXX_1 </ci>
            <ci> kcat_ribo </ci>
            <ci> Km_TC </ci>
            <ci> Synrate_AAG </ci>
            <ci> EFTu_GTP_Lys_tRNA </ci>
          </apply>
        </math>
      </initialAssignment>
      <initialAssignment symbol="Ribo_AAU">
        <math xmlns="http://www.w3.org/1998/Math/MathML">
          <apply>
            <ci> CCB_Ribo_XXX_1 </ci>
            <ci> kcat_ribo </ci>
            <ci> Km_TC </ci>
            <ci> Synrate_AAU </ci>
            <ci> EFTu_GTP_Asn_tRNA </ci>
          </apply>
        </math>
      </initialAssignment>
      <initialAssignment symbol="Ribo_ACA">
        <math xmlns="http://www.w3.org/1998/Math/MathML">
          <apply>
            <ci> CCB_Ribo_XXX_1 </ci>
            <ci> kcat_ribo </ci>
            <ci> Km_TC </ci>
            <ci> Synrate_ACA </ci>
            <ci> EFTu_GTP_Thr4_tRNA </ci>
          </apply>
        </math>
      </initialAssignment>
      <initialAssignment symbol="Ribo_ACC">
        <math xmlns="http://www.w3.org/1998/Math/MathML">
          <apply>
            <ci> CCB_Ribo_XXX_1 </ci>
            <ci> kcat_ribo </ci>
            <ci> Km_TC </ci>
            <ci> Synrate_ACC </ci>
            <ci> EFTu_GTP_Thr13_tRNA </ci>
          </apply>
        </math>
      </initialAssignment>
      <initialAssignment symbol="Ribo_AGA">
        <math xmlns="http://www.w3.org/1998/Math/MathML">
          <apply>
            <ci> CCB_Ribo_XXX_1 </ci>
            <ci> kcat_ribo </ci>
            <ci> Km_TC </ci>
            <ci> Synrate_AGA </ci>
            <ci> EFTu_GTP_Arg4_tRNA </ci>
          </apply>
        </math>
      </initialAssignment>
      <initialAssignment symbol="Ribo_AGC">
        <math xmlns="http://www.w3.org/1998/Math/MathML">
          <apply>
            <ci> CCB_Ribo_XXX_1 </ci>
            <ci> kcat_ribo </ci>
            <ci> Km_TC </ci>
            <ci> Synrate_AGC </ci>
            <ci> EFTu_GTP_Ser3_tRNA </ci>
          </apply>
        </math>
      </initialAssignment>
      <initialAssignment symbol="Ribo_AGG">
        <math xmlns="http://www.w3.org/1998/Math/MathML">
          <apply>
            <ci> CCB_Ribo_XXX_1 </ci>
            <ci> kcat_ribo </ci>
            <ci> Km_TC </ci>
            <ci> Synrate_AGG </ci>
            <ci> EFTu_GTP_Arg5_tRNA </ci>
          </apply>
        </math>
      </initialAssignment>
      <initialAssignment symbol="Ribo_AGU">
        <math xmlns="http://www.w3.org/1998/Math/MathML">
          <apply>
            <ci> CCB_Ribo_XXX_1 </ci>
            <ci> kcat_ribo </ci>
            <ci> Km_TC </ci>
            <ci> Synrate_AGU </ci>
            <ci> EFTu_GTP_Ser3_tRNA </ci>
          </apply>
        </math>
      </initialAssignment>
      <initialAssignment symbol="Ribo_AUA">
        <math xmlns="http://www.w3.org/1998/Math/MathML">
          <apply>
            <ci> CCB_Ribo_XXX_1 </ci>
            <ci> kcat_ribo </ci>
            <ci> Km_TC </ci>
            <ci> Synrate_AUA </ci>
            <ci> EFTu_GTP_Ile2_tRNA </ci>
          </apply>
        </math>
      </initialAssignment>
      <initialAssignment symbol="Ribo_AUC">
        <math xmlns="http://www.w3.org/1998/Math/MathML">
          <apply>
            <ci> CCB_Ribo_XXX_1 </ci>
            <ci> kcat_ribo </ci>
            <ci> Km_TC </ci>
            <ci> Synrate_AUC </ci>
            <ci> EFTu_GTP_Ile1_tRNA </ci>
          </apply>
        </math>
      </initialAssignment>
      <initialAssignment symbol="Ribo_AUG">
        <math xmlns="http://www.w3.org/1998/Math/MathML">
          <apply>
            <ci> CCB_Ribo_XXX_1 </ci>
            <ci> kcat_ribo </ci>
            <ci> Km_TC </ci>
            <ci> Synrate_AUG </ci>
            <ci> EFTu_GTP_Met_tRNA </ci>
          </apply>
        </math>
      </initialAssignment>
      <initialAssignment symbol="Ribo_AUU">
        <math xmlns="http://www.w3.org/1998/Math/MathML">
          <apply>
            <ci> CCB_Ribo_XXX_1 </ci>
            <ci> kcat_ribo </ci>
            <ci> Km_TC </ci>
            <ci> Synrate_AUU </ci>
            <ci> EFTu_GTP_Ile1_tRNA </ci>
          </apply>
        </math>
      </initialAssignment>
      <initialAssignment symbol="Ribo_CAA">
        <math xmlns="http://www.w3.org/1998/Math/MathML">
          <apply>
            <ci> CCB_Ribo_XXX_1 </ci>
            <ci> kcat_ribo </ci>
            <ci> Km_TC </ci>
            <ci> Synrate_CAA </ci>
            <ci> EFTu_GTP_Gln1_tRNA </ci>
          </apply>
        </math>
      </initialAssignment>
      <initialAssignment symbol="Ribo_CAC">
        <math xmlns="http://www.w3.org/1998/Math/MathML">
          <apply>
            <ci> CCB_Ribo_XXX_1 </ci>
            <ci> kcat_ribo </ci>
            <ci> Km_TC </ci>
            <ci> Synrate_CAC </ci>
            <ci> EFTu_GTP_His_tRNA </ci>
          </apply>
        </math>
      </initialAssignment>
      <initialAssignment symbol="Ribo_CAG">
        <math xmlns="http://www.w3.org/1998/Math/MathML">
          <apply>
            <ci> CCB_Ribo_XXX_1 </ci>
            <ci> kcat_ribo </ci>
            <ci> Km_TC </ci>
            <ci> Synrate_CAG </ci>
            <ci> EFTu_GTP_Gln2_tRNA </ci>
          </apply>
        </math>
      </initialAssignment>
      <initialAssignment symbol="Ribo_CAU">
        <math xmlns="http://www.w3.org/1998/Math/MathML">
          <apply>
            <ci> CCB_Ribo_XXX_1 </ci>
            <ci> kcat_ribo </ci>
            <ci> Km_TC </ci>
            <ci> Synrate_CAU </ci>
            <ci> EFTu_GTP_His_tRNA </ci>
          </apply>
        </math>
      </initialAssignment>
      <initialAssignment symbol="Ribo_CCA">
        <math xmlns="http://www.w3.org/1998/Math/MathML">
          <apply>
            <ci> CCB_Ribo_XXX_1 </ci>
            <ci> kcat_ribo </ci>
            <ci> Km_TC </ci>
            <ci> Synrate_CCA </ci>
            <ci> EFTu_GTP_Pro3_tRNA </ci>
          </apply>
        </math>
      </initialAssignment>
      <initialAssignment symbol="Ribo_CCC">
        <math xmlns="http://www.w3.org/1998/Math/MathML">
          <apply>
            <ci> CCB_Ribo_XXX_1 </ci>
            <ci> kcat_ribo </ci>
            <ci> Km_TC </ci>
            <ci> Synrate_CCC </ci>
            <ci> EFTu_GTP_Pro2_tRNA </ci>
          </apply>
        </math>
      </initialAssignment>
      <initialAssignment symbol="Ribo_CGA">
        <math xmlns="http://www.w3.org/1998/Math/MathML">
          <apply>
            <ci> CCB_Ribo_XXX_1 </ci>
            <ci> kcat_ribo </ci>
            <ci> Km_TC </ci>
            <ci> Synrate_CGA </ci>
            <ci> EFTu_GTP_Arg2_tRNA </ci>
          </apply>
        </math>
      </initialAssignment>
      <initialAssignment symbol="Ribo_CGC">
        <math xmlns="http://www.w3.org/1998/Math/MathML">
          <apply>
            <ci> CCB_Ribo_XXX_1 </ci>
            <ci> kcat_ribo </ci>
            <ci> Km_TC </ci>
            <ci> Synrate_CGC </ci>
            <ci> EFTu_GTP_Arg2_tRNA </ci>
          </apply>
        </math>
      </initialAssignment>
      <initialAssignment symbol="Ribo_CGG">
        <math xmlns="http://www.w3.org/1998/Math/MathML">
          <apply>
            <ci> CCB_Ribo_XXX_1 </ci>
            <ci> kcat_ribo </ci>
            <ci> Km_TC </ci>
            <ci> Synrate_CGG </ci>
            <ci> EFTu_GTP_Arg3_tRNA </ci>
          </apply>
        </math>
      </initialAssignment>
      <initialAssignment symbol="Ribo_CGU">
        <math xmlns="http://www.w3.org/1998/Math/MathML">
          <apply>
            <ci> CCB_Ribo_XXX_1 </ci>
            <ci> kcat_ribo </ci>
            <ci> Km_TC </ci>
            <ci> Synrate_CGU </ci>
            <ci> EFTu_GTP_Arg2_tRNA </ci>
          </apply>
        </math>
      </initialAssignment>
      <initialAssignment symbol="Ribo_CUA">
        <math xmlns="http://www.w3.org/1998/Math/MathML">
          <apply>
            <ci> CCB_Ribo_XXX_1 </ci>
            <ci> kcat_ribo </ci>
            <ci> Km_TC </ci>
            <ci> Synrate_CUA </ci>
            <ci> EFTu_GTP_Leu3_tRNA </ci>
          </apply>
        </math>
      </initialAssignment>
      <initialAssignment symbol="Ribo_CUC">
        <math xmlns="http://www.w3.org/1998/Math/MathML">
          <apply>
            <ci> CCB_Ribo_XXX_1 </ci>
            <ci> kcat_ribo </ci>
            <ci> Km_TC </ci>
            <ci> Synrate_CUC </ci>
            <ci> EFTu_GTP_Leu2_tRNA </ci>
          </apply>
        </math>
      </initialAssignment>
      <initialAssignment symbol="Ribo_CUU">
        <math xmlns="http://www.w3.org/1998/Math/MathML">
          <apply>
            <ci> CCB_Ribo_XXX_1 </ci>
            <ci> kcat_ribo </ci>
            <ci> Km_TC </ci>
            <ci> Synrate_CUU </ci>
            <ci> EFTu_GTP_Leu2_tRNA </ci>
          </apply>
        </math>
      </initialAssignment>
      <initialAssignment symbol="Ribo_GAA">
        <math xmlns="http://www.w3.org/1998/Math/MathML">
          <apply>
            <ci> CCB_Ribo_XXX_1 </ci>
            <ci> kcat_ribo </ci>
            <ci> Km_TC </ci>
            <ci> Synrate_GAA </ci>
            <ci> EFTu_GTP_Glu2_tRNA </ci>
          </apply>
        </math>
      </initialAssignment>
      <initialAssignment symbol="Ribo_GAC">
        <math xmlns="http://www.w3.org/1998/Math/MathML">
          <apply>
            <ci> CCB_Ribo_XXX_1 </ci>
            <ci> kcat_ribo </ci>
            <ci> Km_TC </ci>
            <ci> Synrate_GAC </ci>
            <ci> EFTu_GTP_Asp1_tRNA </ci>
          </apply>
        </math>
      </initialAssignment>
      <initialAssignment symbol="Ribo_GAG">
        <math xmlns="http://www.w3.org/1998/Math/MathML">
          <apply>
            <ci> CCB_Ribo_XXX_1 </ci>
            <ci> kcat_ribo </ci>
            <ci> Km_TC </ci>
            <ci> Synrate_GAG </ci>
            <ci> EFTu_GTP_Glu2_tRNA </ci>
          </apply>
        </math>
      </initialAssignment>
      <initialAssignment symbol="Ribo_GAU">
        <math xmlns="http://www.w3.org/1998/Math/MathML">
          <apply>
            <ci> CCB_Ribo_XXX_1 </ci>
            <ci> kcat_ribo </ci>
            <ci> Km_TC </ci>
            <ci> Synrate_GAU </ci>
            <ci> EFTu_GTP_Asp1_tRNA </ci>
          </apply>
        </math>
      </initialAssignment>
      <initialAssignment symbol="Ribo_GCA">
        <math xmlns="http://www.w3.org/1998/Math/MathML">
          <apply>
            <ci> CCB_Ribo_XXX_1 </ci>
            <ci> kcat_ribo </ci>
            <ci> Km_TC </ci>
            <ci> Synrate_GCA </ci>
            <ci> EFTu_GTP_Ala1B_tRNA </ci>
          </apply>
        </math>
      </initialAssignment>
      <initialAssignment symbol="Ribo_GCC">
        <math xmlns="http://www.w3.org/1998/Math/MathML">
          <apply>
            <ci> CCB_Ribo_XXX_1 </ci>
            <ci> kcat_ribo </ci>
            <ci> Km_TC </ci>
            <ci> Synrate_GCC </ci>
            <ci> EFTu_GTP_Ala2_tRNA </ci>
          </apply>
        </math>
      </initialAssignment>
      <initialAssignment symbol="Ribo_GCG">
        <math xmlns="http://www.w3.org/1998/Math/MathML">
          <apply>
            <ci> CCB_Ribo_XXX_1 </ci>
            <ci> kcat_ribo </ci>
            <ci> Km_TC </ci>
            <ci> Synrate_GCG </ci>
            <ci> EFTu_GTP_Ala1B_tRNA </ci>
          </apply>
        </math>
      </initialAssignment>
      <initialAssignment symbol="Ribo_GCU">
        <math xmlns="http://www.w3.org/1998/Math/MathML">
          <apply>
            <ci> CCB_Ribo_XXX_1 </ci>
            <ci> kcat_ribo </ci>
            <ci> Km_TC </ci>
            <ci> Synrate_GCU </ci>
            <ci> EFTu_GTP_Ala1B_tRNA </ci>
          </apply>
        </math>
      </initialAssignment>
      <initialAssignment symbol="Ribo_GGA">
        <math xmlns="http://www.w3.org/1998/Math/MathML">
          <apply>
            <ci> CCB_Ribo_XXX_1 </ci>
            <ci> kcat_ribo </ci>
            <ci> Km_TC </ci>
            <ci> Synrate_GGA </ci>
            <ci> EFTu_GTP_Gly2_tRNA </ci>
          </apply>
        </math>
      </initialAssignment>
      <initialAssignment symbol="Ribo_GGC">
        <math xmlns="http://www.w3.org/1998/Math/MathML">
          <apply>
            <ci> CCB_Ribo_XXX_1 </ci>
            <ci> kcat_ribo </ci>
            <ci> Km_TC </ci>
            <ci> Synrate_GGC </ci>
            <ci> EFTu_GTP_Gly3_tRNA </ci>
          </apply>
        </math>
      </initialAssignment>
      <initialAssignment symbol="Ribo_GGU">
        <math xmlns="http://www.w3.org/1998/Math/MathML">
          <apply>
            <ci> CCB_Ribo_XXX_1 </ci>
            <ci> kcat_ribo </ci>
            <ci> Km_TC </ci>
            <ci> Synrate_GGU </ci>
            <ci> EFTu_GTP_Gly3_tRNA </ci>
          </apply>
        </math>
      </initialAssignment>
      <initialAssignment symbol="Ribo_GUA">
        <math xmlns="http://www.w3.org/1998/Math/MathML">
          <apply>
            <ci> CCB_Ribo_XXX_1 </ci>
            <ci> kcat_ribo </ci>
            <ci> Km_TC </ci>
            <ci> Synrate_GUA </ci>
            <ci> EFTu_GTP_Val1_tRNA </ci>
          </apply>
        </math>
      </initialAssignment>
      <initialAssignment symbol="Ribo_GUC">
        <math xmlns="http://www.w3.org/1998/Math/MathML">
          <apply>
            <ci> CCB_Ribo_XXX_1 </ci>
            <ci> kcat_ribo </ci>
            <ci> Km_TC </ci>
            <ci> Synrate_GUC </ci>
            <ci> EFTu_GTP_Val2_tRNA </ci>
          </apply>
        </math>
      </initialAssignment>
      <initialAssignment symbol="Ribo_GUG">
        <math xmlns="http://www.w3.org/1998/Math/MathML">
          <apply>
            <ci> CCB_Ribo_XXX_1 </ci>
            <ci> kcat_ribo </ci>
            <ci> Km_TC </ci>
            <ci> Synrate_GUG </ci>
            <ci> EFTu_GTP_Val1_tRNA </ci>
          </apply>
        </math>
      </initialAssignment>
      <initialAssignment symbol="Ribo_UAC">
        <math xmlns="http://www.w3.org/1998/Math/MathML">
          <apply>
            <ci> CCB_Ribo_XXX_1 </ci>
            <ci> kcat_ribo </ci>
            <ci> Km_TC </ci>
            <ci> Synrate_UAC </ci>
            <ci> EFTu_GTP_Tyr12_tRNA </ci>
          </apply>
        </math>
      </initialAssignment>
      <initialAssignment symbol="Ribo_UAU">
        <math xmlns="http://www.w3.org/1998/Math/MathML">
          <apply>
            <ci> CCB_Ribo_XXX_1 </ci>
            <ci> kcat_ribo </ci>
            <ci> Km_TC </ci>
            <ci> Synrate_UAU </ci>
            <ci> EFTu_GTP_Tyr12_tRNA </ci>
          </apply>
        </math>
      </initialAssignment>
      <initialAssignment symbol="Ribo_UCA">
        <math xmlns="http://www.w3.org/1998/Math/MathML">
          <apply>
            <ci> CCB_Ribo_XXX_1 </ci>
            <ci> kcat_ribo </ci>
            <ci> Km_TC </ci>
            <ci> Synrate_UCA </ci>
            <ci> EFTu_GTP_Ser1_tRNA </ci>
          </apply>
        </math>
      </initialAssignment>
      <initialAssignment symbol="Ribo_UCC">
        <math xmlns="http://www.w3.org/1998/Math/MathML">
          <apply>
            <ci> CCB_Ribo_XXX_1 </ci>
            <ci> kcat_ribo </ci>
            <ci> Km_TC </ci>
            <ci> Synrate_UCC </ci>
            <ci> EFTu_GTP_Ser5_tRNA </ci>
          </apply>
        </math>
      </initialAssignment>
      <initialAssignment symbol="Ribo_UGC">
        <math xmlns="http://www.w3.org/1998/Math/MathML">
          <apply>
            <ci> CCB_Ribo_XXX_1 </ci>
            <ci> kcat_ribo </ci>
            <ci> Km_TC </ci>
            <ci> Synrate_UGC </ci>
            <ci> EFTu_GTP_Cys_tRNA </ci>
          </apply>
        </math>
      </initialAssignment>
      <initialAssignment symbol="Ribo_UGG">
        <math xmlns="http://www.w3.org/1998/Math/MathML">
          <apply>
            <ci> CCB_Ribo_XXX_1 </ci>
            <ci> kcat_ribo </ci>
            <ci> Km_TC </ci>
            <ci> Synrate_UGG </ci>
            <ci> EFTu_GTP_Trp_tRNA </ci>
          </apply>
        </math>
      </initialAssignment>
      <initialAssignment symbol="Ribo_UGU">
        <math xmlns="http://www.w3.org/1998/Math/MathML">
          <apply>
            <ci> CCB_Ribo_XXX_1 </ci>
            <ci> kcat_ribo </ci>
            <ci> Km_TC </ci>
            <ci> Synrate_UGU </ci>
            <ci> EFTu_GTP_Cys_tRNA </ci>
          </apply>
        </math>
      </initialAssignment>
      <initialAssignment symbol="Ribo_UUA">
        <math xmlns="http://www.w3.org/1998/Math/MathML">
          <apply>
            <ci> CCB_Ribo_XXX_1 </ci>
            <ci> kcat_ribo </ci>
            <ci> Km_TC </ci>
            <ci> Synrate_UUA </ci>
            <ci> EFTu_GTP_Leu5_tRNA </ci>
          </apply>
        </math>
      </initialAssignment>
      <initialAssignment symbol="Ribo_UUC">
        <math xmlns="http://www.w3.org/1998/Math/MathML">
          <apply>
            <ci> CCB_Ribo_XXX_1 </ci>
            <ci> kcat_ribo </ci>
            <ci> Km_TC </ci>
            <ci> Synrate_UUC </ci>
            <ci> EFTu_GTP_Phe_tRNA </ci>
          </apply>
        </math>
      </initialAssignment>
      <initialAssignment symbol="Ribo_UUU">
        <math xmlns="http://www.w3.org/1998/Math/MathML">
          <apply>
            <ci> CCB_Ribo_XXX_1 </ci>
            <ci> kcat_ribo </ci>
            <ci> Km_TC </ci>
            <ci> Synrate_UUU </ci>
            <ci> EFTu_GTP_Phe_tRNA </ci>
          </apply>
        </math>
      </initialAssignment>
      <initialAssignment symbol="Ribo_ACG">
        <math xmlns="http://www.w3.org/1998/Math/MathML">
          <apply>
            <ci> CCB_Ribo_XXX_2 </ci>
            <ci> kcat_ribo </ci>
            <ci> Km_TC </ci>
            <ci> Synrate_ACG </ci>
            <ci> EFTu_GTP_Thr2_tRNA </ci>
            <ci> EFTu_GTP_Thr4_tRNA </ci>
          </apply>
        </math>
      </initialAssignment>
      <initialAssignment symbol="Ribo_ACU">
        <math xmlns="http://www.w3.org/1998/Math/MathML">
          <apply>
            <ci> CCB_Ribo_XXX_2 </ci>
            <ci> kcat_ribo </ci>
            <ci> Km_TC </ci>
            <ci> Synrate_ACU </ci>
            <ci> EFTu_GTP_Thr13_tRNA </ci>
            <ci> EFTu_GTP_Thr4_tRNA </ci>
          </apply>
        </math>
      </initialAssignment>
      <initialAssignment symbol="Ribo_CCG">
        <math xmlns="http://www.w3.org/1998/Math/MathML">
          <apply>
            <ci> CCB_Ribo_XXX_2 </ci>
            <ci> kcat_ribo </ci>
            <ci> Km_TC </ci>
            <ci> Synrate_CCG </ci>
            <ci> EFTu_GTP_Pro1_tRNA </ci>
            <ci> EFTu_GTP_Pro3_tRNA </ci>
          </apply>
        </math>
      </initialAssignment>
      <initialAssignment symbol="Ribo_CCU">
        <math xmlns="http://www.w3.org/1998/Math/MathML">
          <apply>
            <ci> CCB_Ribo_XXX_2 </ci>
            <ci> kcat_ribo </ci>
            <ci> Km_TC </ci>
            <ci> Synrate_CCU </ci>
            <ci> EFTu_GTP_Pro2_tRNA </ci>
            <ci> EFTu_GTP_Pro3_tRNA </ci>
          </apply>
        </math>
      </initialAssignment>
      <initialAssignment symbol="Ribo_CUG">
        <math xmlns="http://www.w3.org/1998/Math/MathML">
          <apply>
            <ci> CCB_Ribo_XXX_2 </ci>
            <ci> kcat_ribo </ci>
            <ci> Km_TC </ci>
            <ci> Synrate_CUG </ci>
            <ci> EFTu_GTP_Leu1_tRNA </ci>
            <ci> EFTu_GTP_Leu3_tRNA </ci>
          </apply>
        </math>
      </initialAssignment>
      <initialAssignment symbol="Ribo_GGG">
        <math xmlns="http://www.w3.org/1998/Math/MathML">
          <apply>
            <ci> CCB_Ribo_XXX_2 </ci>
            <ci> kcat_ribo </ci>
            <ci> Km_TC </ci>
            <ci> Synrate_GGG </ci>
            <ci> EFTu_GTP_Gly1_tRNA </ci>
            <ci> EFTu_GTP_Gly2_tRNA </ci>
          </apply>
        </math>
      </initialAssignment>
      <initialAssignment symbol="Ribo_GUU">
        <math xmlns="http://www.w3.org/1998/Math/MathML">
          <apply>
            <ci> CCB_Ribo_XXX_2 </ci>
            <ci> kcat_ribo </ci>
            <ci> Km_TC </ci>
            <ci> Synrate_GUU </ci>
            <ci> EFTu_GTP_Val1_tRNA </ci>
            <ci> EFTu_GTP_Val2_tRNA </ci>
          </apply>
        </math>
      </initialAssignment>
      <initialAssignment symbol="Ribo_UCG">
        <math xmlns="http://www.w3.org/1998/Math/MathML">
          <apply>
            <ci> CCB_Ribo_XXX_2 </ci>
            <ci> kcat_ribo </ci>
            <ci> Km_TC </ci>
            <ci> Synrate_UCG </ci>
            <ci> EFTu_GTP_Ser1_tRNA </ci>
            <ci> EFTu_GTP_Ser2_tRNA </ci>
          </apply>
        </math>
      </initialAssignment>
      <initialAssignment symbol="Ribo_UCU">
        <math xmlns="http://www.w3.org/1998/Math/MathML">
          <apply>
            <ci> CCB_Ribo_XXX_2 </ci>
            <ci> kcat_ribo </ci>
            <ci> Km_TC </ci>
            <ci> Synrate_UCU </ci>
            <ci> EFTu_GTP_Ser1_tRNA </ci>
            <ci> EFTu_GTP_Ser5_tRNA </ci>
          </apply>
        </math>
      </initialAssignment>
      <initialAssignment symbol="Ribo_UUG">
        <math xmlns="http://www.w3.org/1998/Math/MathML">
          <apply>
            <ci> CCB_Ribo_XXX_2 </ci>
            <ci> kcat_ribo </ci>
            <ci> Km_TC </ci>
            <ci> Synrate_UUG </ci>
            <ci> EFTu_GTP_Leu4_tRNA </ci>
            <ci> EFTu_GTP_Leu5_tRNA </ci>
          </apply>
        </math>
      </initialAssignment>
    </listOfInitialAssignments>
    <listOfRules>
      <assignmentRule variable="Synrate_GUU_Val1">
        <math xmlns="http://www.w3.org/1998/Math/MathML">
          <apply>
            <divide/>
            <apply>
              <times/>
              <ci> Synrate_GUU </ci>
              <ci> EFTu_GTP_Val1_tRNA </ci>
            </apply>
            <apply>
              <plus/>
              <ci> EFTu_GTP_Val1_tRNA </ci>
              <ci> EFTu_GTP_Val2_tRNA </ci>
            </apply>
          </apply>
        </math>
      </assignmentRule>
      <assignmentRule variable="Synrate_GUU_Val2">
        <math xmlns="http://www.w3.org/1998/Math/MathML">
          <apply>
            <divide/>
            <apply>
              <times/>
              <ci> Synrate_GUU </ci>
              <ci> EFTu_GTP_Val2_tRNA </ci>
            </apply>
            <apply>
              <plus/>
              <ci> EFTu_GTP_Val1_tRNA </ci>
              <ci> EFTu_GTP_Val2_tRNA </ci>
            </apply>
          </apply>
        </math>
      </assignmentRule>
      <assignmentRule variable="in_rate_Val1_tRNA">
        <math xmlns="http://www.w3.org/1998/Math/MathML">
          <apply>
            <plus/>
            <ci> Synrate_GUA </ci>
            <ci> Synrate_GUG </ci>
            <ci> Synrate_GUU_Val1 </ci>
          </apply>
        </math>
      </assignmentRule>
      <assignmentRule variable="in_rate_Val2_tRNA">
        <math xmlns="http://www.w3.org/1998/Math/MathML">
          <apply>
            <plus/>
            <ci> Synrate_GUC </ci>
            <ci> Synrate_GUU_Val2 </ci>
          </apply>
        </math>
      </assignmentRule>
      <assignmentRule variable="Synrate_CCU_Pro2">
        <math xmlns="http://www.w3.org/1998/Math/MathML">
          <apply>
            <divide/>
            <apply>
              <times/>
              <ci> Synrate_CCU </ci>
              <ci> EFTu_GTP_Pro2_tRNA </ci>
            </apply>
            <apply>
              <plus/>
              <ci> EFTu_GTP_Pro2_tRNA </ci>
              <ci> EFTu_GTP_Pro3_tRNA </ci>
            </apply>
          </apply>
        </math>
      </assignmentRule>
      <assignmentRule variable="Synrate_CCU_Pro3">
        <math xmlns="http://www.w3.org/1998/Math/MathML">
          <apply>
            <divide/>
            <apply>
              <times/>
              <ci> Synrate_CCU </ci>
              <ci> EFTu_GTP_Pro3_tRNA </ci>
            </apply>
            <apply>
              <plus/>
              <ci> EFTu_GTP_Pro2_tRNA </ci>
              <ci> EFTu_GTP_Pro3_tRNA </ci>
            </apply>
          </apply>
        </math>
      </assignmentRule>
      <assignmentRule variable="in_rate_Pro2_tRNA">
        <math xmlns="http://www.w3.org/1998/Math/MathML">
          <apply>
            <plus/>
            <ci> Synrate_CCC </ci>
            <ci> Synrate_CCU_Pro2 </ci>
          </apply>
        </math>
      </assignmentRule>
      <assignmentRule variable="in_rate_Pro3_tRNA">
        <math xmlns="http://www.w3.org/1998/Math/MathML">
          <apply>
            <plus/>
            <ci> Synrate_CCA </ci>
            <ci> Synrate_CCG </ci>
            <ci> Synrate_CCU_Pro3 </ci>
          </apply>
        </math>
      </assignmentRule>
      <assignmentRule variable="Synrate_UCU_Ser1">
        <math xmlns="http://www.w3.org/1998/Math/MathML">
          <apply>
            <divide/>
            <apply>
              <times/>
              <ci> Synrate_UCU </ci>
              <ci> EFTu_GTP_Ser1_tRNA </ci>
            </apply>
            <apply>
              <plus/>
              <ci> EFTu_GTP_Ser1_tRNA </ci>
              <ci> EFTu_GTP_Ser5_tRNA </ci>
            </apply>
          </apply>
        </math>
      </assignmentRule>
      <assignmentRule variable="Synrate_UCU_Ser5">
        <math xmlns="http://www.w3.org/1998/Math/MathML">
          <apply>
            <divide/>
            <apply>
              <times/>
              <ci> Synrate_UCU </ci>
              <ci> EFTu_GTP_Ser5_tRNA </ci>
            </apply>
            <apply>
              <plus/>
              <ci> EFTu_GTP_Ser1_tRNA </ci>
              <ci> EFTu_GTP_Ser5_tRNA </ci>
            </apply>
          </apply>
        </math>
      </assignmentRule>
      <assignmentRule variable="in_rate_Ser1_tRNA">
        <math xmlns="http://www.w3.org/1998/Math/MathML">
          <apply>
            <plus/>
            <ci> Synrate_UCA </ci>
            <ci> Synrate_UCG </ci>
            <ci> Synrate_UCU_Ser1 </ci>
          </apply>
        </math>
      </assignmentRule>
      <assignmentRule variable="in_rate_Ser5_tRNA">
        <math xmlns="http://www.w3.org/1998/Math/MathML">
          <apply>
            <plus/>
            <ci> Synrate_UCC </ci>
            <ci> Synrate_UCU_Ser5 </ci>
          </apply>
        </math>
      </assignmentRule>
      <assignmentRule variable="Synrate_ACU_Thr13">
        <math xmlns="http://www.w3.org/1998/Math/MathML">
          <apply>
            <divide/>
            <apply>
              <times/>
              <ci> Synrate_ACU </ci>
              <ci> EFTu_GTP_Thr13_tRNA </ci>
            </apply>
            <apply>
              <plus/>
              <ci> EFTu_GTP_Thr13_tRNA </ci>
              <ci> EFTu_GTP_Thr4_tRNA </ci>
            </apply>
          </apply>
        </math>
      </assignmentRule>
      <assignmentRule variable="Synrate_ACU_Thr4">
        <math xmlns="http://www.w3.org/1998/Math/MathML">
          <apply>
            <divide/>
            <apply>
              <times/>
              <ci> Synrate_ACU </ci>
              <ci> EFTu_GTP_Thr4_tRNA </ci>
            </apply>
            <apply>
              <plus/>
              <ci> EFTu_GTP_Thr13_tRNA </ci>
              <ci> EFTu_GTP_Thr4_tRNA </ci>
            </apply>
          </apply>
        </math>
      </assignmentRule>
      <assignmentRule variable="in_rate_Thr13_tRNA">
        <math xmlns="http://www.w3.org/1998/Math/MathML">
          <apply>
            <plus/>
            <ci> Synrate_ACC </ci>
            <ci> Synrate_ACU_Thr13 </ci>
          </apply>
        </math>
      </assignmentRule>
      <assignmentRule variable="in_rate_Thr4_tRNA">
        <math xmlns="http://www.w3.org/1998/Math/MathML">
          <apply>
            <plus/>
            <ci> Synrate_ACA </ci>
            <ci> Synrate_ACG </ci>
            <ci> Synrate_ACU_Thr4 </ci>
          </apply>
        </math>
      </assignmentRule>
    </listOfRules>
    <listOfReactions>
      <reaction metaid="meta_Translation_initiation" sboTerm="SBO:0000177" id="Translation_initiation" name="Translation_initiation" reversible="false">
        <annotation>
          <rdf:RDF xmlns:rdf="http://www.w3.org/1999/02/22-rdf-syntax-ns#" xmlns:dcterms="http://purl.org/dc/terms/" xmlns:vCard="http://www.w3.org/2001/vcard-rdf/3.0#" xmlns:vCard4="http://www.w3.org/2006/vcard/ns#" xmlns:bqbiol="http://biomodels.net/biology-qualifiers/" xmlns:bqmodel="http://biomodels.net/model-qualifiers/">
            <rdf:Description rdf:about="#meta_Translation_initiation">
              <bqbiol:isDescribedBy>
                <rdf:Bag>
                  <rdf:li rdf:resource="http://identifiers.org/pubmed/18437222"/>
                  <rdf:li rdf:resource="http://identifiers.org/pubmed/27193784"/>
                </rdf:Bag>
              </bqbiol:isDescribedBy>
            </rdf:Description>
          </rdf:RDF>
        </annotation>
        <listOfReactants>
          <speciesReference species="Ribo_free" stoichiometry="1" constant="true"/>
        </listOfReactants>
        <listOfProducts>
          <speciesReference species="Ribo_active" stoichiometry="1" constant="true"/>
        </listOfProducts>
        <listOfModifiers>
          <modifierSpeciesReference species="mRNA"/>
        </listOfModifiers>
        <kineticLaw>
          <math xmlns="http://www.w3.org/1998/Math/MathML">
            <apply>
              <times/>
              <ci> cell </ci>
              <apply>
                <ci> CCB_Michaelis_Menten__irr </ci>
                <ci> kcat_mRNA </ci>
                <ci> mRNA </ci>
                <ci> Ribo_free </ci>
                <ci> Km_ribo </ci>
              </apply>
            </apply>
          </math>
        </kineticLaw>
      </reaction>
      <reaction metaid="meta_Translation_termination" sboTerm="SBO:0000180" id="Translation_termination" name="Translation_termination" reversible="false">
        <listOfReactants>
          <speciesReference species="Ribo_active" stoichiometry="1" constant="true"/>
        </listOfReactants>
        <listOfProducts>
          <speciesReference species="Ribo_free" stoichiometry="1" constant="true"/>
        </listOfProducts>
        <kineticLaw>
          <math xmlns="http://www.w3.org/1998/Math/MathML">
            <apply>
              <times/>
              <ci> cell </ci>
              <apply>
                <ci> Constant_flux__irreversible </ci>
                <ci> synrate_protein </ci>
              </apply>
            </apply>
          </math>
        </kineticLaw>
      </reaction>
      <reaction metaid="meta_TuTs1" sboTerm="SBO:0000177" id="TuTs1" name="TuTs1" reversible="false">
        <annotation>
          <rdf:RDF xmlns:rdf="http://www.w3.org/1999/02/22-rdf-syntax-ns#" xmlns:dcterms="http://purl.org/dc/terms/" xmlns:vCard="http://www.w3.org/2001/vcard-rdf/3.0#" xmlns:vCard4="http://www.w3.org/2006/vcard/ns#" xmlns:bqbiol="http://biomodels.net/biology-qualifiers/" xmlns:bqmodel="http://biomodels.net/model-qualifiers/">
            <rdf:Description rdf:about="#meta_TuTs1">
              <bqbiol:isDescribedBy>
                <rdf:Bag>
                  <rdf:li rdf:resource="http://identifiers.org/pubmed/11772013"/>
                </rdf:Bag>
              </bqbiol:isDescribedBy>
            </rdf:Description>
          </rdf:RDF>
        </annotation>
        <listOfReactants>
          <speciesReference species="EFTu" stoichiometry="1" constant="true"/>
          <speciesReference species="GDP" stoichiometry="1" constant="true"/>
        </listOfReactants>
        <listOfProducts>
          <speciesReference species="EFTu_GDP" stoichiometry="1" constant="true"/>
        </listOfProducts>
        <kineticLaw>
          <math xmlns="http://www.w3.org/1998/Math/MathML">
            <apply>
              <times/>
              <ci> cell </ci>
              <apply>
                <ci> CCB_MassAction_Ass__irr </ci>
                <ci> kf </ci>
                <ci> EFTu </ci>
                <ci> GDP </ci>
              </apply>
            </apply>
          </math>
          <listOfLocalParameters>
            <localParameter id="kf" value="2" units="per_uM_s"/>
          </listOfLocalParameters>
        </kineticLaw>
      </reaction>
      <reaction metaid="meta_TuTs1rev" sboTerm="SBO:0000180" id="TuTs1rev" name="TuTs1rev" reversible="false">
        <annotation>
          <rdf:RDF xmlns:rdf="http://www.w3.org/1999/02/22-rdf-syntax-ns#" xmlns:dcterms="http://purl.org/dc/terms/" xmlns:vCard="http://www.w3.org/2001/vcard-rdf/3.0#" xmlns:vCard4="http://www.w3.org/2006/vcard/ns#" xmlns:bqbiol="http://biomodels.net/biology-qualifiers/" xmlns:bqmodel="http://biomodels.net/model-qualifiers/">
            <rdf:Description rdf:about="#meta_TuTs1rev">
              <bqbiol:isDescribedBy>
                <rdf:Bag>
                  <rdf:li rdf:resource="http://identifiers.org/pubmed/11772013"/>
                </rdf:Bag>
              </bqbiol:isDescribedBy>
            </rdf:Description>
          </rdf:RDF>
        </annotation>
        <listOfReactants>
          <speciesReference species="EFTu_GDP" stoichiometry="1" constant="true"/>
        </listOfReactants>
        <listOfProducts>
          <speciesReference species="EFTu" stoichiometry="1" constant="true"/>
          <speciesReference species="GDP" stoichiometry="1" constant="true"/>
        </listOfProducts>
        <kineticLaw>
          <math xmlns="http://www.w3.org/1998/Math/MathML">
            <apply>
              <times/>
              <ci> cell </ci>
              <apply>
                <ci> CCB_MassAction_Diss__irr </ci>
                <ci> kr </ci>
                <ci> EFTu_GDP </ci>
              </apply>
            </apply>
          </math>
          <listOfLocalParameters>
            <localParameter id="kr" value="0.002" units="per_s"/>
          </listOfLocalParameters>
        </kineticLaw>
      </reaction>
      <reaction metaid="meta_TuTs2" sboTerm="SBO:0000177" id="TuTs2" name="TuTs2" reversible="false">
        <annotation>
          <rdf:RDF xmlns:rdf="http://www.w3.org/1999/02/22-rdf-syntax-ns#" xmlns:dcterms="http://purl.org/dc/terms/" xmlns:vCard="http://www.w3.org/2001/vcard-rdf/3.0#" xmlns:vCard4="http://www.w3.org/2006/vcard/ns#" xmlns:bqbiol="http://biomodels.net/biology-qualifiers/" xmlns:bqmodel="http://biomodels.net/model-qualifiers/">
            <rdf:Description rdf:about="#meta_TuTs2">
              <bqbiol:isDescribedBy>
                <rdf:Bag>
                  <rdf:li rdf:resource="http://identifiers.org/pubmed/11772013"/>
                </rdf:Bag>
              </bqbiol:isDescribedBy>
            </rdf:Description>
          </rdf:RDF>
        </annotation>
        <listOfReactants>
          <speciesReference species="EFTu" stoichiometry="1" constant="true"/>
          <speciesReference species="EFTs" stoichiometry="1" constant="true"/>
        </listOfReactants>
        <listOfProducts>
          <speciesReference species="EFTu_EFTs" stoichiometry="1" constant="true"/>
        </listOfProducts>
        <kineticLaw>
          <math xmlns="http://www.w3.org/1998/Math/MathML">
            <apply>
              <times/>
              <ci> cell </ci>
              <apply>
                <ci> CCB_MassAction_Ass__irr </ci>
                <ci> kf </ci>
                <ci> EFTu </ci>
                <ci> EFTs </ci>
              </apply>
            </apply>
          </math>
          <listOfLocalParameters>
            <localParameter id="kf" value="10" units="per_uM_s"/>
          </listOfLocalParameters>
        </kineticLaw>
      </reaction>
      <reaction metaid="meta_TuTs2rev" sboTerm="SBO:0000180" id="TuTs2rev" name="TuTs2rev" reversible="false">
        <annotation>
          <rdf:RDF xmlns:rdf="http://www.w3.org/1999/02/22-rdf-syntax-ns#" xmlns:dcterms="http://purl.org/dc/terms/" xmlns:vCard="http://www.w3.org/2001/vcard-rdf/3.0#" xmlns:vCard4="http://www.w3.org/2006/vcard/ns#" xmlns:bqbiol="http://biomodels.net/biology-qualifiers/" xmlns:bqmodel="http://biomodels.net/model-qualifiers/">
            <rdf:Description rdf:about="#meta_TuTs2rev">
              <bqbiol:isDescribedBy>
                <rdf:Bag>
                  <rdf:li rdf:resource="http://identifiers.org/pubmed/11772013"/>
                </rdf:Bag>
              </bqbiol:isDescribedBy>
            </rdf:Description>
          </rdf:RDF>
        </annotation>
        <listOfReactants>
          <speciesReference species="EFTu_EFTs" stoichiometry="1" constant="true"/>
        </listOfReactants>
        <listOfProducts>
          <speciesReference species="EFTu" stoichiometry="1" constant="true"/>
          <speciesReference species="EFTs" stoichiometry="1" constant="true"/>
        </listOfProducts>
        <kineticLaw>
          <math xmlns="http://www.w3.org/1998/Math/MathML">
            <apply>
              <times/>
              <ci> cell </ci>
              <apply>
                <ci> CCB_MassAction_Diss__irr </ci>
                <ci> kr </ci>
                <ci> EFTu_EFTs </ci>
              </apply>
            </apply>
          </math>
          <listOfLocalParameters>
            <localParameter id="kr" value="0.03" units="per_s"/>
          </listOfLocalParameters>
        </kineticLaw>
      </reaction>
      <reaction metaid="meta_TuTs3" sboTerm="SBO:0000177" id="TuTs3" name="TuTs3" reversible="false">
        <annotation>
          <rdf:RDF xmlns:rdf="http://www.w3.org/1999/02/22-rdf-syntax-ns#" xmlns:dcterms="http://purl.org/dc/terms/" xmlns:vCard="http://www.w3.org/2001/vcard-rdf/3.0#" xmlns:vCard4="http://www.w3.org/2006/vcard/ns#" xmlns:bqbiol="http://biomodels.net/biology-qualifiers/" xmlns:bqmodel="http://biomodels.net/model-qualifiers/">
            <rdf:Description rdf:about="#meta_TuTs3">
              <bqbiol:isDescribedBy>
                <rdf:Bag>
                  <rdf:li rdf:resource="http://identifiers.org/pubmed/11772013"/>
                </rdf:Bag>
              </bqbiol:isDescribedBy>
            </rdf:Description>
          </rdf:RDF>
        </annotation>
        <listOfReactants>
          <speciesReference species="EFTu_GDP" stoichiometry="1" constant="true"/>
          <speciesReference species="EFTs" stoichiometry="1" constant="true"/>
        </listOfReactants>
        <listOfProducts>
          <speciesReference species="EFTu_GDP_EFTs" stoichiometry="1" constant="true"/>
        </listOfProducts>
        <kineticLaw>
          <math xmlns="http://www.w3.org/1998/Math/MathML">
            <apply>
              <times/>
              <ci> cell </ci>
              <apply>
                <ci> CCB_MassAction_Ass__irr </ci>
                <ci> kf </ci>
                <ci> EFTu_GDP </ci>
                <ci> EFTs </ci>
              </apply>
            </apply>
          </math>
          <listOfLocalParameters>
            <localParameter id="kf" value="60" units="per_uM_s"/>
          </listOfLocalParameters>
        </kineticLaw>
      </reaction>
      <reaction metaid="meta_TuTs3rev" sboTerm="SBO:0000180" id="TuTs3rev" name="TuTs3rev" reversible="false">
        <annotation>
          <rdf:RDF xmlns:rdf="http://www.w3.org/1999/02/22-rdf-syntax-ns#" xmlns:dcterms="http://purl.org/dc/terms/" xmlns:vCard="http://www.w3.org/2001/vcard-rdf/3.0#" xmlns:vCard4="http://www.w3.org/2006/vcard/ns#" xmlns:bqbiol="http://biomodels.net/biology-qualifiers/" xmlns:bqmodel="http://biomodels.net/model-qualifiers/">
            <rdf:Description rdf:about="#meta_TuTs3rev">
              <bqbiol:isDescribedBy>
                <rdf:Bag>
                  <rdf:li rdf:resource="http://identifiers.org/pubmed/11772013"/>
                </rdf:Bag>
              </bqbiol:isDescribedBy>
            </rdf:Description>
          </rdf:RDF>
        </annotation>
        <listOfReactants>
          <speciesReference species="EFTu_GDP_EFTs" stoichiometry="1" constant="true"/>
        </listOfReactants>
        <listOfProducts>
          <speciesReference species="EFTu_GDP" stoichiometry="1" constant="true"/>
          <speciesReference species="EFTs" stoichiometry="1" constant="true"/>
        </listOfProducts>
        <kineticLaw>
          <math xmlns="http://www.w3.org/1998/Math/MathML">
            <apply>
              <times/>
              <ci> cell </ci>
              <apply>
                <ci> CCB_MassAction_Diss__irr </ci>
                <ci> kr </ci>
                <ci> EFTu_GDP_EFTs </ci>
              </apply>
            </apply>
          </math>
          <listOfLocalParameters>
            <localParameter id="kr" value="350" units="per_s"/>
          </listOfLocalParameters>
        </kineticLaw>
      </reaction>
      <reaction metaid="meta_TuTs4" sboTerm="SBO:0000177" id="TuTs4" name="TuTs4" reversible="false">
        <annotation>
          <rdf:RDF xmlns:rdf="http://www.w3.org/1999/02/22-rdf-syntax-ns#" xmlns:dcterms="http://purl.org/dc/terms/" xmlns:vCard="http://www.w3.org/2001/vcard-rdf/3.0#" xmlns:vCard4="http://www.w3.org/2006/vcard/ns#" xmlns:bqbiol="http://biomodels.net/biology-qualifiers/" xmlns:bqmodel="http://biomodels.net/model-qualifiers/">
            <rdf:Description rdf:about="#meta_TuTs4">
              <bqbiol:isDescribedBy>
                <rdf:Bag>
                  <rdf:li rdf:resource="http://identifiers.org/pubmed/11772013"/>
                </rdf:Bag>
              </bqbiol:isDescribedBy>
            </rdf:Description>
          </rdf:RDF>
        </annotation>
        <listOfReactants>
          <speciesReference species="EFTu_EFTs" stoichiometry="1" constant="true"/>
          <speciesReference species="GDP" stoichiometry="1" constant="true"/>
        </listOfReactants>
        <listOfProducts>
          <speciesReference species="EFTu_GDP_EFTs" stoichiometry="1" constant="true"/>
        </listOfProducts>
        <kineticLaw>
          <math xmlns="http://www.w3.org/1998/Math/MathML">
            <apply>
              <times/>
              <ci> cell </ci>
              <apply>
                <ci> CCB_MassAction_Ass__irr </ci>
                <ci> kf </ci>
                <ci> EFTu_EFTs </ci>
                <ci> GDP </ci>
              </apply>
            </apply>
          </math>
          <listOfLocalParameters>
            <localParameter id="kf" value="14" units="per_uM_s"/>
          </listOfLocalParameters>
        </kineticLaw>
      </reaction>
      <reaction metaid="meta_TuTs4rev" sboTerm="SBO:0000180" id="TuTs4rev" name="TuTs4rev" reversible="false">
        <annotation>
          <rdf:RDF xmlns:rdf="http://www.w3.org/1999/02/22-rdf-syntax-ns#" xmlns:dcterms="http://purl.org/dc/terms/" xmlns:vCard="http://www.w3.org/2001/vcard-rdf/3.0#" xmlns:vCard4="http://www.w3.org/2006/vcard/ns#" xmlns:bqbiol="http://biomodels.net/biology-qualifiers/" xmlns:bqmodel="http://biomodels.net/model-qualifiers/">
            <rdf:Description rdf:about="#meta_TuTs4rev">
              <bqbiol:isDescribedBy>
                <rdf:Bag>
                  <rdf:li rdf:resource="http://identifiers.org/pubmed/11772013"/>
                </rdf:Bag>
              </bqbiol:isDescribedBy>
            </rdf:Description>
          </rdf:RDF>
        </annotation>
        <listOfReactants>
          <speciesReference species="EFTu_GDP_EFTs" stoichiometry="1" constant="true"/>
        </listOfReactants>
        <listOfProducts>
          <speciesReference species="EFTu_EFTs" stoichiometry="1" constant="true"/>
          <speciesReference species="GDP" stoichiometry="1" constant="true"/>
        </listOfProducts>
        <kineticLaw>
          <math xmlns="http://www.w3.org/1998/Math/MathML">
            <apply>
              <times/>
              <ci> cell </ci>
              <apply>
                <ci> CCB_MassAction_Diss__irr </ci>
                <ci> kr </ci>
                <ci> EFTu_GDP_EFTs </ci>
              </apply>
            </apply>
          </math>
          <listOfLocalParameters>
            <localParameter id="kr" value="125" units="per_s"/>
          </listOfLocalParameters>
        </kineticLaw>
      </reaction>
      <reaction metaid="meta_TuTs5" sboTerm="SBO:0000177" id="TuTs5" name="TuTs5" reversible="false">
        <annotation>
          <rdf:RDF xmlns:rdf="http://www.w3.org/1999/02/22-rdf-syntax-ns#" xmlns:dcterms="http://purl.org/dc/terms/" xmlns:vCard="http://www.w3.org/2001/vcard-rdf/3.0#" xmlns:vCard4="http://www.w3.org/2006/vcard/ns#" xmlns:bqbiol="http://biomodels.net/biology-qualifiers/" xmlns:bqmodel="http://biomodels.net/model-qualifiers/">
            <rdf:Description rdf:about="#meta_TuTs5">
              <bqbiol:isDescribedBy>
                <rdf:Bag>
                  <rdf:li rdf:resource="http://identifiers.org/pubmed/11772013"/>
                </rdf:Bag>
              </bqbiol:isDescribedBy>
            </rdf:Description>
          </rdf:RDF>
        </annotation>
        <listOfReactants>
          <speciesReference species="EFTu" stoichiometry="1" constant="true"/>
          <speciesReference species="GTP" stoichiometry="1" constant="true"/>
        </listOfReactants>
        <listOfProducts>
          <speciesReference species="EFTu_GTP" stoichiometry="1" constant="true"/>
        </listOfProducts>
        <kineticLaw>
          <math xmlns="http://www.w3.org/1998/Math/MathML">
            <apply>
              <times/>
              <ci> cell </ci>
              <apply>
                <ci> CCB_MassAction_Ass__irr </ci>
                <ci> kf </ci>
                <ci> EFTu </ci>
                <ci> GTP </ci>
              </apply>
            </apply>
          </math>
          <listOfLocalParameters>
            <localParameter id="kf" value="0.5" units="per_uM_s"/>
          </listOfLocalParameters>
        </kineticLaw>
      </reaction>
      <reaction metaid="meta_TuTs5rev" sboTerm="SBO:0000180" id="TuTs5rev" name="TuTs5rev" reversible="false">
        <annotation>
          <rdf:RDF xmlns:rdf="http://www.w3.org/1999/02/22-rdf-syntax-ns#" xmlns:dcterms="http://purl.org/dc/terms/" xmlns:vCard="http://www.w3.org/2001/vcard-rdf/3.0#" xmlns:vCard4="http://www.w3.org/2006/vcard/ns#" xmlns:bqbiol="http://biomodels.net/biology-qualifiers/" xmlns:bqmodel="http://biomodels.net/model-qualifiers/">
            <rdf:Description rdf:about="#meta_TuTs5rev">
              <bqbiol:isDescribedBy>
                <rdf:Bag>
                  <rdf:li rdf:resource="http://identifiers.org/pubmed/11772013"/>
                </rdf:Bag>
              </bqbiol:isDescribedBy>
            </rdf:Description>
          </rdf:RDF>
        </annotation>
        <listOfReactants>
          <speciesReference species="EFTu_GTP" stoichiometry="1" constant="true"/>
        </listOfReactants>
        <listOfProducts>
          <speciesReference species="EFTu" stoichiometry="1" constant="true"/>
          <speciesReference species="GTP" stoichiometry="1" constant="true"/>
        </listOfProducts>
        <kineticLaw>
          <math xmlns="http://www.w3.org/1998/Math/MathML">
            <apply>
              <times/>
              <ci> cell </ci>
              <apply>
                <ci> CCB_MassAction_Diss__irr </ci>
                <ci> kr </ci>
                <ci> EFTu_GTP </ci>
              </apply>
            </apply>
          </math>
          <listOfLocalParameters>
            <localParameter id="kr" value="0.03" units="per_s"/>
          </listOfLocalParameters>
        </kineticLaw>
      </reaction>
      <reaction metaid="meta_TuTs6" sboTerm="SBO:0000177" id="TuTs6" name="TuTs6" reversible="false">
        <annotation>
          <rdf:RDF xmlns:rdf="http://www.w3.org/1999/02/22-rdf-syntax-ns#" xmlns:dcterms="http://purl.org/dc/terms/" xmlns:vCard="http://www.w3.org/2001/vcard-rdf/3.0#" xmlns:vCard4="http://www.w3.org/2006/vcard/ns#" xmlns:bqbiol="http://biomodels.net/biology-qualifiers/" xmlns:bqmodel="http://biomodels.net/model-qualifiers/">
            <rdf:Description rdf:about="#meta_TuTs6">
              <bqbiol:isDescribedBy>
                <rdf:Bag>
                  <rdf:li rdf:resource="http://identifiers.org/pubmed/11772013"/>
                </rdf:Bag>
              </bqbiol:isDescribedBy>
            </rdf:Description>
          </rdf:RDF>
        </annotation>
        <listOfReactants>
          <speciesReference species="EFTu_GTP" stoichiometry="1" constant="true"/>
          <speciesReference species="EFTs" stoichiometry="1" constant="true"/>
        </listOfReactants>
        <listOfProducts>
          <speciesReference species="EFTu_GTP_EFTs" stoichiometry="1" constant="true"/>
        </listOfProducts>
        <kineticLaw>
          <math xmlns="http://www.w3.org/1998/Math/MathML">
            <apply>
              <times/>
              <ci> cell </ci>
              <apply>
                <ci> CCB_MassAction_Ass__irr </ci>
                <ci> kf </ci>
                <ci> EFTu_GTP </ci>
                <ci> EFTs </ci>
              </apply>
            </apply>
          </math>
          <listOfLocalParameters>
            <localParameter id="kf" value="30" units="per_uM_s"/>
          </listOfLocalParameters>
        </kineticLaw>
      </reaction>
      <reaction metaid="meta_TuTs6rev" sboTerm="SBO:0000180" id="TuTs6rev" name="TuTs6rev" reversible="false">
        <annotation>
          <rdf:RDF xmlns:rdf="http://www.w3.org/1999/02/22-rdf-syntax-ns#" xmlns:dcterms="http://purl.org/dc/terms/" xmlns:vCard="http://www.w3.org/2001/vcard-rdf/3.0#" xmlns:vCard4="http://www.w3.org/2006/vcard/ns#" xmlns:bqbiol="http://biomodels.net/biology-qualifiers/" xmlns:bqmodel="http://biomodels.net/model-qualifiers/">
            <rdf:Description rdf:about="#meta_TuTs6rev">
              <bqbiol:isDescribedBy>
                <rdf:Bag>
                  <rdf:li rdf:resource="http://identifiers.org/pubmed/11772013"/>
                </rdf:Bag>
              </bqbiol:isDescribedBy>
            </rdf:Description>
          </rdf:RDF>
        </annotation>
        <listOfReactants>
          <speciesReference species="EFTu_GTP_EFTs" stoichiometry="1" constant="true"/>
        </listOfReactants>
        <listOfProducts>
          <speciesReference species="EFTu_GTP" stoichiometry="1" constant="true"/>
          <speciesReference species="EFTs" stoichiometry="1" constant="true"/>
        </listOfProducts>
        <kineticLaw>
          <math xmlns="http://www.w3.org/1998/Math/MathML">
            <apply>
              <times/>
              <ci> cell </ci>
              <apply>
                <ci> CCB_MassAction_Diss__irr </ci>
                <ci> kr </ci>
                <ci> EFTu_GTP_EFTs </ci>
              </apply>
            </apply>
          </math>
          <listOfLocalParameters>
            <localParameter id="kr" value="60" units="per_s"/>
          </listOfLocalParameters>
        </kineticLaw>
      </reaction>
      <reaction metaid="meta_TuTs7" sboTerm="SBO:0000177" id="TuTs7" name="TuTs7" reversible="false">
        <annotation>
          <rdf:RDF xmlns:rdf="http://www.w3.org/1999/02/22-rdf-syntax-ns#" xmlns:dcterms="http://purl.org/dc/terms/" xmlns:vCard="http://www.w3.org/2001/vcard-rdf/3.0#" xmlns:vCard4="http://www.w3.org/2006/vcard/ns#" xmlns:bqbiol="http://biomodels.net/biology-qualifiers/" xmlns:bqmodel="http://biomodels.net/model-qualifiers/">
            <rdf:Description rdf:about="#meta_TuTs7">
              <bqbiol:isDescribedBy>
                <rdf:Bag>
                  <rdf:li rdf:resource="http://identifiers.org/pubmed/11772013"/>
                </rdf:Bag>
              </bqbiol:isDescribedBy>
            </rdf:Description>
          </rdf:RDF>
        </annotation>
        <listOfReactants>
          <speciesReference species="EFTu_EFTs" stoichiometry="1" constant="true"/>
          <speciesReference species="GTP" stoichiometry="1" constant="true"/>
        </listOfReactants>
        <listOfProducts>
          <speciesReference species="EFTu_GTP_EFTs" stoichiometry="1" constant="true"/>
        </listOfProducts>
        <kineticLaw>
          <math xmlns="http://www.w3.org/1998/Math/MathML">
            <apply>
              <times/>
              <ci> cell </ci>
              <apply>
                <ci> CCB_MassAction_Ass__irr </ci>
                <ci> kf </ci>
                <ci> EFTu_EFTs </ci>
                <ci> GTP </ci>
              </apply>
            </apply>
          </math>
          <listOfLocalParameters>
            <localParameter id="kf" value="6" units="per_uM_s"/>
          </listOfLocalParameters>
        </kineticLaw>
      </reaction>
      <reaction metaid="meta_TuTs7rev" sboTerm="SBO:0000180" id="TuTs7rev" name="TuTs7rev" reversible="false">
        <annotation>
          <rdf:RDF xmlns:rdf="http://www.w3.org/1999/02/22-rdf-syntax-ns#" xmlns:dcterms="http://purl.org/dc/terms/" xmlns:vCard="http://www.w3.org/2001/vcard-rdf/3.0#" xmlns:vCard4="http://www.w3.org/2006/vcard/ns#" xmlns:bqbiol="http://biomodels.net/biology-qualifiers/" xmlns:bqmodel="http://biomodels.net/model-qualifiers/">
            <rdf:Description rdf:about="#meta_TuTs7rev">
              <bqbiol:isDescribedBy>
                <rdf:Bag>
                  <rdf:li rdf:resource="http://identifiers.org/pubmed/11772013"/>
                </rdf:Bag>
              </bqbiol:isDescribedBy>
            </rdf:Description>
          </rdf:RDF>
        </annotation>
        <listOfReactants>
          <speciesReference species="EFTu_GTP_EFTs" stoichiometry="1" constant="true"/>
        </listOfReactants>
        <listOfProducts>
          <speciesReference species="EFTu_EFTs" stoichiometry="1" constant="true"/>
          <speciesReference species="GTP" stoichiometry="1" constant="true"/>
        </listOfProducts>
        <kineticLaw>
          <math xmlns="http://www.w3.org/1998/Math/MathML">
            <apply>
              <times/>
              <ci> cell </ci>
              <apply>
                <ci> CCB_MassAction_Diss__irr </ci>
                <ci> kr </ci>
                <ci> EFTu_GTP_EFTs </ci>
              </apply>
            </apply>
          </math>
          <listOfLocalParameters>
            <localParameter id="kr" value="85" units="per_s"/>
          </listOfLocalParameters>
        </kineticLaw>
      </reaction>
      <reaction metaid="meta_Ala1B_tRNA_exchange" sboTerm="SBO:0000627" id="Ala1B_tRNA_exchange" name="Ala1B_tRNA_exchange" reversible="false">
        <listOfProducts>
          <speciesReference species="Ala1B_tRNA" stoichiometry="1" constant="true"/>
        </listOfProducts>
        <kineticLaw>
          <math xmlns="http://www.w3.org/1998/Math/MathML">
            <apply>
              <times/>
              <ci> cell </ci>
              <apply>
                <ci> Constant_flux__irreversible </ci>
                <ci> in_rate_Ala1B_tRNA </ci>
              </apply>
            </apply>
          </math>
        </kineticLaw>
      </reaction>
      <reaction metaid="meta_Ala2_tRNA_exchange" sboTerm="SBO:0000627" id="Ala2_tRNA_exchange" name="Ala2_tRNA_exchange" reversible="false">
        <listOfProducts>
          <speciesReference species="Ala2_tRNA" stoichiometry="1" constant="true"/>
        </listOfProducts>
        <kineticLaw>
          <math xmlns="http://www.w3.org/1998/Math/MathML">
            <apply>
              <times/>
              <ci> cell </ci>
              <apply>
                <ci> Constant_flux__irreversible </ci>
                <ci> in_rate_Ala2_tRNA </ci>
              </apply>
            </apply>
          </math>
        </kineticLaw>
      </reaction>
      <reaction metaid="meta_Arg2_tRNA_exchange" sboTerm="SBO:0000627" id="Arg2_tRNA_exchange" name="Arg2_tRNA_exchange" reversible="false">
        <listOfProducts>
          <speciesReference species="Arg2_tRNA" stoichiometry="1" constant="true"/>
        </listOfProducts>
        <kineticLaw>
          <math xmlns="http://www.w3.org/1998/Math/MathML">
            <apply>
              <times/>
              <ci> cell </ci>
              <apply>
                <ci> Constant_flux__irreversible </ci>
                <ci> in_rate_Arg2_tRNA </ci>
              </apply>
            </apply>
          </math>
        </kineticLaw>
      </reaction>
      <reaction metaid="meta_Arg3_tRNA_exchange" sboTerm="SBO:0000627" id="Arg3_tRNA_exchange" name="Arg3_tRNA_exchange" reversible="false">
        <listOfProducts>
          <speciesReference species="Arg3_tRNA" stoichiometry="1" constant="true"/>
        </listOfProducts>
        <kineticLaw>
          <math xmlns="http://www.w3.org/1998/Math/MathML">
            <apply>
              <times/>
              <ci> cell </ci>
              <apply>
                <ci> Constant_flux__irreversible </ci>
                <ci> in_rate_Arg3_tRNA </ci>
              </apply>
            </apply>
          </math>
        </kineticLaw>
      </reaction>
      <reaction metaid="meta_Arg4_tRNA_exchange" sboTerm="SBO:0000627" id="Arg4_tRNA_exchange" name="Arg4_tRNA_exchange" reversible="false">
        <listOfProducts>
          <speciesReference species="Arg4_tRNA" stoichiometry="1" constant="true"/>
        </listOfProducts>
        <kineticLaw>
          <math xmlns="http://www.w3.org/1998/Math/MathML">
            <apply>
              <times/>
              <ci> cell </ci>
              <apply>
                <ci> Constant_flux__irreversible </ci>
                <ci> in_rate_Arg4_tRNA </ci>
              </apply>
            </apply>
          </math>
        </kineticLaw>
      </reaction>
      <reaction metaid="meta_Arg5_tRNA_exchange" sboTerm="SBO:0000627" id="Arg5_tRNA_exchange" name="Arg5_tRNA_exchange" reversible="false">
        <listOfProducts>
          <speciesReference species="Arg5_tRNA" stoichiometry="1" constant="true"/>
        </listOfProducts>
        <kineticLaw>
          <math xmlns="http://www.w3.org/1998/Math/MathML">
            <apply>
              <times/>
              <ci> cell </ci>
              <apply>
                <ci> Constant_flux__irreversible </ci>
                <ci> in_rate_Arg5_tRNA </ci>
              </apply>
            </apply>
          </math>
        </kineticLaw>
      </reaction>
      <reaction metaid="meta_Asn_tRNA_exchange" sboTerm="SBO:0000627" id="Asn_tRNA_exchange" name="Asn_tRNA_exchange" reversible="false">
        <listOfProducts>
          <speciesReference species="Asn_tRNA" stoichiometry="1" constant="true"/>
        </listOfProducts>
        <kineticLaw>
          <math xmlns="http://www.w3.org/1998/Math/MathML">
            <apply>
              <times/>
              <ci> cell </ci>
              <apply>
                <ci> Constant_flux__irreversible </ci>
                <ci> in_rate_Asn_tRNA </ci>
              </apply>
            </apply>
          </math>
        </kineticLaw>
      </reaction>
      <reaction metaid="meta_Asp1_tRNA_exchange" sboTerm="SBO:0000627" id="Asp1_tRNA_exchange" name="Asp1_tRNA_exchange" reversible="false">
        <listOfProducts>
          <speciesReference species="Asp1_tRNA" stoichiometry="1" constant="true"/>
        </listOfProducts>
        <kineticLaw>
          <math xmlns="http://www.w3.org/1998/Math/MathML">
            <apply>
              <times/>
              <ci> cell </ci>
              <apply>
                <ci> Constant_flux__irreversible </ci>
                <ci> in_rate_Asp1_tRNA </ci>
              </apply>
            </apply>
          </math>
        </kineticLaw>
      </reaction>
      <reaction metaid="meta_Cys_tRNA_exchange" sboTerm="SBO:0000627" id="Cys_tRNA_exchange" name="Cys_tRNA_exchange" reversible="false">
        <listOfProducts>
          <speciesReference species="Cys_tRNA" stoichiometry="1" constant="true"/>
        </listOfProducts>
        <kineticLaw>
          <math xmlns="http://www.w3.org/1998/Math/MathML">
            <apply>
              <times/>
              <ci> cell </ci>
              <apply>
                <ci> Constant_flux__irreversible </ci>
                <ci> in_rate_Cys_tRNA </ci>
              </apply>
            </apply>
          </math>
        </kineticLaw>
      </reaction>
      <reaction metaid="meta_Gln1_tRNA_exchange" sboTerm="SBO:0000627" id="Gln1_tRNA_exchange" name="Gln1_tRNA_exchange" reversible="false">
        <listOfProducts>
          <speciesReference species="Gln1_tRNA" stoichiometry="1" constant="true"/>
        </listOfProducts>
        <kineticLaw>
          <math xmlns="http://www.w3.org/1998/Math/MathML">
            <apply>
              <times/>
              <ci> cell </ci>
              <apply>
                <ci> Constant_flux__irreversible </ci>
                <ci> in_rate_Gln1_tRNA </ci>
              </apply>
            </apply>
          </math>
        </kineticLaw>
      </reaction>
      <reaction metaid="meta_Gln2_tRNA_exchange" sboTerm="SBO:0000627" id="Gln2_tRNA_exchange" name="Gln2_tRNA_exchange" reversible="false">
        <listOfProducts>
          <speciesReference species="Gln2_tRNA" stoichiometry="1" constant="true"/>
        </listOfProducts>
        <kineticLaw>
          <math xmlns="http://www.w3.org/1998/Math/MathML">
            <apply>
              <times/>
              <ci> cell </ci>
              <apply>
                <ci> Constant_flux__irreversible </ci>
                <ci> in_rate_Gln2_tRNA </ci>
              </apply>
            </apply>
          </math>
        </kineticLaw>
      </reaction>
      <reaction metaid="meta_Glu2_tRNA_exchange" sboTerm="SBO:0000627" id="Glu2_tRNA_exchange" name="Glu2_tRNA_exchange" reversible="false">
        <listOfProducts>
          <speciesReference species="Glu2_tRNA" stoichiometry="1" constant="true"/>
        </listOfProducts>
        <kineticLaw>
          <math xmlns="http://www.w3.org/1998/Math/MathML">
            <apply>
              <times/>
              <ci> cell </ci>
              <apply>
                <ci> Constant_flux__irreversible </ci>
                <ci> in_rate_Glu2_tRNA </ci>
              </apply>
            </apply>
          </math>
        </kineticLaw>
      </reaction>
      <reaction metaid="meta_Gly1_tRNA_exchange" sboTerm="SBO:0000627" id="Gly1_tRNA_exchange" name="Gly1_tRNA_exchange" reversible="false">
        <listOfProducts>
          <speciesReference species="Gly1_tRNA" stoichiometry="1" constant="true"/>
        </listOfProducts>
        <kineticLaw>
          <math xmlns="http://www.w3.org/1998/Math/MathML">
            <apply>
              <times/>
              <ci> cell </ci>
              <apply>
                <ci> Constant_flux__irreversible </ci>
                <ci> in_rate_Gly1_tRNA </ci>
              </apply>
            </apply>
          </math>
        </kineticLaw>
      </reaction>
      <reaction metaid="meta_Gly2_tRNA_exchange" sboTerm="SBO:0000627" id="Gly2_tRNA_exchange" name="Gly2_tRNA_exchange" reversible="false">
        <listOfProducts>
          <speciesReference species="Gly2_tRNA" stoichiometry="1" constant="true"/>
        </listOfProducts>
        <kineticLaw>
          <math xmlns="http://www.w3.org/1998/Math/MathML">
            <apply>
              <times/>
              <ci> cell </ci>
              <apply>
                <ci> Constant_flux__irreversible </ci>
                <ci> in_rate_Gly2_tRNA </ci>
              </apply>
            </apply>
          </math>
        </kineticLaw>
      </reaction>
      <reaction metaid="meta_Gly3_tRNA_exchange" sboTerm="SBO:0000627" id="Gly3_tRNA_exchange" name="Gly3_tRNA_exchange" reversible="false">
        <listOfProducts>
          <speciesReference species="Gly3_tRNA" stoichiometry="1" constant="true"/>
        </listOfProducts>
        <kineticLaw>
          <math xmlns="http://www.w3.org/1998/Math/MathML">
            <apply>
              <times/>
              <ci> cell </ci>
              <apply>
                <ci> Constant_flux__irreversible </ci>
                <ci> in_rate_Gly3_tRNA </ci>
              </apply>
            </apply>
          </math>
        </kineticLaw>
      </reaction>
      <reaction metaid="meta_His_tRNA_exchange" sboTerm="SBO:0000627" id="His_tRNA_exchange" name="His_tRNA_exchange" reversible="false">
        <listOfProducts>
          <speciesReference species="His_tRNA" stoichiometry="1" constant="true"/>
        </listOfProducts>
        <kineticLaw>
          <math xmlns="http://www.w3.org/1998/Math/MathML">
            <apply>
              <times/>
              <ci> cell </ci>
              <apply>
                <ci> Constant_flux__irreversible </ci>
                <ci> in_rate_His_tRNA </ci>
              </apply>
            </apply>
          </math>
        </kineticLaw>
      </reaction>
      <reaction metaid="meta_Ile1_tRNA_exchange" sboTerm="SBO:0000627" id="Ile1_tRNA_exchange" name="Ile1_tRNA_exchange" reversible="false">
        <listOfProducts>
          <speciesReference species="Ile1_tRNA" stoichiometry="1" constant="true"/>
        </listOfProducts>
        <kineticLaw>
          <math xmlns="http://www.w3.org/1998/Math/MathML">
            <apply>
              <times/>
              <ci> cell </ci>
              <apply>
                <ci> Constant_flux__irreversible </ci>
                <ci> in_rate_Ile1_tRNA </ci>
              </apply>
            </apply>
          </math>
        </kineticLaw>
      </reaction>
      <reaction metaid="meta_Ile2_tRNA_exchange" sboTerm="SBO:0000627" id="Ile2_tRNA_exchange" name="Ile2_tRNA_exchange" reversible="false">
        <listOfProducts>
          <speciesReference species="Ile2_tRNA" stoichiometry="1" constant="true"/>
        </listOfProducts>
        <kineticLaw>
          <math xmlns="http://www.w3.org/1998/Math/MathML">
            <apply>
              <times/>
              <ci> cell </ci>
              <apply>
                <ci> Constant_flux__irreversible </ci>
                <ci> in_rate_Ile2_tRNA </ci>
              </apply>
            </apply>
          </math>
        </kineticLaw>
      </reaction>
      <reaction metaid="meta_Leu1_tRNA_exchange" sboTerm="SBO:0000627" id="Leu1_tRNA_exchange" name="Leu1_tRNA_exchange" reversible="false">
        <listOfProducts>
          <speciesReference species="Leu1_tRNA" stoichiometry="1" constant="true"/>
        </listOfProducts>
        <kineticLaw>
          <math xmlns="http://www.w3.org/1998/Math/MathML">
            <apply>
              <times/>
              <ci> cell </ci>
              <apply>
                <ci> Constant_flux__irreversible </ci>
                <ci> in_rate_Leu1_tRNA </ci>
              </apply>
            </apply>
          </math>
        </kineticLaw>
      </reaction>
      <reaction metaid="meta_Leu2_tRNA_exchange" sboTerm="SBO:0000627" id="Leu2_tRNA_exchange" name="Leu2_tRNA_exchange" reversible="false">
        <listOfProducts>
          <speciesReference species="Leu2_tRNA" stoichiometry="1" constant="true"/>
        </listOfProducts>
        <kineticLaw>
          <math xmlns="http://www.w3.org/1998/Math/MathML">
            <apply>
              <times/>
              <ci> cell </ci>
              <apply>
                <ci> Constant_flux__irreversible </ci>
                <ci> in_rate_Leu2_tRNA </ci>
              </apply>
            </apply>
          </math>
        </kineticLaw>
      </reaction>
      <reaction metaid="meta_Leu3_tRNA_exchange" sboTerm="SBO:0000627" id="Leu3_tRNA_exchange" name="Leu3_tRNA_exchange" reversible="false">
        <listOfProducts>
          <speciesReference species="Leu3_tRNA" stoichiometry="1" constant="true"/>
        </listOfProducts>
        <kineticLaw>
          <math xmlns="http://www.w3.org/1998/Math/MathML">
            <apply>
              <times/>
              <ci> cell </ci>
              <apply>
                <ci> Constant_flux__irreversible </ci>
                <ci> in_rate_Leu3_tRNA </ci>
              </apply>
            </apply>
          </math>
        </kineticLaw>
      </reaction>
      <reaction metaid="meta_Leu4_tRNA_exchange" sboTerm="SBO:0000627" id="Leu4_tRNA_exchange" name="Leu4_tRNA_exchange" reversible="false">
        <listOfProducts>
          <speciesReference species="Leu4_tRNA" stoichiometry="1" constant="true"/>
        </listOfProducts>
        <kineticLaw>
          <math xmlns="http://www.w3.org/1998/Math/MathML">
            <apply>
              <times/>
              <ci> cell </ci>
              <apply>
                <ci> Constant_flux__irreversible </ci>
                <ci> in_rate_Leu4_tRNA </ci>
              </apply>
            </apply>
          </math>
        </kineticLaw>
      </reaction>
      <reaction metaid="meta_Leu5_tRNA_exchange" sboTerm="SBO:0000627" id="Leu5_tRNA_exchange" name="Leu5_tRNA_exchange" reversible="false">
        <listOfProducts>
          <speciesReference species="Leu5_tRNA" stoichiometry="1" constant="true"/>
        </listOfProducts>
        <kineticLaw>
          <math xmlns="http://www.w3.org/1998/Math/MathML">
            <apply>
              <times/>
              <ci> cell </ci>
              <apply>
                <ci> Constant_flux__irreversible </ci>
                <ci> in_rate_Leu5_tRNA </ci>
              </apply>
            </apply>
          </math>
        </kineticLaw>
      </reaction>
      <reaction metaid="meta_Lys_tRNA_exchange" sboTerm="SBO:0000627" id="Lys_tRNA_exchange" name="Lys_tRNA_exchange" reversible="false">
        <listOfProducts>
          <speciesReference species="Lys_tRNA" stoichiometry="1" constant="true"/>
        </listOfProducts>
        <kineticLaw>
          <math xmlns="http://www.w3.org/1998/Math/MathML">
            <apply>
              <times/>
              <ci> cell </ci>
              <apply>
                <ci> Constant_flux__irreversible </ci>
                <ci> in_rate_Lys_tRNA </ci>
              </apply>
            </apply>
          </math>
        </kineticLaw>
      </reaction>
      <reaction metaid="meta_Met_tRNA_exchange" sboTerm="SBO:0000627" id="Met_tRNA_exchange" name="Met_tRNA_exchange" reversible="false">
        <listOfProducts>
          <speciesReference species="Met_tRNA" stoichiometry="1" constant="true"/>
        </listOfProducts>
        <kineticLaw>
          <math xmlns="http://www.w3.org/1998/Math/MathML">
            <apply>
              <times/>
              <ci> cell </ci>
              <apply>
                <ci> Constant_flux__irreversible </ci>
                <ci> in_rate_Met_tRNA </ci>
              </apply>
            </apply>
          </math>
        </kineticLaw>
      </reaction>
      <reaction metaid="meta_Phe_tRNA_exchange" sboTerm="SBO:0000627" id="Phe_tRNA_exchange" name="Phe_tRNA_exchange" reversible="false">
        <listOfProducts>
          <speciesReference species="Phe_tRNA" stoichiometry="1" constant="true"/>
        </listOfProducts>
        <kineticLaw>
          <math xmlns="http://www.w3.org/1998/Math/MathML">
            <apply>
              <times/>
              <ci> cell </ci>
              <apply>
                <ci> Constant_flux__irreversible </ci>
                <ci> in_rate_Phe_tRNA </ci>
              </apply>
            </apply>
          </math>
        </kineticLaw>
      </reaction>
      <reaction metaid="meta_Pro1_tRNA_exchange" sboTerm="SBO:0000627" id="Pro1_tRNA_exchange" name="Pro1_tRNA_exchange" reversible="false">
        <listOfProducts>
          <speciesReference species="Pro1_tRNA" stoichiometry="1" constant="true"/>
        </listOfProducts>
        <kineticLaw>
          <math xmlns="http://www.w3.org/1998/Math/MathML">
            <apply>
              <times/>
              <ci> cell </ci>
              <apply>
                <ci> Constant_flux__irreversible </ci>
                <ci> in_rate_Pro1_tRNA </ci>
              </apply>
            </apply>
          </math>
        </kineticLaw>
      </reaction>
      <reaction metaid="meta_Pro2_tRNA_exchange" sboTerm="SBO:0000627" id="Pro2_tRNA_exchange" name="Pro2_tRNA_exchange" reversible="false">
        <listOfProducts>
          <speciesReference species="Pro2_tRNA" stoichiometry="1" constant="true"/>
        </listOfProducts>
        <kineticLaw>
          <math xmlns="http://www.w3.org/1998/Math/MathML">
            <apply>
              <times/>
              <ci> cell </ci>
              <apply>
                <ci> Constant_flux__irreversible </ci>
                <ci> in_rate_Pro2_tRNA </ci>
              </apply>
            </apply>
          </math>
        </kineticLaw>
      </reaction>
      <reaction metaid="meta_Pro3_tRNA_exchange" sboTerm="SBO:0000627" id="Pro3_tRNA_exchange" name="Pro3_tRNA_exchange" reversible="false">
        <listOfProducts>
          <speciesReference species="Pro3_tRNA" stoichiometry="1" constant="true"/>
        </listOfProducts>
        <kineticLaw>
          <math xmlns="http://www.w3.org/1998/Math/MathML">
            <apply>
              <times/>
              <ci> cell </ci>
              <apply>
                <ci> Constant_flux__irreversible </ci>
                <ci> in_rate_Pro3_tRNA </ci>
              </apply>
            </apply>
          </math>
        </kineticLaw>
      </reaction>
      <reaction metaid="meta_Ser1_tRNA_exchange" sboTerm="SBO:0000627" id="Ser1_tRNA_exchange" name="Ser1_tRNA_exchange" reversible="false">
        <listOfProducts>
          <speciesReference species="Ser1_tRNA" stoichiometry="1" constant="true"/>
        </listOfProducts>
        <kineticLaw>
          <math xmlns="http://www.w3.org/1998/Math/MathML">
            <apply>
              <times/>
              <ci> cell </ci>
              <apply>
                <ci> Constant_flux__irreversible </ci>
                <ci> in_rate_Ser1_tRNA </ci>
              </apply>
            </apply>
          </math>
        </kineticLaw>
      </reaction>
      <reaction metaid="meta_Ser2_tRNA_exchange" sboTerm="SBO:0000627" id="Ser2_tRNA_exchange" name="Ser2_tRNA_exchange" reversible="false">
        <listOfProducts>
          <speciesReference species="Ser2_tRNA" stoichiometry="1" constant="true"/>
        </listOfProducts>
        <kineticLaw>
          <math xmlns="http://www.w3.org/1998/Math/MathML">
            <apply>
              <times/>
              <ci> cell </ci>
              <apply>
                <ci> Constant_flux__irreversible </ci>
                <ci> in_rate_Ser2_tRNA </ci>
              </apply>
            </apply>
          </math>
        </kineticLaw>
      </reaction>
      <reaction metaid="meta_Ser3_tRNA_exchange" sboTerm="SBO:0000627" id="Ser3_tRNA_exchange" name="Ser3_tRNA_exchange" reversible="false">
        <listOfProducts>
          <speciesReference species="Ser3_tRNA" stoichiometry="1" constant="true"/>
        </listOfProducts>
        <kineticLaw>
          <math xmlns="http://www.w3.org/1998/Math/MathML">
            <apply>
              <times/>
              <ci> cell </ci>
              <apply>
                <ci> Constant_flux__irreversible </ci>
                <ci> in_rate_Ser3_tRNA </ci>
              </apply>
            </apply>
          </math>
        </kineticLaw>
      </reaction>
      <reaction metaid="meta_Ser5_tRNA_exchange" sboTerm="SBO:0000627" id="Ser5_tRNA_exchange" name="Ser5_tRNA_exchange" reversible="false">
        <listOfProducts>
          <speciesReference species="Ser5_tRNA" stoichiometry="1" constant="true"/>
        </listOfProducts>
        <kineticLaw>
          <math xmlns="http://www.w3.org/1998/Math/MathML">
            <apply>
              <times/>
              <ci> cell </ci>
              <apply>
                <ci> Constant_flux__irreversible </ci>
                <ci> in_rate_Ser5_tRNA </ci>
              </apply>
            </apply>
          </math>
        </kineticLaw>
      </reaction>
      <reaction metaid="meta_Thr13_tRNA_exchange" sboTerm="SBO:0000627" id="Thr13_tRNA_exchange" name="Thr13_tRNA_exchange" reversible="false">
        <listOfProducts>
          <speciesReference species="Thr13_tRNA" stoichiometry="1" constant="true"/>
        </listOfProducts>
        <kineticLaw>
          <math xmlns="http://www.w3.org/1998/Math/MathML">
            <apply>
              <times/>
              <ci> cell </ci>
              <apply>
                <ci> Constant_flux__irreversible </ci>
                <ci> in_rate_Thr13_tRNA </ci>
              </apply>
            </apply>
          </math>
        </kineticLaw>
      </reaction>
      <reaction metaid="meta_Thr2_tRNA_exchange" sboTerm="SBO:0000627" id="Thr2_tRNA_exchange" name="Thr2_tRNA_exchange" reversible="false">
        <listOfProducts>
          <speciesReference species="Thr2_tRNA" stoichiometry="1" constant="true"/>
        </listOfProducts>
        <kineticLaw>
          <math xmlns="http://www.w3.org/1998/Math/MathML">
            <apply>
              <times/>
              <ci> cell </ci>
              <apply>
                <ci> Constant_flux__irreversible </ci>
                <ci> in_rate_Thr2_tRNA </ci>
              </apply>
            </apply>
          </math>
        </kineticLaw>
      </reaction>
      <reaction metaid="meta_Thr4_tRNA_exchange" sboTerm="SBO:0000627" id="Thr4_tRNA_exchange" name="Thr4_tRNA_exchange" reversible="false">
        <listOfProducts>
          <speciesReference species="Thr4_tRNA" stoichiometry="1" constant="true"/>
        </listOfProducts>
        <kineticLaw>
          <math xmlns="http://www.w3.org/1998/Math/MathML">
            <apply>
              <times/>
              <ci> cell </ci>
              <apply>
                <ci> Constant_flux__irreversible </ci>
                <ci> in_rate_Thr4_tRNA </ci>
              </apply>
            </apply>
          </math>
        </kineticLaw>
      </reaction>
      <reaction metaid="meta_Trp_tRNA_exchange" sboTerm="SBO:0000627" id="Trp_tRNA_exchange" name="Trp_tRNA_exchange" reversible="false">
        <listOfProducts>
          <speciesReference species="Trp_tRNA" stoichiometry="1" constant="true"/>
        </listOfProducts>
        <kineticLaw>
          <math xmlns="http://www.w3.org/1998/Math/MathML">
            <apply>
              <times/>
              <ci> cell </ci>
              <apply>
                <ci> Constant_flux__irreversible </ci>
                <ci> in_rate_Trp_tRNA </ci>
              </apply>
            </apply>
          </math>
        </kineticLaw>
      </reaction>
      <reaction metaid="meta_Tyr12_tRNA_exchange" sboTerm="SBO:0000627" id="Tyr12_tRNA_exchange" name="Tyr12_tRNA_exchange" reversible="false">
        <listOfProducts>
          <speciesReference species="Tyr12_tRNA" stoichiometry="1" constant="true"/>
        </listOfProducts>
        <kineticLaw>
          <math xmlns="http://www.w3.org/1998/Math/MathML">
            <apply>
              <times/>
              <ci> cell </ci>
              <apply>
                <ci> Constant_flux__irreversible </ci>
                <ci> in_rate_Tyr12_tRNA </ci>
              </apply>
            </apply>
          </math>
        </kineticLaw>
      </reaction>
      <reaction metaid="meta_Val1_tRNA_exchange" sboTerm="SBO:0000627" id="Val1_tRNA_exchange" name="Val1_tRNA_exchange" reversible="false">
        <listOfProducts>
          <speciesReference species="Val1_tRNA" stoichiometry="1" constant="true"/>
        </listOfProducts>
        <kineticLaw>
          <math xmlns="http://www.w3.org/1998/Math/MathML">
            <apply>
              <times/>
              <ci> cell </ci>
              <apply>
                <ci> Constant_flux__irreversible </ci>
                <ci> in_rate_Val1_tRNA </ci>
              </apply>
            </apply>
          </math>
        </kineticLaw>
      </reaction>
      <reaction metaid="meta_Val2_tRNA_exchange" sboTerm="SBO:0000627" id="Val2_tRNA_exchange" name="Val2_tRNA_exchange" reversible="false">
        <listOfProducts>
          <speciesReference species="Val2_tRNA" stoichiometry="1" constant="true"/>
        </listOfProducts>
        <kineticLaw>
          <math xmlns="http://www.w3.org/1998/Math/MathML">
            <apply>
              <times/>
              <ci> cell </ci>
              <apply>
                <ci> Constant_flux__irreversible </ci>
                <ci> in_rate_Val2_tRNA </ci>
              </apply>
            </apply>
          </math>
        </kineticLaw>
      </reaction>
      <reaction metaid="meta_Lys_AAA_elg" sboTerm="SBO:0000184" id="Lys_AAA_elg" name="Lys_AAA_elg" reversible="false">
        <annotation>
          <rdf:RDF xmlns:rdf="http://www.w3.org/1999/02/22-rdf-syntax-ns#" xmlns:dcterms="http://purl.org/dc/terms/" xmlns:vCard="http://www.w3.org/2001/vcard-rdf/3.0#" xmlns:vCard4="http://www.w3.org/2006/vcard/ns#" xmlns:bqbiol="http://biomodels.net/biology-qualifiers/" xmlns:bqmodel="http://biomodels.net/model-qualifiers/">
            <rdf:Description rdf:about="#meta_Lys_AAA_elg">
              <bqbiol:isDescribedBy>
                <rdf:Bag>
                  <rdf:li rdf:resource="http://identifiers.org/pubmed/24082144"/>
                </rdf:Bag>
              </bqbiol:isDescribedBy>
            </rdf:Description>
          </rdf:RDF>
        </annotation>
        <listOfReactants>
          <speciesReference species="EFTu_GTP_Lys_tRNA" stoichiometry="1" constant="true"/>
        </listOfReactants>
        <listOfProducts>
          <speciesReference species="EFTu_GDP" stoichiometry="1" constant="true"/>
        </listOfProducts>
        <listOfModifiers>
          <modifierSpeciesReference species="Ribo_AAA"/>
        </listOfModifiers>
        <kineticLaw>
          <math xmlns="http://www.w3.org/1998/Math/MathML">
            <apply>
              <times/>
              <ci> cell </ci>
              <apply>
                <ci> CCB_Michaelis_Menten__irr </ci>
                <ci> kcat_ribo </ci>
                <ci> Ribo_AAA </ci>
                <ci> EFTu_GTP_Lys_tRNA </ci>
                <ci> Km_TC </ci>
              </apply>
            </apply>
          </math>
        </kineticLaw>
      </reaction>
      <reaction metaid="meta_Asn_AAC_elg" sboTerm="SBO:0000184" id="Asn_AAC_elg" name="Asn_AAC_elg" reversible="false">
        <annotation>
          <rdf:RDF xmlns:rdf="http://www.w3.org/1999/02/22-rdf-syntax-ns#" xmlns:dcterms="http://purl.org/dc/terms/" xmlns:vCard="http://www.w3.org/2001/vcard-rdf/3.0#" xmlns:vCard4="http://www.w3.org/2006/vcard/ns#" xmlns:bqbiol="http://biomodels.net/biology-qualifiers/" xmlns:bqmodel="http://biomodels.net/model-qualifiers/">
            <rdf:Description rdf:about="#meta_Asn_AAC_elg">
              <bqbiol:isDescribedBy>
                <rdf:Bag>
                  <rdf:li rdf:resource="http://identifiers.org/pubmed/24082144"/>
                </rdf:Bag>
              </bqbiol:isDescribedBy>
            </rdf:Description>
          </rdf:RDF>
        </annotation>
        <listOfReactants>
          <speciesReference species="EFTu_GTP_Asn_tRNA" stoichiometry="1" constant="true"/>
        </listOfReactants>
        <listOfProducts>
          <speciesReference species="EFTu_GDP" stoichiometry="1" constant="true"/>
        </listOfProducts>
        <listOfModifiers>
          <modifierSpeciesReference species="Ribo_AAC"/>
        </listOfModifiers>
        <kineticLaw>
          <math xmlns="http://www.w3.org/1998/Math/MathML">
            <apply>
              <times/>
              <ci> cell </ci>
              <apply>
                <ci> CCB_Michaelis_Menten__irr </ci>
                <ci> kcat_ribo </ci>
                <ci> Ribo_AAC </ci>
                <ci> EFTu_GTP_Asn_tRNA </ci>
                <ci> Km_TC </ci>
              </apply>
            </apply>
          </math>
        </kineticLaw>
      </reaction>
      <reaction metaid="meta_Lys_AAG_elg" sboTerm="SBO:0000184" id="Lys_AAG_elg" name="Lys_AAG_elg" reversible="false">
        <annotation>
          <rdf:RDF xmlns:rdf="http://www.w3.org/1999/02/22-rdf-syntax-ns#" xmlns:dcterms="http://purl.org/dc/terms/" xmlns:vCard="http://www.w3.org/2001/vcard-rdf/3.0#" xmlns:vCard4="http://www.w3.org/2006/vcard/ns#" xmlns:bqbiol="http://biomodels.net/biology-qualifiers/" xmlns:bqmodel="http://biomodels.net/model-qualifiers/">
            <rdf:Description rdf:about="#meta_Lys_AAG_elg">
              <bqbiol:isDescribedBy>
                <rdf:Bag>
                  <rdf:li rdf:resource="http://identifiers.org/pubmed/24082144"/>
                </rdf:Bag>
              </bqbiol:isDescribedBy>
            </rdf:Description>
          </rdf:RDF>
        </annotation>
        <listOfReactants>
          <speciesReference species="EFTu_GTP_Lys_tRNA" stoichiometry="1" constant="true"/>
        </listOfReactants>
        <listOfProducts>
          <speciesReference species="EFTu_GDP" stoichiometry="1" constant="true"/>
        </listOfProducts>
        <listOfModifiers>
          <modifierSpeciesReference species="Ribo_AAG"/>
        </listOfModifiers>
        <kineticLaw>
          <math xmlns="http://www.w3.org/1998/Math/MathML">
            <apply>
              <times/>
              <ci> cell </ci>
              <apply>
                <ci> CCB_Michaelis_Menten__irr </ci>
                <ci> kcat_ribo </ci>
                <ci> Ribo_AAG </ci>
                <ci> EFTu_GTP_Lys_tRNA </ci>
                <ci> Km_TC </ci>
              </apply>
            </apply>
          </math>
        </kineticLaw>
      </reaction>
      <reaction metaid="meta_Asn_AAU_elg" sboTerm="SBO:0000184" id="Asn_AAU_elg" name="Asn_AAU_elg" reversible="false">
        <annotation>
          <rdf:RDF xmlns:rdf="http://www.w3.org/1999/02/22-rdf-syntax-ns#" xmlns:dcterms="http://purl.org/dc/terms/" xmlns:vCard="http://www.w3.org/2001/vcard-rdf/3.0#" xmlns:vCard4="http://www.w3.org/2006/vcard/ns#" xmlns:bqbiol="http://biomodels.net/biology-qualifiers/" xmlns:bqmodel="http://biomodels.net/model-qualifiers/">
            <rdf:Description rdf:about="#meta_Asn_AAU_elg">
              <bqbiol:isDescribedBy>
                <rdf:Bag>
                  <rdf:li rdf:resource="http://identifiers.org/pubmed/24082144"/>
                </rdf:Bag>
              </bqbiol:isDescribedBy>
            </rdf:Description>
          </rdf:RDF>
        </annotation>
        <listOfReactants>
          <speciesReference species="EFTu_GTP_Asn_tRNA" stoichiometry="1" constant="true"/>
        </listOfReactants>
        <listOfProducts>
          <speciesReference species="EFTu_GDP" stoichiometry="1" constant="true"/>
        </listOfProducts>
        <listOfModifiers>
          <modifierSpeciesReference species="Ribo_AAU"/>
        </listOfModifiers>
        <kineticLaw>
          <math xmlns="http://www.w3.org/1998/Math/MathML">
            <apply>
              <times/>
              <ci> cell </ci>
              <apply>
                <ci> CCB_Michaelis_Menten__irr </ci>
                <ci> kcat_ribo </ci>
                <ci> Ribo_AAU </ci>
                <ci> EFTu_GTP_Asn_tRNA </ci>
                <ci> Km_TC </ci>
              </apply>
            </apply>
          </math>
        </kineticLaw>
      </reaction>
      <reaction metaid="meta_Thr4_ACA_elg" sboTerm="SBO:0000184" id="Thr4_ACA_elg" name="Thr4_ACA_elg" reversible="false">
        <annotation>
          <rdf:RDF xmlns:rdf="http://www.w3.org/1999/02/22-rdf-syntax-ns#" xmlns:dcterms="http://purl.org/dc/terms/" xmlns:vCard="http://www.w3.org/2001/vcard-rdf/3.0#" xmlns:vCard4="http://www.w3.org/2006/vcard/ns#" xmlns:bqbiol="http://biomodels.net/biology-qualifiers/" xmlns:bqmodel="http://biomodels.net/model-qualifiers/">
            <rdf:Description rdf:about="#meta_Thr4_ACA_elg">
              <bqbiol:isDescribedBy>
                <rdf:Bag>
                  <rdf:li rdf:resource="http://identifiers.org/pubmed/24082144"/>
                </rdf:Bag>
              </bqbiol:isDescribedBy>
            </rdf:Description>
          </rdf:RDF>
        </annotation>
        <listOfReactants>
          <speciesReference species="EFTu_GTP_Thr4_tRNA" stoichiometry="1" constant="true"/>
        </listOfReactants>
        <listOfProducts>
          <speciesReference species="EFTu_GDP" stoichiometry="1" constant="true"/>
        </listOfProducts>
        <listOfModifiers>
          <modifierSpeciesReference species="Ribo_ACA"/>
        </listOfModifiers>
        <kineticLaw>
          <math xmlns="http://www.w3.org/1998/Math/MathML">
            <apply>
              <times/>
              <ci> cell </ci>
              <apply>
                <ci> CCB_Michaelis_Menten__irr </ci>
                <ci> kcat_ribo </ci>
                <ci> Ribo_ACA </ci>
                <ci> EFTu_GTP_Thr4_tRNA </ci>
                <ci> Km_TC </ci>
              </apply>
            </apply>
          </math>
        </kineticLaw>
      </reaction>
      <reaction metaid="meta_Thr13_ACC_elg" sboTerm="SBO:0000184" id="Thr13_ACC_elg" name="Thr13_ACC_elg" reversible="false">
        <annotation>
          <rdf:RDF xmlns:rdf="http://www.w3.org/1999/02/22-rdf-syntax-ns#" xmlns:dcterms="http://purl.org/dc/terms/" xmlns:vCard="http://www.w3.org/2001/vcard-rdf/3.0#" xmlns:vCard4="http://www.w3.org/2006/vcard/ns#" xmlns:bqbiol="http://biomodels.net/biology-qualifiers/" xmlns:bqmodel="http://biomodels.net/model-qualifiers/">
            <rdf:Description rdf:about="#meta_Thr13_ACC_elg">
              <bqbiol:isDescribedBy>
                <rdf:Bag>
                  <rdf:li rdf:resource="http://identifiers.org/pubmed/24082144"/>
                </rdf:Bag>
              </bqbiol:isDescribedBy>
            </rdf:Description>
          </rdf:RDF>
        </annotation>
        <listOfReactants>
          <speciesReference species="EFTu_GTP_Thr13_tRNA" stoichiometry="1" constant="true"/>
        </listOfReactants>
        <listOfProducts>
          <speciesReference species="EFTu_GDP" stoichiometry="1" constant="true"/>
        </listOfProducts>
        <listOfModifiers>
          <modifierSpeciesReference species="Ribo_ACC"/>
        </listOfModifiers>
        <kineticLaw>
          <math xmlns="http://www.w3.org/1998/Math/MathML">
            <apply>
              <times/>
              <ci> cell </ci>
              <apply>
                <ci> CCB_Michaelis_Menten__irr </ci>
                <ci> kcat_ribo </ci>
                <ci> Ribo_ACC </ci>
                <ci> EFTu_GTP_Thr13_tRNA </ci>
                <ci> Km_TC </ci>
              </apply>
            </apply>
          </math>
        </kineticLaw>
      </reaction>
      <reaction metaid="meta_Thr2_ACG_elg" sboTerm="SBO:0000184" id="Thr2_ACG_elg" name="Thr2_ACG_elg" reversible="false">
        <annotation>
          <rdf:RDF xmlns:rdf="http://www.w3.org/1999/02/22-rdf-syntax-ns#" xmlns:dcterms="http://purl.org/dc/terms/" xmlns:vCard="http://www.w3.org/2001/vcard-rdf/3.0#" xmlns:vCard4="http://www.w3.org/2006/vcard/ns#" xmlns:bqbiol="http://biomodels.net/biology-qualifiers/" xmlns:bqmodel="http://biomodels.net/model-qualifiers/">
            <rdf:Description rdf:about="#meta_Thr2_ACG_elg">
              <bqbiol:isDescribedBy>
                <rdf:Bag>
                  <rdf:li rdf:resource="http://identifiers.org/pubmed/24082144"/>
                </rdf:Bag>
              </bqbiol:isDescribedBy>
            </rdf:Description>
          </rdf:RDF>
        </annotation>
        <listOfReactants>
          <speciesReference species="EFTu_GTP_Thr2_tRNA" stoichiometry="1" constant="true"/>
        </listOfReactants>
        <listOfProducts>
          <speciesReference species="EFTu_GDP" stoichiometry="1" constant="true"/>
        </listOfProducts>
        <listOfModifiers>
          <modifierSpeciesReference species="Ribo_ACG"/>
          <modifierSpeciesReference species="EFTu_GTP_Thr4_tRNA"/>
        </listOfModifiers>
        <kineticLaw>
          <math xmlns="http://www.w3.org/1998/Math/MathML">
            <apply>
              <times/>
              <ci> cell </ci>
              <apply>
                <ci> CCB_class2_elong__irr </ci>
                <ci> kcat_ribo </ci>
                <ci> Ribo_ACG </ci>
                <ci> EFTu_GTP_Thr2_tRNA </ci>
                <ci> EFTu_GTP_Thr4_tRNA </ci>
                <ci> Km_TC </ci>
              </apply>
            </apply>
          </math>
        </kineticLaw>
      </reaction>
      <reaction metaid="meta_Thr4_ACG_elg" sboTerm="SBO:0000184" id="Thr4_ACG_elg" name="Thr4_ACG_elg" reversible="false">
        <annotation>
          <rdf:RDF xmlns:rdf="http://www.w3.org/1999/02/22-rdf-syntax-ns#" xmlns:dcterms="http://purl.org/dc/terms/" xmlns:vCard="http://www.w3.org/2001/vcard-rdf/3.0#" xmlns:vCard4="http://www.w3.org/2006/vcard/ns#" xmlns:bqbiol="http://biomodels.net/biology-qualifiers/" xmlns:bqmodel="http://biomodels.net/model-qualifiers/">
            <rdf:Description rdf:about="#meta_Thr4_ACG_elg">
              <bqbiol:isDescribedBy>
                <rdf:Bag>
                  <rdf:li rdf:resource="http://identifiers.org/pubmed/24082144"/>
                </rdf:Bag>
              </bqbiol:isDescribedBy>
            </rdf:Description>
          </rdf:RDF>
        </annotation>
        <listOfReactants>
          <speciesReference species="EFTu_GTP_Thr4_tRNA" stoichiometry="1" constant="true"/>
        </listOfReactants>
        <listOfProducts>
          <speciesReference species="EFTu_GDP" stoichiometry="1" constant="true"/>
        </listOfProducts>
        <listOfModifiers>
          <modifierSpeciesReference species="Ribo_ACG"/>
          <modifierSpeciesReference species="EFTu_GTP_Thr2_tRNA"/>
        </listOfModifiers>
        <kineticLaw>
          <math xmlns="http://www.w3.org/1998/Math/MathML">
            <apply>
              <times/>
              <ci> cell </ci>
              <apply>
                <ci> CCB_class2_elong__irr </ci>
                <ci> kcat_ribo </ci>
                <ci> Ribo_ACG </ci>
                <ci> EFTu_GTP_Thr4_tRNA </ci>
                <ci> EFTu_GTP_Thr2_tRNA </ci>
                <ci> Km_TC </ci>
              </apply>
            </apply>
          </math>
        </kineticLaw>
      </reaction>
      <reaction metaid="meta_Thr13_ACU_elg" sboTerm="SBO:0000184" id="Thr13_ACU_elg" name="Thr13_ACU_elg" reversible="false">
        <annotation>
          <rdf:RDF xmlns:rdf="http://www.w3.org/1999/02/22-rdf-syntax-ns#" xmlns:dcterms="http://purl.org/dc/terms/" xmlns:vCard="http://www.w3.org/2001/vcard-rdf/3.0#" xmlns:vCard4="http://www.w3.org/2006/vcard/ns#" xmlns:bqbiol="http://biomodels.net/biology-qualifiers/" xmlns:bqmodel="http://biomodels.net/model-qualifiers/">
            <rdf:Description rdf:about="#meta_Thr13_ACU_elg">
              <bqbiol:isDescribedBy>
                <rdf:Bag>
                  <rdf:li rdf:resource="http://identifiers.org/pubmed/24082144"/>
                </rdf:Bag>
              </bqbiol:isDescribedBy>
            </rdf:Description>
          </rdf:RDF>
        </annotation>
        <listOfReactants>
          <speciesReference species="EFTu_GTP_Thr13_tRNA" stoichiometry="1" constant="true"/>
        </listOfReactants>
        <listOfProducts>
          <speciesReference species="EFTu_GDP" stoichiometry="1" constant="true"/>
        </listOfProducts>
        <listOfModifiers>
          <modifierSpeciesReference species="Ribo_ACU"/>
          <modifierSpeciesReference species="EFTu_GTP_Thr4_tRNA"/>
        </listOfModifiers>
        <kineticLaw>
          <math xmlns="http://www.w3.org/1998/Math/MathML">
            <apply>
              <times/>
              <ci> cell </ci>
              <apply>
                <ci> CCB_class2_elong__irr </ci>
                <ci> kcat_ribo </ci>
                <ci> Ribo_ACU </ci>
                <ci> EFTu_GTP_Thr13_tRNA </ci>
                <ci> EFTu_GTP_Thr4_tRNA </ci>
                <ci> Km_TC </ci>
              </apply>
            </apply>
          </math>
        </kineticLaw>
      </reaction>
      <reaction metaid="meta_Thr4_ACU_elg" sboTerm="SBO:0000184" id="Thr4_ACU_elg" name="Thr4_ACU_elg" reversible="false">
        <annotation>
          <rdf:RDF xmlns:rdf="http://www.w3.org/1999/02/22-rdf-syntax-ns#" xmlns:dcterms="http://purl.org/dc/terms/" xmlns:vCard="http://www.w3.org/2001/vcard-rdf/3.0#" xmlns:vCard4="http://www.w3.org/2006/vcard/ns#" xmlns:bqbiol="http://biomodels.net/biology-qualifiers/" xmlns:bqmodel="http://biomodels.net/model-qualifiers/">
            <rdf:Description rdf:about="#meta_Thr4_ACU_elg">
              <bqbiol:isDescribedBy>
                <rdf:Bag>
                  <rdf:li rdf:resource="http://identifiers.org/pubmed/24082144"/>
                </rdf:Bag>
              </bqbiol:isDescribedBy>
            </rdf:Description>
          </rdf:RDF>
        </annotation>
        <listOfReactants>
          <speciesReference species="EFTu_GTP_Thr4_tRNA" stoichiometry="1" constant="true"/>
        </listOfReactants>
        <listOfProducts>
          <speciesReference species="EFTu_GDP" stoichiometry="1" constant="true"/>
        </listOfProducts>
        <listOfModifiers>
          <modifierSpeciesReference species="Ribo_ACU"/>
          <modifierSpeciesReference species="EFTu_GTP_Thr13_tRNA"/>
        </listOfModifiers>
        <kineticLaw>
          <math xmlns="http://www.w3.org/1998/Math/MathML">
            <apply>
              <times/>
              <ci> cell </ci>
              <apply>
                <ci> CCB_class2_elong__irr </ci>
                <ci> kcat_ribo </ci>
                <ci> Ribo_ACU </ci>
                <ci> EFTu_GTP_Thr4_tRNA </ci>
                <ci> EFTu_GTP_Thr13_tRNA </ci>
                <ci> Km_TC </ci>
              </apply>
            </apply>
          </math>
        </kineticLaw>
      </reaction>
      <reaction metaid="meta_Arg4_AGA_elg" sboTerm="SBO:0000184" id="Arg4_AGA_elg" name="Arg4_AGA_elg" reversible="false">
        <annotation>
          <rdf:RDF xmlns:rdf="http://www.w3.org/1999/02/22-rdf-syntax-ns#" xmlns:dcterms="http://purl.org/dc/terms/" xmlns:vCard="http://www.w3.org/2001/vcard-rdf/3.0#" xmlns:vCard4="http://www.w3.org/2006/vcard/ns#" xmlns:bqbiol="http://biomodels.net/biology-qualifiers/" xmlns:bqmodel="http://biomodels.net/model-qualifiers/">
            <rdf:Description rdf:about="#meta_Arg4_AGA_elg">
              <bqbiol:isDescribedBy>
                <rdf:Bag>
                  <rdf:li rdf:resource="http://identifiers.org/pubmed/24082144"/>
                </rdf:Bag>
              </bqbiol:isDescribedBy>
            </rdf:Description>
          </rdf:RDF>
        </annotation>
        <listOfReactants>
          <speciesReference species="EFTu_GTP_Arg4_tRNA" stoichiometry="1" constant="true"/>
        </listOfReactants>
        <listOfProducts>
          <speciesReference species="EFTu_GDP" stoichiometry="1" constant="true"/>
        </listOfProducts>
        <listOfModifiers>
          <modifierSpeciesReference species="Ribo_AGA"/>
        </listOfModifiers>
        <kineticLaw>
          <math xmlns="http://www.w3.org/1998/Math/MathML">
            <apply>
              <times/>
              <ci> cell </ci>
              <apply>
                <ci> CCB_Michaelis_Menten__irr </ci>
                <ci> kcat_ribo </ci>
                <ci> Ribo_AGA </ci>
                <ci> EFTu_GTP_Arg4_tRNA </ci>
                <ci> Km_TC </ci>
              </apply>
            </apply>
          </math>
        </kineticLaw>
      </reaction>
      <reaction metaid="meta_Ser3_AGC_elg" sboTerm="SBO:0000184" id="Ser3_AGC_elg" name="Ser3_AGC_elg" reversible="false">
        <annotation>
          <rdf:RDF xmlns:rdf="http://www.w3.org/1999/02/22-rdf-syntax-ns#" xmlns:dcterms="http://purl.org/dc/terms/" xmlns:vCard="http://www.w3.org/2001/vcard-rdf/3.0#" xmlns:vCard4="http://www.w3.org/2006/vcard/ns#" xmlns:bqbiol="http://biomodels.net/biology-qualifiers/" xmlns:bqmodel="http://biomodels.net/model-qualifiers/">
            <rdf:Description rdf:about="#meta_Ser3_AGC_elg">
              <bqbiol:isDescribedBy>
                <rdf:Bag>
                  <rdf:li rdf:resource="http://identifiers.org/pubmed/24082144"/>
                </rdf:Bag>
              </bqbiol:isDescribedBy>
            </rdf:Description>
          </rdf:RDF>
        </annotation>
        <listOfReactants>
          <speciesReference species="EFTu_GTP_Ser3_tRNA" stoichiometry="1" constant="true"/>
        </listOfReactants>
        <listOfProducts>
          <speciesReference species="EFTu_GDP" stoichiometry="1" constant="true"/>
        </listOfProducts>
        <listOfModifiers>
          <modifierSpeciesReference species="Ribo_AGC"/>
        </listOfModifiers>
        <kineticLaw>
          <math xmlns="http://www.w3.org/1998/Math/MathML">
            <apply>
              <times/>
              <ci> cell </ci>
              <apply>
                <ci> CCB_Michaelis_Menten__irr </ci>
                <ci> kcat_ribo </ci>
                <ci> Ribo_AGC </ci>
                <ci> EFTu_GTP_Ser3_tRNA </ci>
                <ci> Km_TC </ci>
              </apply>
            </apply>
          </math>
        </kineticLaw>
      </reaction>
      <reaction metaid="meta_Arg5_AGG_elg" sboTerm="SBO:0000184" id="Arg5_AGG_elg" name="Arg5_AGG_elg" reversible="false">
        <annotation>
          <rdf:RDF xmlns:rdf="http://www.w3.org/1999/02/22-rdf-syntax-ns#" xmlns:dcterms="http://purl.org/dc/terms/" xmlns:vCard="http://www.w3.org/2001/vcard-rdf/3.0#" xmlns:vCard4="http://www.w3.org/2006/vcard/ns#" xmlns:bqbiol="http://biomodels.net/biology-qualifiers/" xmlns:bqmodel="http://biomodels.net/model-qualifiers/">
            <rdf:Description rdf:about="#meta_Arg5_AGG_elg">
              <bqbiol:isDescribedBy>
                <rdf:Bag>
                  <rdf:li rdf:resource="http://identifiers.org/pubmed/24082144"/>
                </rdf:Bag>
              </bqbiol:isDescribedBy>
            </rdf:Description>
          </rdf:RDF>
        </annotation>
        <listOfReactants>
          <speciesReference species="EFTu_GTP_Arg5_tRNA" stoichiometry="1" constant="true"/>
        </listOfReactants>
        <listOfProducts>
          <speciesReference species="EFTu_GDP" stoichiometry="1" constant="true"/>
        </listOfProducts>
        <listOfModifiers>
          <modifierSpeciesReference species="Ribo_AGG"/>
        </listOfModifiers>
        <kineticLaw>
          <math xmlns="http://www.w3.org/1998/Math/MathML">
            <apply>
              <times/>
              <ci> cell </ci>
              <apply>
                <ci> CCB_Michaelis_Menten__irr </ci>
                <ci> kcat_ribo </ci>
                <ci> Ribo_AGG </ci>
                <ci> EFTu_GTP_Arg5_tRNA </ci>
                <ci> Km_TC </ci>
              </apply>
            </apply>
          </math>
        </kineticLaw>
      </reaction>
      <reaction metaid="meta_Ser3_AGU_elg" sboTerm="SBO:0000184" id="Ser3_AGU_elg" name="Ser3_AGU_elg" reversible="false">
        <annotation>
          <rdf:RDF xmlns:rdf="http://www.w3.org/1999/02/22-rdf-syntax-ns#" xmlns:dcterms="http://purl.org/dc/terms/" xmlns:vCard="http://www.w3.org/2001/vcard-rdf/3.0#" xmlns:vCard4="http://www.w3.org/2006/vcard/ns#" xmlns:bqbiol="http://biomodels.net/biology-qualifiers/" xmlns:bqmodel="http://biomodels.net/model-qualifiers/">
            <rdf:Description rdf:about="#meta_Ser3_AGU_elg">
              <bqbiol:isDescribedBy>
                <rdf:Bag>
                  <rdf:li rdf:resource="http://identifiers.org/pubmed/24082144"/>
                </rdf:Bag>
              </bqbiol:isDescribedBy>
            </rdf:Description>
          </rdf:RDF>
        </annotation>
        <listOfReactants>
          <speciesReference species="EFTu_GTP_Ser3_tRNA" stoichiometry="1" constant="true"/>
        </listOfReactants>
        <listOfProducts>
          <speciesReference species="EFTu_GDP" stoichiometry="1" constant="true"/>
        </listOfProducts>
        <listOfModifiers>
          <modifierSpeciesReference species="Ribo_AGU"/>
        </listOfModifiers>
        <kineticLaw>
          <math xmlns="http://www.w3.org/1998/Math/MathML">
            <apply>
              <times/>
              <ci> cell </ci>
              <apply>
                <ci> CCB_Michaelis_Menten__irr </ci>
                <ci> kcat_ribo </ci>
                <ci> Ribo_AGU </ci>
                <ci> EFTu_GTP_Ser3_tRNA </ci>
                <ci> Km_TC </ci>
              </apply>
            </apply>
          </math>
        </kineticLaw>
      </reaction>
      <reaction metaid="meta_Ile2_AUA_elg" sboTerm="SBO:0000184" id="Ile2_AUA_elg" name="Ile2_AUA_elg" reversible="false">
        <annotation>
          <rdf:RDF xmlns:rdf="http://www.w3.org/1999/02/22-rdf-syntax-ns#" xmlns:dcterms="http://purl.org/dc/terms/" xmlns:vCard="http://www.w3.org/2001/vcard-rdf/3.0#" xmlns:vCard4="http://www.w3.org/2006/vcard/ns#" xmlns:bqbiol="http://biomodels.net/biology-qualifiers/" xmlns:bqmodel="http://biomodels.net/model-qualifiers/">
            <rdf:Description rdf:about="#meta_Ile2_AUA_elg">
              <bqbiol:isDescribedBy>
                <rdf:Bag>
                  <rdf:li rdf:resource="http://identifiers.org/pubmed/24082144"/>
                </rdf:Bag>
              </bqbiol:isDescribedBy>
            </rdf:Description>
          </rdf:RDF>
        </annotation>
        <listOfReactants>
          <speciesReference species="EFTu_GTP_Ile2_tRNA" stoichiometry="1" constant="true"/>
        </listOfReactants>
        <listOfProducts>
          <speciesReference species="EFTu_GDP" stoichiometry="1" constant="true"/>
        </listOfProducts>
        <listOfModifiers>
          <modifierSpeciesReference species="Ribo_AUA"/>
        </listOfModifiers>
        <kineticLaw>
          <math xmlns="http://www.w3.org/1998/Math/MathML">
            <apply>
              <times/>
              <ci> cell </ci>
              <apply>
                <ci> CCB_Michaelis_Menten__irr </ci>
                <ci> kcat_ribo </ci>
                <ci> Ribo_AUA </ci>
                <ci> EFTu_GTP_Ile2_tRNA </ci>
                <ci> Km_TC </ci>
              </apply>
            </apply>
          </math>
        </kineticLaw>
      </reaction>
      <reaction metaid="meta_Ile1_AUC_elg" sboTerm="SBO:0000184" id="Ile1_AUC_elg" name="Ile1_AUC_elg" reversible="false">
        <annotation>
          <rdf:RDF xmlns:rdf="http://www.w3.org/1999/02/22-rdf-syntax-ns#" xmlns:dcterms="http://purl.org/dc/terms/" xmlns:vCard="http://www.w3.org/2001/vcard-rdf/3.0#" xmlns:vCard4="http://www.w3.org/2006/vcard/ns#" xmlns:bqbiol="http://biomodels.net/biology-qualifiers/" xmlns:bqmodel="http://biomodels.net/model-qualifiers/">
            <rdf:Description rdf:about="#meta_Ile1_AUC_elg">
              <bqbiol:isDescribedBy>
                <rdf:Bag>
                  <rdf:li rdf:resource="http://identifiers.org/pubmed/24082144"/>
                </rdf:Bag>
              </bqbiol:isDescribedBy>
            </rdf:Description>
          </rdf:RDF>
        </annotation>
        <listOfReactants>
          <speciesReference species="EFTu_GTP_Ile1_tRNA" stoichiometry="1" constant="true"/>
        </listOfReactants>
        <listOfProducts>
          <speciesReference species="EFTu_GDP" stoichiometry="1" constant="true"/>
        </listOfProducts>
        <listOfModifiers>
          <modifierSpeciesReference species="Ribo_AUC"/>
        </listOfModifiers>
        <kineticLaw>
          <math xmlns="http://www.w3.org/1998/Math/MathML">
            <apply>
              <times/>
              <ci> cell </ci>
              <apply>
                <ci> CCB_Michaelis_Menten__irr </ci>
                <ci> kcat_ribo </ci>
                <ci> Ribo_AUC </ci>
                <ci> EFTu_GTP_Ile1_tRNA </ci>
                <ci> Km_TC </ci>
              </apply>
            </apply>
          </math>
        </kineticLaw>
      </reaction>
      <reaction metaid="meta_Met_AUG_elg" sboTerm="SBO:0000184" id="Met_AUG_elg" name="Met_AUG_elg" reversible="false">
        <annotation>
          <rdf:RDF xmlns:rdf="http://www.w3.org/1999/02/22-rdf-syntax-ns#" xmlns:dcterms="http://purl.org/dc/terms/" xmlns:vCard="http://www.w3.org/2001/vcard-rdf/3.0#" xmlns:vCard4="http://www.w3.org/2006/vcard/ns#" xmlns:bqbiol="http://biomodels.net/biology-qualifiers/" xmlns:bqmodel="http://biomodels.net/model-qualifiers/">
[truncated: 233,631 more chars]
