# Supplementary material for: The protein translation machinery is expressed for maximal efficiency in Escherichia coli
Source: Nat Commun. 2020 Oct 16;11:5260. doi: 10.1038/s41467-020-18948-x (PMC7568582; doi:10.1038/s41467-020-18948-x)
Supplement: Supplementary file 8 — Supplementary Data 5 [file 41467_2020_18948_MOESM8_ESM.txt]

$Title Translation model on glucose;

$Ontext
The translation model for E. coli growing on glucose. For other conditions, please modify the codon frequency, growth rate, and protein length.
Reactions, species, and parameters can be found from Supplementary Data 1 and 2.
$Offtext

Sets
*Components and reactions are declared here.
Components "All components" /EFTu,
GDP,
EFTu_GDP,
EFTs,
EFTu_EFTs,
EFTu_GDP_EFTs,
GTP,
EFTu_GTP,
EFTu_GTP_EFTs,
Ala1B_tRNA,
EFTu_GTP_Ala1B_tRNA,
Ala2_tRNA,
EFTu_GTP_Ala2_tRNA,
Arg2_tRNA,
EFTu_GTP_Arg2_tRNA,
Arg3_tRNA,
EFTu_GTP_Arg3_tRNA,
Arg4_tRNA,
EFTu_GTP_Arg4_tRNA,
Arg5_tRNA,
EFTu_GTP_Arg5_tRNA,
Asn_tRNA,
EFTu_GTP_Asn_tRNA,
Asp1_tRNA,
EFTu_GTP_Asp1_tRNA,
Cys_tRNA,
EFTu_GTP_Cys_tRNA,
Gln1_tRNA,
EFTu_GTP_Gln1_tRNA,
Gln2_tRNA,
EFTu_GTP_Gln2_tRNA,
Glu2_tRNA,
EFTu_GTP_Glu2_tRNA,
Gly1_tRNA,
EFTu_GTP_Gly1_tRNA,
Gly2_tRNA,
EFTu_GTP_Gly2_tRNA,
Gly3_tRNA,
EFTu_GTP_Gly3_tRNA,
His_tRNA,
EFTu_GTP_His_tRNA,
Ile1_tRNA,
EFTu_GTP_Ile1_tRNA,
Ile2_tRNA,
EFTu_GTP_Ile2_tRNA,
Leu1_tRNA,
EFTu_GTP_Leu1_tRNA,
Leu3_tRNA,
EFTu_GTP_Leu3_tRNA,
Leu2_tRNA,
EFTu_GTP_Leu2_tRNA,
Leu4_tRNA,
EFTu_GTP_Leu4_tRNA,
Leu5_tRNA,
EFTu_GTP_Leu5_tRNA,
Lys_tRNA,
EFTu_GTP_Lys_tRNA,
Met_tRNA,
EFTu_GTP_Met_tRNA,
Phe_tRNA,
EFTu_GTP_Phe_tRNA,
Pro1_tRNA,
EFTu_GTP_Pro1_tRNA,
Pro3_tRNA,
EFTu_GTP_Pro3_tRNA,
Pro2_tRNA,
EFTu_GTP_Pro2_tRNA,
Ser1_tRNA,
EFTu_GTP_Ser1_tRNA,
Ser2_tRNA,
EFTu_GTP_Ser2_tRNA,
Ser5_tRNA,
EFTu_GTP_Ser5_tRNA,
Ser3_tRNA,
EFTu_GTP_Ser3_tRNA,
Thr13_tRNA,
EFTu_GTP_Thr13_tRNA,
Thr4_tRNA,
EFTu_GTP_Thr4_tRNA,
Thr2_tRNA,
EFTu_GTP_Thr2_tRNA,
Trp_tRNA,
EFTu_GTP_Trp_tRNA,
Tyr12_tRNA,
EFTu_GTP_Tyr12_tRNA,
Val1_tRNA,
EFTu_GTP_Val1_tRNA,
Val2_tRNA,
EFTu_GTP_Val2_tRNA,
Ribo_free,
Ribo_active,
Ribo_GCA,
Ribo_GCG,
Ribo_GCU,
Ribo_GCC,
Ribo_CGC,
Ribo_CGU,
Ribo_CGA,
Ribo_CGG,
Ribo_AGA,
Ribo_AGG,
Ribo_AAC,
Ribo_AAU,
Ribo_GAC,
Ribo_GAU,
Ribo_UGC,
Ribo_UGU,
Ribo_CAA,
Ribo_CAG,
Ribo_GAG,
Ribo_GAA,
Ribo_GGG,
Ribo_GGA,
Ribo_GGU,
Ribo_GGC,
Ribo_CAC,
Ribo_CAU,
Ribo_AUC,
Ribo_AUU,
Ribo_AUA,
Ribo_CUG,
Ribo_CUU,
Ribo_CUC,
Ribo_CUA,
Ribo_UUG,
Ribo_UUA,
Ribo_AAG,
Ribo_AAA,
Ribo_AUG,
Ribo_UUU,
Ribo_UUC,
Ribo_CCG,
Ribo_CCC,
Ribo_CCU,
Ribo_CCA,
Ribo_UCA,
Ribo_UCG,
Ribo_UCU,
Ribo_AGU,
Ribo_AGC,
Ribo_UCC,
Ribo_ACC,
Ribo_ACU,
Ribo_ACG,
Ribo_ACA,
Ribo_UGG,
Ribo_UAU,
Ribo_UAC,
Ribo_GUG,
Ribo_GUA,
Ribo_GUU,
Ribo_GUC,
mRNA/

aRibo(Components)  "All forms of ribosome" /Ribo_active,
Ribo_GCA,
Ribo_GCG,
Ribo_GCU,
Ribo_GCC,
Ribo_CGC,
Ribo_CGU,
Ribo_CGA,
Ribo_CGG,
Ribo_AGA,
Ribo_AGG,
Ribo_AAC,
Ribo_AAU,
Ribo_GAC,
Ribo_GAU,
Ribo_UGC,
Ribo_UGU,
Ribo_CAA,
Ribo_CAG,
Ribo_GAG,
Ribo_GAA,
Ribo_GGG,
Ribo_GGA,
Ribo_GGU,
Ribo_GGC,
Ribo_CAC,
Ribo_CAU,
Ribo_AUC,
Ribo_AUU,
Ribo_AUA,
Ribo_CUG,
Ribo_CUU,
Ribo_CUC,
Ribo_CUA,
Ribo_UUG,
Ribo_UUA,
Ribo_AAG,
Ribo_AAA,
Ribo_AUG,
Ribo_UUU,
Ribo_UUC,
Ribo_CCG,
Ribo_CCC,
Ribo_CCU,
Ribo_CCA,
Ribo_UCA,
Ribo_UCG,
Ribo_UCU,
Ribo_AGU,
Ribo_AGC,
Ribo_UCC,
Ribo_ACC,
Ribo_ACU,
Ribo_ACG,
Ribo_ACA,
Ribo_UGG,
Ribo_UAU,
Ribo_UAC,
Ribo_GUG,
Ribo_GUA,
Ribo_GUU,
Ribo_GUC/
Tu(Components)  "All forms of EF-Tu" /EFTu,
EFTu_GDP,
EFTu_EFTs,
EFTu_GDP_EFTs,
EFTu_GTP,
EFTu_GTP_EFTs,
EFTu_GTP_Ala1B_tRNA,
EFTu_GTP_Ala2_tRNA,
EFTu_GTP_Arg2_tRNA,
EFTu_GTP_Arg3_tRNA,
EFTu_GTP_Arg4_tRNA,
EFTu_GTP_Arg5_tRNA,
EFTu_GTP_Asn_tRNA,
EFTu_GTP_Asp1_tRNA,
EFTu_GTP_Cys_tRNA,
EFTu_GTP_Gln1_tRNA,
EFTu_GTP_Gln2_tRNA,
EFTu_GTP_Glu2_tRNA,
EFTu_GTP_Gly1_tRNA,
EFTu_GTP_Gly2_tRNA,
EFTu_GTP_Gly3_tRNA,
EFTu_GTP_His_tRNA,
EFTu_GTP_Ile1_tRNA,
EFTu_GTP_Ile2_tRNA,
EFTu_GTP_Leu1_tRNA,
EFTu_GTP_Leu3_tRNA,
EFTu_GTP_Leu2_tRNA,
EFTu_GTP_Leu4_tRNA,
EFTu_GTP_Leu5_tRNA,
EFTu_GTP_Lys_tRNA,
EFTu_GTP_Met_tRNA,
EFTu_GTP_Phe_tRNA,
EFTu_GTP_Pro1_tRNA,
EFTu_GTP_Pro3_tRNA,
EFTu_GTP_Pro2_tRNA,
EFTu_GTP_Ser1_tRNA,
EFTu_GTP_Ser2_tRNA,
EFTu_GTP_Ser5_tRNA,
EFTu_GTP_Ser3_tRNA,
EFTu_GTP_Thr13_tRNA,
EFTu_GTP_Thr4_tRNA,
EFTu_GTP_Thr2_tRNA,
EFTu_GTP_Trp_tRNA,
EFTu_GTP_Tyr12_tRNA,
EFTu_GTP_Val1_tRNA,
EFTu_GTP_Val2_tRNA/

ttRNA(Components)  "All forms of tRNA" /Ala1B_tRNA,
EFTu_GTP_Ala1B_tRNA,
Ala2_tRNA,
EFTu_GTP_Ala2_tRNA,
Arg2_tRNA,
EFTu_GTP_Arg2_tRNA,
Arg3_tRNA,
EFTu_GTP_Arg3_tRNA,
Arg4_tRNA,
EFTu_GTP_Arg4_tRNA,
Arg5_tRNA,
EFTu_GTP_Arg5_tRNA,
Asn_tRNA,
EFTu_GTP_Asn_tRNA,
Asp1_tRNA,
EFTu_GTP_Asp1_tRNA,
Cys_tRNA,
EFTu_GTP_Cys_tRNA,
Gln1_tRNA,
EFTu_GTP_Gln1_tRNA,
Gln2_tRNA,
EFTu_GTP_Gln2_tRNA,
Glu2_tRNA,
EFTu_GTP_Glu2_tRNA,
Gly1_tRNA,
EFTu_GTP_Gly1_tRNA,
Gly2_tRNA,
EFTu_GTP_Gly2_tRNA,
Gly3_tRNA,
EFTu_GTP_Gly3_tRNA,
His_tRNA,
EFTu_GTP_His_tRNA,
Ile1_tRNA,
EFTu_GTP_Ile1_tRNA,
Ile2_tRNA,
EFTu_GTP_Ile2_tRNA,
Leu1_tRNA,
EFTu_GTP_Leu1_tRNA,
Leu3_tRNA,
EFTu_GTP_Leu3_tRNA,
Leu2_tRNA,
EFTu_GTP_Leu2_tRNA,
Leu4_tRNA,
EFTu_GTP_Leu4_tRNA,
Leu5_tRNA,
EFTu_GTP_Leu5_tRNA,
Lys_tRNA,
EFTu_GTP_Lys_tRNA,
Met_tRNA,
EFTu_GTP_Met_tRNA,
Phe_tRNA,
EFTu_GTP_Phe_tRNA,
Pro1_tRNA,
EFTu_GTP_Pro1_tRNA,
Pro3_tRNA,
EFTu_GTP_Pro3_tRNA,
Pro2_tRNA,
EFTu_GTP_Pro2_tRNA,
Ser1_tRNA,
EFTu_GTP_Ser1_tRNA,
Ser2_tRNA,
EFTu_GTP_Ser2_tRNA,
Ser5_tRNA,
EFTu_GTP_Ser5_tRNA,
Ser3_tRNA,
EFTu_GTP_Ser3_tRNA,
Thr13_tRNA,
EFTu_GTP_Thr13_tRNA,
Thr4_tRNA,
EFTu_GTP_Thr4_tRNA,
Thr2_tRNA,
EFTu_GTP_Thr2_tRNA,
Trp_tRNA,
EFTu_GTP_Trp_tRNA,
Tyr12_tRNA,
EFTu_GTP_Tyr12_tRNA,
Val1_tRNA,
EFTu_GTP_Val1_tRNA,
Val2_tRNA,
EFTu_GTP_Val2_tRNA/

Ts(Components)  "All forms of EF-Ts" /EFTs, EFTu_EFTs, EFTu_GDP_EFTs, EFTu_GTP_EFTs/

Reactions "All reactions" /TuTs1,
TuTs1rev,
TuTs2,
TuTs2rev,
TuTs3,
TuTs3rev,
TuTs4,
TuTs4rev,
TuTs5,
TuTs5rev,
TuTs6,
TuTs6rev,
TuTs7,
TuTs7rev,
EFTu_Ala1B_Ass,
EFTu_Ala1B_Diss,
EFTu_Ala2_Ass,
EFTu_Ala2_Diss,
EFTu_Arg2_Ass,
EFTu_Arg2_Diss,
EFTu_Arg3_Ass,
EFTu_Arg3_Diss,
EFTu_Arg4_Ass,
EFTu_Arg4_Diss,
EFTu_Arg5_Ass,
EFTu_Arg5_Diss,
EFTu_Asn_Ass,
EFTu_Asn_Diss,
EFTu_Asp1_Ass,
EFTu_Asp1_Diss,
EFTu_Cys_Ass,
EFTu_Cys_Diss,
EFTu_Gln1_Ass,
EFTu_Gln1_Diss,
EFTu_Gln2_Ass,
EFTu_Gln2_Diss,
EFTu_Glu2_Ass,
EFTu_Glu2_Diss,
EFTu_Gly1_Ass,
EFTu_Gly1_Diss,
EFTu_Gly2_Ass,
EFTu_Gly2_Diss,
EFTu_Gly3_Ass,
EFTu_Gly3_Diss,
EFTu_His_Ass,
EFTu_His_Diss,
EFTu_Ile1_Ass,
EFTu_Ile1_Diss,
EFTu_Ile2_Ass,
EFTu_Ile2_Diss,
EFTu_Leu1_Ass,
EFTu_Leu1_Diss,
EFTu_Leu3_Ass,
EFTu_Leu3_Diss,
EFTu_Leu2_Ass,
EFTu_Leu2_Diss,
EFTu_Leu4_Ass,
EFTu_Leu4_Diss,
EFTu_Leu5_Ass,
EFTu_Leu5_Diss,
EFTu_Lys_Ass,
EFTu_Lys_Diss,
EFTu_Met_Ass,
EFTu_Met_Diss,
EFTu_Phe_Ass,
EFTu_Phe_Diss,
EFTu_Pro1_Ass,
EFTu_Pro1_Diss,
EFTu_Pro3_Ass,
EFTu_Pro3_Diss,
EFTu_Pro2_Ass,
EFTu_Pro2_Diss,
EFTu_Ser1_Ass,
EFTu_Ser1_Diss,
EFTu_Ser2_Ass,
EFTu_Ser2_Diss,
EFTu_Ser5_Ass,
EFTu_Ser5_Diss,
EFTu_Ser3_Ass,
EFTu_Ser3_Diss,
EFTu_Thr13_Ass,
EFTu_Thr13_Diss,
EFTu_Thr4_Ass,
EFTu_Thr4_Diss,
EFTu_Thr2_Ass,
EFTu_Thr2_Diss,
EFTu_Trp_Ass,
EFTu_Trp_Diss,
EFTu_Tyr12_Ass,
EFTu_Tyr12_Diss,
EFTu_Val1_Ass,
EFTu_Val1_Diss,
EFTu_Val2_Ass,
EFTu_Val2_Diss,
Transaltion_initiation,
Ribo_GCA_lab,
Ribo_GCG_lab,
Ribo_GCU_lab,
Ribo_GCC_lab,
Ribo_CGC_lab,
Ribo_CGU_lab,
Ribo_CGA_lab,
Ribo_CGG_lab,
Ribo_AGA_lab,
Ribo_AGG_lab,
Ribo_AAC_lab,
Ribo_AAU_lab,
Ribo_GAC_lab,
Ribo_GAU_lab,
Ribo_UGC_lab,
Ribo_UGU_lab,
Ribo_CAA_lab,
Ribo_CAG_lab,
Ribo_GAG_lab,
Ribo_GAA_lab,
Ribo_GGG_lab,
Ribo_GGA_lab,
Ribo_GGU_lab,
Ribo_GGC_lab,
Ribo_CAC_lab,
Ribo_CAU_lab,
Ribo_AUC_lab,
Ribo_AUU_lab,
Ribo_AUA_lab,
Ribo_CUG_lab,
Ribo_CUU_lab,
Ribo_CUC_lab,
Ribo_CUA_lab,
Ribo_UUG_lab,
Ribo_UUA_lab,
Ribo_AAG_lab,
Ribo_AAA_lab,
Ribo_AUG_lab,
Ribo_UUU_lab,
Ribo_UUC_lab,
Ribo_CCG_lab,
Ribo_CCC_lab,
Ribo_CCU_lab,
Ribo_CCA_lab,
Ribo_UCA_lab,
Ribo_UCG_lab,
Ribo_UCU_lab,
Ribo_AGU_lab,
Ribo_AGC_lab,
Ribo_UCC_lab,
Ribo_ACC_lab,
Ribo_ACU_lab,
Ribo_ACG_lab,
Ribo_ACA_lab,
Ribo_UGG_lab,
Ribo_UAU_lab,
Ribo_UAC_lab,
Ribo_GUG_lab,
Ribo_GUA_lab,
Ribo_GUU_lab,
Ribo_GUC_lab,
Ala1B_GCA_elg,
Ala1B_GCG_elg,
Ala1B_GCU_elg,
Ala2_GCC_elg,
Arg2_CGC_elg,
Arg2_CGU_elg,
Arg2_CGA_elg,
Arg3_CGG_elg,
Arg4_AGA_elg,
Arg5_AGG_elg,
Asn_AAC_elg,
Asn_AAU_elg,
Asp1_GAC_elg,
Asp1_GAU_elg,
Cys_UGC_elg,
Cys_UGU_elg,
Gln1_CAA_elg,
Gln2_CAG_elg,
Glu2_GAG_elg,
Glu2_GAA_elg,
Gly2_GGA_elg,
Gly3_GGU_elg,
Gly3_GGC_elg,
His_CAC_elg,
His_CAU_elg,
Ile1_AUC_elg,
Ile1_AUU_elg,
Ile2_AUA_elg,
Leu2_CUU_elg,
Leu2_CUC_elg,
Leu3_CUA_elg,
Leu5_UUA_elg,
Lys_AAG_elg,
Lys_AAA_elg,
Met_AUG_elg,
Phe_UUU_elg,
Phe_UUC_elg,
Pro2_CCC_elg,
Pro3_CCA_elg,
Ser1_UCA_elg,
Ser3_AGU_elg,
Ser3_AGC_elg,
Ser5_UCC_elg,
Thr13_ACC_elg,
Thr4_ACA_elg,
Trp_UGG_elg,
Tyr12_UAU_elg,
Tyr12_UAC_elg,
Val1_GUG_elg,
Val1_GUA_elg,
Val2_GUC_elg,
Gly1_GGG_elg,
Gly2_GGG_elg,
Leu1_CUG_elg,
Leu3_CUG_elg,
Leu4_UUG_elg,
Leu5_UUG_elg,
Pro1_CCG_elg,
Pro3_CCG_elg,
Pro2_CCU_elg,
Pro3_CCU_elg,
Ser1_UCG_elg,
Ser2_UCG_elg,
Ser1_UCU_elg,
Ser5_UCU_elg,
Thr13_ACU_elg,
Thr4_ACU_elg,
Thr2_ACG_elg,
Thr4_ACG_elg,
Val1_GUU_elg,
Val2_GUU_elg,
Translation_termination,
Tu_exchange,
Ts_exchange,
GDP_exchange,
GTP_exchange,
Ribosome_exchange,
mRNA_exchange,
Ala1B_tRNA_exchange,
Ala2_tRNA_exchange,
Arg2_tRNA_exchange,
Arg3_tRNA_exchange,
Arg4_tRNA_exchange,
Arg5_tRNA_exchange,
Asn_tRNA_exchange,
Asp1_tRNA_exchange,
Cys_tRNA_exchange,
Gln1_tRNA_exchange,
Gln2_tRNA_exchange,
Glu2_tRNA_exchange,
Gly1_tRNA_exchange,
Gly2_tRNA_exchange,
Gly3_tRNA_exchange,
His_tRNA_exchange,
Ile1_tRNA_exchange,
Ile2_tRNA_exchange,
Leu1_tRNA_exchange,
Leu3_tRNA_exchange,
Leu2_tRNA_exchange,
Leu4_tRNA_exchange,
Leu5_tRNA_exchange,
Lys_tRNA_exchange,
Met_tRNA_exchange,
Phe_tRNA_exchange,
Pro1_tRNA_exchange,
Pro3_tRNA_exchange,
Pro2_tRNA_exchange,
Ser1_tRNA_exchange,
Ser2_tRNA_exchange,
Ser5_tRNA_exchange,
Ser3_tRNA_exchange,
Thr13_tRNA_exchange,
Thr4_tRNA_exchange,
Thr2_tRNA_exchange,
Trp_tRNA_exchange,
Tyr12_tRNA_exchange,
Val1_tRNA_exchange,
Val2_tRNA_exchange/

Codons '61 condons' /AAA,
AAC,
AAG,
AAU,
ACA,
ACC,
ACG,
ACU,
AGA,
AGC,
AGG,
AGU,
AUA,
AUC,
AUG,
AUU,
CAA,
CAC,
CAG,
CAU,
CCA,
CCC,
CCG,
CCU,
CGA,
CGC,
CGG,
CGU,
CUA,
CUC,
CUG,
CUU,
GAA,
GAC,
GAG,
GAU,
GCA,
GCC,
GCG,
GCU,
GGA,
GGC,
GGG,
GGU,
GUA,
GUC,
GUG,
GUU,
UAC,
UAU,
UCA,
UCC,
UCG,
UCU,
UGC,
UGG,
UGU,
UUA,
UUC,
UUG,
UUU/;

Parameters
*Molecular weight are included here.
Mw(Components) "molecular weight (or other costs) for each component"   /EFTu  43.2895
GDP  0.4432
EFTu_GDP  43.7327
EFTs  30.4274
EFTu_EFTs  73.7169
EFTu_GDP_EFTs  74.1601
GTP  0.5232
EFTu_GTP  43.8127
EFTu_GTP_EFTs  74.2401
Ala1B_tRNA  24.6113
EFTu_GTP_Ala1B_tRNA  68.424
Ala2_tRNA  24.6593
EFTu_GTP_Ala2_tRNA  68.472
Arg2_tRNA  25.0166
EFTu_GTP_Arg2_tRNA  68.8293
Arg3_tRNA  25.0556
EFTu_GTP_Arg3_tRNA  68.8683
Arg4_tRNA  25.0096
EFTu_GTP_Arg4_tRNA  68.8223
Arg5_tRNA  24.2592
EFTu_GTP_Arg5_tRNA  68.0719
Asn_tRNA  24.6113
EFTu_GTP_Asn_tRNA  68.424
Asp1_tRNA  24.9945
EFTu_GTP_Asp1_tRNA  68.8072
Cys_tRNA  23.946
EFTu_GTP_Cys_tRNA  67.7587
Gln1_tRNA  24.2532
EFTu_GTP_Gln1_tRNA  68.0659
Gln2_tRNA  24.2522
EFTu_GTP_Gln2_tRNA  68.0649
Glu2_tRNA  24.5713
EFTu_GTP_Glu2_tRNA  68.384
Gly1_tRNA  23.8369
EFTu_GTP_Gly1_tRNA  67.6496
Gly2_tRNA  24.0561
EFTu_GTP_Gly2_tRNA  67.8688
Gly3_tRNA  24.5993
EFTu_GTP_Gly3_tRNA  68.412
His_tRNA  24.8936
EFTu_GTP_His_tRNA  68.7063
Ile1_tRNA  24.9263
EFTu_GTP_Ile1_tRNA  68.739
Ile2_tRNA  24.6224
EFTu_GTP_Ile2_tRNA  68.4351
Leu1_tRNA  28.2229
EFTu_GTP_Leu1_tRNA  72.0356
Leu3_tRNA  28.2716
EFTu_GTP_Leu3_tRNA  72.0843
Leu2_tRNA  28.2296
EFTu_GTP_Leu2_tRNA  72.0423
Leu4_tRNA  27.6182
EFTu_GTP_Leu4_tRNA  71.4309
Leu5_tRNA  27.6012
EFTu_GTP_Leu5_tRNA  71.4139
Lys_tRNA  24.5704
EFTu_GTP_Lys_tRNA  68.3831
Met_tRNA  24.9236
EFTu_GTP_Met_tRNA  68.7363
Phe_tRNA  24.6964
EFTu_GTP_Phe_tRNA  68.5091
Pro1_tRNA  25.0075
EFTu_GTP_Pro1_tRNA  68.8202
Pro3_tRNA  25.0235
EFTu_GTP_Pro3_tRNA  68.8362
Pro2_tRNA  25.0375
EFTu_GTP_Pro2_tRNA  68.8502
Ser1_tRNA  28.5947
EFTu_GTP_Ser1_tRNA  72.4074
Ser2_tRNA  29.2261
EFTu_GTP_Ser2_tRNA  73.0388
Ser5_tRNA  28.6107
EFTu_GTP_Ser5_tRNA  72.4234
Ser3_tRNA  30.2157
EFTu_GTP_Ser3_tRNA  74.0284
Thr13_tRNA  24.6563
EFTu_GTP_Thr13_tRNA  68.469
Thr4_tRNA  24.5883
EFTu_GTP_Thr4_tRNA  68.401
Thr2_tRNA  24.6053
EFTu_GTP_Thr2_tRNA  68.418
Trp_tRNA  24.7124
EFTu_GTP_Trp_tRNA  68.5251
Tyr12_tRNA  27.5229
EFTu_GTP_Tyr12_tRNA  71.3356
Val1_tRNA  24.6463
EFTu_GTP_Val1_tRNA  68.459
Val2_tRNA  24.964
EFTu_GTP_Val2_tRNA  68.7767
Ribo_free  2306.967
Ribo_active  2306.967
Ribo_GCA  2306.967
Ribo_GCG  2306.967
Ribo_GCU  2306.967
Ribo_GCC  2306.967
Ribo_CGC  2306.967
Ribo_CGU  2306.967
Ribo_CGA  2306.967
Ribo_CGG  2306.967
Ribo_AGA  2306.967
Ribo_AGG  2306.967
Ribo_AAC  2306.967
Ribo_AAU  2306.967
Ribo_GAC  2306.967
Ribo_GAU  2306.967
Ribo_UGC  2306.967
Ribo_UGU  2306.967
Ribo_CAA  2306.967
Ribo_CAG  2306.967
Ribo_GAG  2306.967
Ribo_GAA  2306.967
Ribo_GGG  2306.967
Ribo_GGA  2306.967
Ribo_GGU  2306.967
Ribo_GGC  2306.967
Ribo_CAC  2306.967
Ribo_CAU  2306.967
Ribo_AUC  2306.967
Ribo_AUU  2306.967
Ribo_AUA  2306.967
Ribo_CUG  2306.967
Ribo_CUU  2306.967
Ribo_CUC  2306.967
Ribo_CUA  2306.967
Ribo_UUG  2306.967
Ribo_UUA  2306.967
Ribo_AAG  2306.967
Ribo_AAA  2306.967
Ribo_AUG  2306.967
Ribo_UUU  2306.967
Ribo_UUC  2306.967
Ribo_CCG  2306.967
Ribo_CCC  2306.967
Ribo_CCU  2306.967
Ribo_CCA  2306.967
Ribo_UCA  2306.967
Ribo_UCG  2306.967
Ribo_UCU  2306.967
Ribo_AGU  2306.967
Ribo_AGC  2306.967
Ribo_UCC  2306.967
Ribo_ACC  2306.967
Ribo_ACU  2306.967
Ribo_ACG  2306.967
Ribo_ACA  2306.967
Ribo_UGG  2306.967
Ribo_UAU  2306.967
Ribo_UAC  2306.967
Ribo_GUG  2306.967
Ribo_GUA  2306.967
Ribo_GUU  2306.967
Ribo_GUC  2306.967
mRNA  283.6390582/

Stom(Components, Reactions) "sto matrix" /EFTu  .TuTs1   -1,
EFTu  .TuTs1rev   1,
EFTu  .TuTs2   -1,
EFTu  .TuTs2rev   1,
EFTu  .TuTs5   -1,
EFTu  .TuTs5rev   1,
EFTu  .Tu_exchange   1,
GDP  .TuTs1   -1,
GDP  .TuTs1rev   1,
GDP  .TuTs4   -1,
GDP  .TuTs4rev   1,
GDP  .GDP_exchange   -1,
EFTu_GDP  .TuTs1   1,
EFTu_GDP  .TuTs1rev   -1,
EFTu_GDP  .TuTs3   -1,
EFTu_GDP  .TuTs3rev   1,
EFTu_GDP  .Ala1B_GCA_elg   1,
EFTu_GDP  .Ala1B_GCG_elg   1,
EFTu_GDP  .Ala1B_GCU_elg   1,
EFTu_GDP  .Ala2_GCC_elg   1,
EFTu_GDP  .Arg2_CGC_elg   1,
EFTu_GDP  .Arg2_CGU_elg   1,
EFTu_GDP  .Arg2_CGA_elg   1,
EFTu_GDP  .Arg3_CGG_elg   1,
EFTu_GDP  .Arg4_AGA_elg   1,
EFTu_GDP  .Arg5_AGG_elg   1,
EFTu_GDP  .Asn_AAC_elg   1,
EFTu_GDP  .Asn_AAU_elg   1,
EFTu_GDP  .Asp1_GAC_elg   1,
EFTu_GDP  .Asp1_GAU_elg   1,
EFTu_GDP  .Cys_UGC_elg   1,
EFTu_GDP  .Cys_UGU_elg   1,
EFTu_GDP  .Gln1_CAA_elg   1,
EFTu_GDP  .Gln2_CAG_elg   1,
EFTu_GDP  .Glu2_GAG_elg   1,
EFTu_GDP  .Glu2_GAA_elg   1,
EFTu_GDP  .Gly2_GGA_elg   1,
EFTu_GDP  .Gly3_GGU_elg   1,
EFTu_GDP  .Gly3_GGC_elg   1,
EFTu_GDP  .His_CAC_elg   1,
EFTu_GDP  .His_CAU_elg   1,
EFTu_GDP  .Ile1_AUC_elg   1,
EFTu_GDP  .Ile1_AUU_elg   1,
EFTu_GDP  .Ile2_AUA_elg   1,
EFTu_GDP  .Leu2_CUU_elg   1,
EFTu_GDP  .Leu2_CUC_elg   1,
EFTu_GDP  .Leu3_CUA_elg   1,
EFTu_GDP  .Leu5_UUA_elg   1,
EFTu_GDP  .Lys_AAG_elg   1,
EFTu_GDP  .Lys_AAA_elg   1,
EFTu_GDP  .Met_AUG_elg   1,
EFTu_GDP  .Phe_UUU_elg   1,
EFTu_GDP  .Phe_UUC_elg   1,
EFTu_GDP  .Pro2_CCC_elg   1,
EFTu_GDP  .Pro3_CCA_elg   1,
EFTu_GDP  .Ser1_UCA_elg   1,
EFTu_GDP  .Ser3_AGU_elg   1,
EFTu_GDP  .Ser3_AGC_elg   1,
EFTu_GDP  .Ser5_UCC_elg   1,
EFTu_GDP  .Thr13_ACC_elg   1,
EFTu_GDP  .Thr4_ACA_elg   1,
EFTu_GDP  .Trp_UGG_elg   1,
EFTu_GDP  .Tyr12_UAU_elg   1,
EFTu_GDP  .Tyr12_UAC_elg   1,
EFTu_GDP  .Val1_GUG_elg   1,
EFTu_GDP  .Val1_GUA_elg   1,
EFTu_GDP  .Val2_GUC_elg   1,
EFTu_GDP  .Gly1_GGG_elg   1,
EFTu_GDP  .Gly2_GGG_elg   1,
EFTu_GDP  .Leu1_CUG_elg   1,
EFTu_GDP  .Leu3_CUG_elg   1,
EFTu_GDP  .Leu4_UUG_elg   1,
EFTu_GDP  .Leu5_UUG_elg   1,
EFTu_GDP  .Pro1_CCG_elg   1,
EFTu_GDP  .Pro3_CCG_elg   1,
EFTu_GDP  .Pro2_CCU_elg   1,
EFTu_GDP  .Pro3_CCU_elg   1,
EFTu_GDP  .Ser1_UCG_elg   1,
EFTu_GDP  .Ser2_UCG_elg   1,
EFTu_GDP  .Ser1_UCU_elg   1,
EFTu_GDP  .Ser5_UCU_elg   1,
EFTu_GDP  .Thr13_ACU_elg   1,
EFTu_GDP  .Thr4_ACU_elg   1,
EFTu_GDP  .Thr2_ACG_elg   1,
EFTu_GDP  .Thr4_ACG_elg   1,
EFTu_GDP  .Val1_GUU_elg   1,
EFTu_GDP  .Val2_GUU_elg   1,
EFTs  .TuTs2   -1,
EFTs  .TuTs2rev   1,
EFTs  .TuTs3   -1,
EFTs  .TuTs3rev   1,
EFTs  .TuTs6   -1,
EFTs  .TuTs6rev   1,
EFTs  .Ts_exchange   1,
EFTu_EFTs  .TuTs2   1,
EFTu_EFTs  .TuTs2rev   -1,
EFTu_EFTs  .TuTs4   -1,
EFTu_EFTs  .TuTs4rev   1,
EFTu_EFTs  .TuTs7   -1,
EFTu_EFTs  .TuTs7rev   1,
EFTu_GDP_EFTs  .TuTs3   1,
EFTu_GDP_EFTs  .TuTs3rev   -1,
EFTu_GDP_EFTs  .TuTs4   1,
EFTu_GDP_EFTs  .TuTs4rev   -1,
GTP  .TuTs5   -1,
GTP  .TuTs5rev   1,
GTP  .TuTs7   -1,
GTP  .TuTs7rev   1,
GTP  .GTP_exchange   1,
EFTu_GTP  .TuTs5   1,
EFTu_GTP  .TuTs5rev   -1,
EFTu_GTP  .TuTs6   -1,
EFTu_GTP  .TuTs6rev   1,
EFTu_GTP  .EFTu_Ala1B_Ass   -1,
EFTu_GTP  .EFTu_Ala1B_Diss   1,
EFTu_GTP  .EFTu_Ala2_Ass   -1,
EFTu_GTP  .EFTu_Ala2_Diss   1,
EFTu_GTP  .EFTu_Arg2_Ass   -1,
EFTu_GTP  .EFTu_Arg2_Diss   1,
EFTu_GTP  .EFTu_Arg3_Ass   -1,
EFTu_GTP  .EFTu_Arg3_Diss   1,
EFTu_GTP  .EFTu_Arg4_Ass   -1,
EFTu_GTP  .EFTu_Arg4_Diss   1,
EFTu_GTP  .EFTu_Arg5_Ass   -1,
EFTu_GTP  .EFTu_Arg5_Diss   1,
EFTu_GTP  .EFTu_Asn_Ass   -1,
EFTu_GTP  .EFTu_Asn_Diss   1,
EFTu_GTP  .EFTu_Asp1_Ass   -1,
EFTu_GTP  .EFTu_Asp1_Diss   1,
EFTu_GTP  .EFTu_Cys_Ass   -1,
EFTu_GTP  .EFTu_Cys_Diss   1,
EFTu_GTP  .EFTu_Gln1_Ass   -1,
EFTu_GTP  .EFTu_Gln1_Diss   1,
EFTu_GTP  .EFTu_Gln2_Ass   -1,
EFTu_GTP  .EFTu_Gln2_Diss   1,
EFTu_GTP  .EFTu_Glu2_Ass   -1,
EFTu_GTP  .EFTu_Glu2_Diss   1,
EFTu_GTP  .EFTu_Gly1_Ass   -1,
EFTu_GTP  .EFTu_Gly1_Diss   1,
EFTu_GTP  .EFTu_Gly2_Ass   -1,
EFTu_GTP  .EFTu_Gly2_Diss   1,
EFTu_GTP  .EFTu_Gly3_Ass   -1,
EFTu_GTP  .EFTu_Gly3_Diss   1,
EFTu_GTP  .EFTu_His_Ass   -1,
EFTu_GTP  .EFTu_His_Diss   1,
EFTu_GTP  .EFTu_Ile1_Ass   -1,
EFTu_GTP  .EFTu_Ile1_Diss   1,
EFTu_GTP  .EFTu_Ile2_Ass   -1,
EFTu_GTP  .EFTu_Ile2_Diss   1,
EFTu_GTP  .EFTu_Leu1_Ass   -1,
EFTu_GTP  .EFTu_Leu1_Diss   1,
EFTu_GTP  .EFTu_Leu3_Ass   -1,
EFTu_GTP  .EFTu_Leu3_Diss   1,
EFTu_GTP  .EFTu_Leu2_Ass   -1,
EFTu_GTP  .EFTu_Leu2_Diss   1,
EFTu_GTP  .EFTu_Leu4_Ass   -1,
EFTu_GTP  .EFTu_Leu4_Diss   1,
EFTu_GTP  .EFTu_Leu5_Ass   -1,
EFTu_GTP  .EFTu_Leu5_Diss   1,
EFTu_GTP  .EFTu_Lys_Ass   -1,
EFTu_GTP  .EFTu_Lys_Diss   1,
EFTu_GTP  .EFTu_Met_Ass   -1,
EFTu_GTP  .EFTu_Met_Diss   1,
EFTu_GTP  .EFTu_Phe_Ass   -1,
EFTu_GTP  .EFTu_Phe_Diss   1,
EFTu_GTP  .EFTu_Pro1_Ass   -1,
EFTu_GTP  .EFTu_Pro1_Diss   1,
EFTu_GTP  .EFTu_Pro3_Ass   -1,
EFTu_GTP  .EFTu_Pro3_Diss   1,
EFTu_GTP  .EFTu_Pro2_Ass   -1,
EFTu_GTP  .EFTu_Pro2_Diss   1,
EFTu_GTP  .EFTu_Ser1_Ass   -1,
EFTu_GTP  .EFTu_Ser1_Diss   1,
EFTu_GTP  .EFTu_Ser2_Ass   -1,
EFTu_GTP  .EFTu_Ser2_Diss   1,
EFTu_GTP  .EFTu_Ser5_Ass   -1,
EFTu_GTP  .EFTu_Ser5_Diss   1,
EFTu_GTP  .EFTu_Ser3_Ass   -1,
EFTu_GTP  .EFTu_Ser3_Diss   1,
EFTu_GTP  .EFTu_Thr13_Ass   -1,
EFTu_GTP  .EFTu_Thr13_Diss   1,
EFTu_GTP  .EFTu_Thr4_Ass   -1,
EFTu_GTP  .EFTu_Thr4_Diss   1,
EFTu_GTP  .EFTu_Thr2_Ass   -1,
EFTu_GTP  .EFTu_Thr2_Diss   1,
EFTu_GTP  .EFTu_Trp_Ass   -1,
EFTu_GTP  .EFTu_Trp_Diss   1,
EFTu_GTP  .EFTu_Tyr12_Ass   -1,
EFTu_GTP  .EFTu_Tyr12_Diss   1,
EFTu_GTP  .EFTu_Val1_Ass   -1,
EFTu_GTP  .EFTu_Val1_Diss   1,
EFTu_GTP  .EFTu_Val2_Ass   -1,
EFTu_GTP  .EFTu_Val2_Diss   1,
EFTu_GTP_EFTs  .TuTs6   1,
EFTu_GTP_EFTs  .TuTs6rev   -1,
EFTu_GTP_EFTs  .TuTs7   1,
EFTu_GTP_EFTs  .TuTs7rev   -1,
Ala1B_tRNA  .EFTu_Ala1B_Ass   -1,
Ala1B_tRNA  .EFTu_Ala1B_Diss   1,
Ala1B_tRNA  .Ala1B_tRNA_exchange   1,
EFTu_GTP_Ala1B_tRNA  .EFTu_Ala1B_Ass   1,
EFTu_GTP_Ala1B_tRNA  .EFTu_Ala1B_Diss   -1,
EFTu_GTP_Ala1B_tRNA  .Ala1B_GCA_elg   -1,
EFTu_GTP_Ala1B_tRNA  .Ala1B_GCG_elg   -1,
EFTu_GTP_Ala1B_tRNA  .Ala1B_GCU_elg   -1,
Ala2_tRNA  .EFTu_Ala2_Ass   -1,
Ala2_tRNA  .EFTu_Ala2_Diss   1,
Ala2_tRNA  .Ala2_tRNA_exchange   1,
EFTu_GTP_Ala2_tRNA  .EFTu_Ala2_Ass   1,
EFTu_GTP_Ala2_tRNA  .EFTu_Ala2_Diss   -1,
EFTu_GTP_Ala2_tRNA  .Ala2_GCC_elg   -1,
Arg2_tRNA  .EFTu_Arg2_Ass   -1,
Arg2_tRNA  .EFTu_Arg2_Diss   1,
Arg2_tRNA  .Arg2_tRNA_exchange   1,
EFTu_GTP_Arg2_tRNA  .EFTu_Arg2_Ass   1,
EFTu_GTP_Arg2_tRNA  .EFTu_Arg2_Diss   -1,
EFTu_GTP_Arg2_tRNA  .Arg2_CGC_elg   -1,
EFTu_GTP_Arg2_tRNA  .Arg2_CGU_elg   -1,
EFTu_GTP_Arg2_tRNA  .Arg2_CGA_elg   -1,
Arg3_tRNA  .EFTu_Arg3_Ass   -1,
Arg3_tRNA  .EFTu_Arg3_Diss   1,
Arg3_tRNA  .Arg3_tRNA_exchange   1,
EFTu_GTP_Arg3_tRNA  .EFTu_Arg3_Ass   1,
EFTu_GTP_Arg3_tRNA  .EFTu_Arg3_Diss   -1,
EFTu_GTP_Arg3_tRNA  .Arg3_CGG_elg   -1,
Arg4_tRNA  .EFTu_Arg4_Ass   -1,
Arg4_tRNA  .EFTu_Arg4_Diss   1,
Arg4_tRNA  .Arg4_tRNA_exchange   1,
EFTu_GTP_Arg4_tRNA  .EFTu_Arg4_Ass   1,
EFTu_GTP_Arg4_tRNA  .EFTu_Arg4_Diss   -1,
EFTu_GTP_Arg4_tRNA  .Arg4_AGA_elg   -1,
Arg5_tRNA  .EFTu_Arg5_Ass   -1,
Arg5_tRNA  .EFTu_Arg5_Diss   1,
Arg5_tRNA  .Arg5_tRNA_exchange   1,
EFTu_GTP_Arg5_tRNA  .EFTu_Arg5_Ass   1,
EFTu_GTP_Arg5_tRNA  .EFTu_Arg5_Diss   -1,
EFTu_GTP_Arg5_tRNA  .Arg5_AGG_elg   -1,
Asn_tRNA  .EFTu_Asn_Ass   -1,
Asn_tRNA  .EFTu_Asn_Diss   1,
Asn_tRNA  .Asn_tRNA_exchange   1,
EFTu_GTP_Asn_tRNA  .EFTu_Asn_Ass   1,
EFTu_GTP_Asn_tRNA  .EFTu_Asn_Diss   -1,
EFTu_GTP_Asn_tRNA  .Asn_AAC_elg   -1,
EFTu_GTP_Asn_tRNA  .Asn_AAU_elg   -1,
Asp1_tRNA  .EFTu_Asp1_Ass   -1,
Asp1_tRNA  .EFTu_Asp1_Diss   1,
Asp1_tRNA  .Asp1_tRNA_exchange   1,
EFTu_GTP_Asp1_tRNA  .EFTu_Asp1_Ass   1,
EFTu_GTP_Asp1_tRNA  .EFTu_Asp1_Diss   -1,
EFTu_GTP_Asp1_tRNA  .Asp1_GAC_elg   -1,
EFTu_GTP_Asp1_tRNA  .Asp1_GAU_elg   -1,
Cys_tRNA  .EFTu_Cys_Ass   -1,
Cys_tRNA  .EFTu_Cys_Diss   1,
Cys_tRNA  .Cys_tRNA_exchange   1,
EFTu_GTP_Cys_tRNA  .EFTu_Cys_Ass   1,
EFTu_GTP_Cys_tRNA  .EFTu_Cys_Diss   -1,
EFTu_GTP_Cys_tRNA  .Cys_UGC_elg   -1,
EFTu_GTP_Cys_tRNA  .Cys_UGU_elg   -1,
Gln1_tRNA  .EFTu_Gln1_Ass   -1,
Gln1_tRNA  .EFTu_Gln1_Diss   1,
Gln1_tRNA  .Gln1_tRNA_exchange   1,
EFTu_GTP_Gln1_tRNA  .EFTu_Gln1_Ass   1,
EFTu_GTP_Gln1_tRNA  .EFTu_Gln1_Diss   -1,
EFTu_GTP_Gln1_tRNA  .Gln1_CAA_elg   -1,
Gln2_tRNA  .EFTu_Gln2_Ass   -1,
Gln2_tRNA  .EFTu_Gln2_Diss   1,
Gln2_tRNA  .Gln2_tRNA_exchange   1,
EFTu_GTP_Gln2_tRNA  .EFTu_Gln2_Ass   1,
EFTu_GTP_Gln2_tRNA  .EFTu_Gln2_Diss   -1,
EFTu_GTP_Gln2_tRNA  .Gln2_CAG_elg   -1,
Glu2_tRNA  .EFTu_Glu2_Ass   -1,
Glu2_tRNA  .EFTu_Glu2_Diss   1,
Glu2_tRNA  .Glu2_tRNA_exchange   1,
EFTu_GTP_Glu2_tRNA  .EFTu_Glu2_Ass   1,
EFTu_GTP_Glu2_tRNA  .EFTu_Glu2_Diss   -1,
EFTu_GTP_Glu2_tRNA  .Glu2_GAG_elg   -1,
EFTu_GTP_Glu2_tRNA  .Glu2_GAA_elg   -1,
Gly1_tRNA  .EFTu_Gly1_Ass   -1,
Gly1_tRNA  .EFTu_Gly1_Diss   1,
Gly1_tRNA  .Gly1_tRNA_exchange   1,
EFTu_GTP_Gly1_tRNA  .EFTu_Gly1_Ass   1,
EFTu_GTP_Gly1_tRNA  .EFTu_Gly1_Diss   -1,
EFTu_GTP_Gly1_tRNA  .Gly1_GGG_elg   -1,
Gly2_tRNA  .EFTu_Gly2_Ass   -1,
Gly2_tRNA  .EFTu_Gly2_Diss   1,
Gly2_tRNA  .Gly2_tRNA_exchange   1,
EFTu_GTP_Gly2_tRNA  .EFTu_Gly2_Ass   1,
EFTu_GTP_Gly2_tRNA  .EFTu_Gly2_Diss   -1,
EFTu_GTP_Gly2_tRNA  .Gly2_GGA_elg   -1,
EFTu_GTP_Gly2_tRNA  .Gly2_GGG_elg   -1,
Gly3_tRNA  .EFTu_Gly3_Ass   -1,
Gly3_tRNA  .EFTu_Gly3_Diss   1,
Gly3_tRNA  .Gly3_tRNA_exchange   1,
EFTu_GTP_Gly3_tRNA  .EFTu_Gly3_Ass   1,
EFTu_GTP_Gly3_tRNA  .EFTu_Gly3_Diss   -1,
EFTu_GTP_Gly3_tRNA  .Gly3_GGU_elg   -1,
EFTu_GTP_Gly3_tRNA  .Gly3_GGC_elg   -1,
His_tRNA  .EFTu_His_Ass   -1,
His_tRNA  .EFTu_His_Diss   1,
His_tRNA  .His_tRNA_exchange   1,
EFTu_GTP_His_tRNA  .EFTu_His_Ass   1,
EFTu_GTP_His_tRNA  .EFTu_His_Diss   -1,
EFTu_GTP_His_tRNA  .His_CAC_elg   -1,
EFTu_GTP_His_tRNA  .His_CAU_elg   -1,
Ile1_tRNA  .EFTu_Ile1_Ass   -1,
Ile1_tRNA  .EFTu_Ile1_Diss   1,
Ile1_tRNA  .Ile1_tRNA_exchange   1,
EFTu_GTP_Ile1_tRNA  .EFTu_Ile1_Ass   1,
EFTu_GTP_Ile1_tRNA  .EFTu_Ile1_Diss   -1,
EFTu_GTP_Ile1_tRNA  .Ile1_AUC_elg   -1,
EFTu_GTP_Ile1_tRNA  .Ile1_AUU_elg   -1,
Ile2_tRNA  .EFTu_Ile2_Ass   -1,
Ile2_tRNA  .EFTu_Ile2_Diss   1,
Ile2_tRNA  .Ile2_tRNA_exchange   1,
EFTu_GTP_Ile2_tRNA  .EFTu_Ile2_Ass   1,
EFTu_GTP_Ile2_tRNA  .EFTu_Ile2_Diss   -1,
EFTu_GTP_Ile2_tRNA  .Ile2_AUA_elg   -1,
Leu1_tRNA  .EFTu_Leu1_Ass   -1,
Leu1_tRNA  .EFTu_Leu1_Diss   1,
Leu1_tRNA  .Leu1_tRNA_exchange   1,
EFTu_GTP_Leu1_tRNA  .EFTu_Leu1_Ass   1,
EFTu_GTP_Leu1_tRNA  .EFTu_Leu1_Diss   -1,
EFTu_GTP_Leu1_tRNA  .Leu1_CUG_elg   -1,
Leu3_tRNA  .EFTu_Leu3_Ass   -1,
Leu3_tRNA  .EFTu_Leu3_Diss   1,
Leu3_tRNA  .Leu3_tRNA_exchange   1,
EFTu_GTP_Leu3_tRNA  .EFTu_Leu3_Ass   1,
EFTu_GTP_Leu3_tRNA  .EFTu_Leu3_Diss   -1,
EFTu_GTP_Leu3_tRNA  .Leu3_CUA_elg   -1,
EFTu_GTP_Leu3_tRNA  .Leu3_CUG_elg   -1,
Leu2_tRNA  .EFTu_Leu2_Ass   -1,
Leu2_tRNA  .EFTu_Leu2_Diss   1,
Leu2_tRNA  .Leu2_tRNA_exchange   1,
EFTu_GTP_Leu2_tRNA  .EFTu_Leu2_Ass   1,
EFTu_GTP_Leu2_tRNA  .EFTu_Leu2_Diss   -1,
EFTu_GTP_Leu2_tRNA  .Leu2_CUU_elg   -1,
EFTu_GTP_Leu2_tRNA  .Leu2_CUC_elg   -1,
Leu4_tRNA  .EFTu_Leu4_Ass   -1,
Leu4_tRNA  .EFTu_Leu4_Diss   1,
Leu4_tRNA  .Leu4_tRNA_exchange   1,
EFTu_GTP_Leu4_tRNA  .EFTu_Leu4_Ass   1,
EFTu_GTP_Leu4_tRNA  .EFTu_Leu4_Diss   -1,
EFTu_GTP_Leu4_tRNA  .Leu4_UUG_elg   -1,
Leu5_tRNA  .EFTu_Leu5_Ass   -1,
Leu5_tRNA  .EFTu_Leu5_Diss   1,
Leu5_tRNA  .Leu5_tRNA_exchange   1,
EFTu_GTP_Leu5_tRNA  .EFTu_Leu5_Ass   1,
EFTu_GTP_Leu5_tRNA  .EFTu_Leu5_Diss   -1,
EFTu_GTP_Leu5_tRNA  .Leu5_UUA_elg   -1,
EFTu_GTP_Leu5_tRNA  .Leu5_UUG_elg   -1,
Lys_tRNA  .EFTu_Lys_Ass   -1,
Lys_tRNA  .EFTu_Lys_Diss   1,
Lys_tRNA  .Lys_tRNA_exchange   1,
EFTu_GTP_Lys_tRNA  .EFTu_Lys_Ass   1,
EFTu_GTP_Lys_tRNA  .EFTu_Lys_Diss   -1,
EFTu_GTP_Lys_tRNA  .Lys_AAG_elg   -1,
EFTu_GTP_Lys_tRNA  .Lys_AAA_elg   -1,
Met_tRNA  .EFTu_Met_Ass   -1,
Met_tRNA  .EFTu_Met_Diss   1,
Met_tRNA  .Met_tRNA_exchange   1,
EFTu_GTP_Met_tRNA  .EFTu_Met_Ass   1,
EFTu_GTP_Met_tRNA  .EFTu_Met_Diss   -1,
EFTu_GTP_Met_tRNA  .Met_AUG_elg   -1,
Phe_tRNA  .EFTu_Phe_Ass   -1,
Phe_tRNA  .EFTu_Phe_Diss   1,
Phe_tRNA  .Phe_tRNA_exchange   1,
EFTu_GTP_Phe_tRNA  .EFTu_Phe_Ass   1,
EFTu_GTP_Phe_tRNA  .EFTu_Phe_Diss   -1,
EFTu_GTP_Phe_tRNA  .Phe_UUU_elg   -1,
EFTu_GTP_Phe_tRNA  .Phe_UUC_elg   -1,
Pro1_tRNA  .EFTu_Pro1_Ass   -1,
Pro1_tRNA  .EFTu_Pro1_Diss   1,
Pro1_tRNA  .Pro1_tRNA_exchange   1,
EFTu_GTP_Pro1_tRNA  .EFTu_Pro1_Ass   1,
EFTu_GTP_Pro1_tRNA  .EFTu_Pro1_Diss   -1,
EFTu_GTP_Pro1_tRNA  .Pro1_CCG_elg   -1,
Pro3_tRNA  .EFTu_Pro3_Ass   -1,
Pro3_tRNA  .EFTu_Pro3_Diss   1,
Pro3_tRNA  .Pro3_tRNA_exchange   1,
EFTu_GTP_Pro3_tRNA  .EFTu_Pro3_Ass   1,
EFTu_GTP_Pro3_tRNA  .EFTu_Pro3_Diss   -1,
EFTu_GTP_Pro3_tRNA  .Pro3_CCA_elg   -1,
EFTu_GTP_Pro3_tRNA  .Pro3_CCG_elg   -1,
EFTu_GTP_Pro3_tRNA  .Pro3_CCU_elg   -1,
Pro2_tRNA  .EFTu_Pro2_Ass   -1,
Pro2_tRNA  .EFTu_Pro2_Diss   1,
Pro2_tRNA  .Pro2_tRNA_exchange   1,
EFTu_GTP_Pro2_tRNA  .EFTu_Pro2_Ass   1,
EFTu_GTP_Pro2_tRNA  .EFTu_Pro2_Diss   -1,
EFTu_GTP_Pro2_tRNA  .Pro2_CCC_elg   -1,
EFTu_GTP_Pro2_tRNA  .Pro2_CCU_elg   -1,
Ser1_tRNA  .EFTu_Ser1_Ass   -1,
Ser1_tRNA  .EFTu_Ser1_Diss   1,
Ser1_tRNA  .Ser1_tRNA_exchange   1,
EFTu_GTP_Ser1_tRNA  .EFTu_Ser1_Ass   1,
EFTu_GTP_Ser1_tRNA  .EFTu_Ser1_Diss   -1,
EFTu_GTP_Ser1_tRNA  .Ser1_UCA_elg   -1,
EFTu_GTP_Ser1_tRNA  .Ser1_UCG_elg   -1,
EFTu_GTP_Ser1_tRNA  .Ser1_UCU_elg   -1,
Ser2_tRNA  .EFTu_Ser2_Ass   -1,
Ser2_tRNA  .EFTu_Ser2_Diss   1,
Ser2_tRNA  .Ser2_tRNA_exchange   1,
EFTu_GTP_Ser2_tRNA  .EFTu_Ser2_Ass   1,
EFTu_GTP_Ser2_tRNA  .EFTu_Ser2_Diss   -1,
EFTu_GTP_Ser2_tRNA  .Ser2_UCG_elg   -1,
Ser5_tRNA  .EFTu_Ser5_Ass   -1,
Ser5_tRNA  .EFTu_Ser5_Diss   1,
Ser5_tRNA  .Ser5_tRNA_exchange   1,
EFTu_GTP_Ser5_tRNA  .EFTu_Ser5_Ass   1,
EFTu_GTP_Ser5_tRNA  .EFTu_Ser5_Diss   -1,
EFTu_GTP_Ser5_tRNA  .Ser5_UCC_elg   -1,
EFTu_GTP_Ser5_tRNA  .Ser5_UCU_elg   -1,
Ser3_tRNA  .EFTu_Ser3_Ass   -1,
Ser3_tRNA  .EFTu_Ser3_Diss   1,
Ser3_tRNA  .Ser3_tRNA_exchange   1,
EFTu_GTP_Ser3_tRNA  .EFTu_Ser3_Ass   1,
EFTu_GTP_Ser3_tRNA  .EFTu_Ser3_Diss   -1,
EFTu_GTP_Ser3_tRNA  .Ser3_AGU_elg   -1,
EFTu_GTP_Ser3_tRNA  .Ser3_AGC_elg   -1,
Thr13_tRNA  .EFTu_Thr13_Ass   -1,
Thr13_tRNA  .EFTu_Thr13_Diss   1,
Thr13_tRNA  .Thr13_tRNA_exchange   1,
EFTu_GTP_Thr13_tRNA  .EFTu_Thr13_Ass   1,
EFTu_GTP_Thr13_tRNA  .EFTu_Thr13_Diss   -1,
EFTu_GTP_Thr13_tRNA  .Thr13_ACC_elg   -1,
EFTu_GTP_Thr13_tRNA  .Thr13_ACU_elg   -1,
Thr4_tRNA  .EFTu_Thr4_Ass   -1,
Thr4_tRNA  .EFTu_Thr4_Diss   1,
Thr4_tRNA  .Thr4_tRNA_exchange   1,
EFTu_GTP_Thr4_tRNA  .EFTu_Thr4_Ass   1,
EFTu_GTP_Thr4_tRNA  .EFTu_Thr4_Diss   -1,
EFTu_GTP_Thr4_tRNA  .Thr4_ACA_elg   -1,
EFTu_GTP_Thr4_tRNA  .Thr4_ACU_elg   -1,
EFTu_GTP_Thr4_tRNA  .Thr4_ACG_elg   -1,
Thr2_tRNA  .EFTu_Thr2_Ass   -1,
Thr2_tRNA  .EFTu_Thr2_Diss   1,
Thr2_tRNA  .Thr2_tRNA_exchange   1,
EFTu_GTP_Thr2_tRNA  .EFTu_Thr2_Ass   1,
EFTu_GTP_Thr2_tRNA  .EFTu_Thr2_Diss   -1,
EFTu_GTP_Thr2_tRNA  .Thr2_ACG_elg   -1,
Trp_tRNA  .EFTu_Trp_Ass   -1,
Trp_tRNA  .EFTu_Trp_Diss   1,
Trp_tRNA  .Trp_tRNA_exchange   1,
EFTu_GTP_Trp_tRNA  .EFTu_Trp_Ass   1,
EFTu_GTP_Trp_tRNA  .EFTu_Trp_Diss   -1,
EFTu_GTP_Trp_tRNA  .Trp_UGG_elg   -1,
Tyr12_tRNA  .EFTu_Tyr12_Ass   -1,
Tyr12_tRNA  .EFTu_Tyr12_Diss   1,
Tyr12_tRNA  .Tyr12_tRNA_exchange   1,
EFTu_GTP_Tyr12_tRNA  .EFTu_Tyr12_Ass   1,
EFTu_GTP_Tyr12_tRNA  .EFTu_Tyr12_Diss   -1,
EFTu_GTP_Tyr12_tRNA  .Tyr12_UAU_elg   -1,
EFTu_GTP_Tyr12_tRNA  .Tyr12_UAC_elg   -1,
Val1_tRNA  .EFTu_Val1_Ass   -1,
Val1_tRNA  .EFTu_Val1_Diss   1,
Val1_tRNA  .Val1_tRNA_exchange   1,
EFTu_GTP_Val1_tRNA  .EFTu_Val1_Ass   1,
EFTu_GTP_Val1_tRNA  .EFTu_Val1_Diss   -1,
EFTu_GTP_Val1_tRNA  .Val1_GUG_elg   -1,
EFTu_GTP_Val1_tRNA  .Val1_GUA_elg   -1,
EFTu_GTP_Val1_tRNA  .Val1_GUU_elg   -1,
Val2_tRNA  .EFTu_Val2_Ass   -1,
Val2_tRNA  .EFTu_Val2_Diss   1,
Val2_tRNA  .Val2_tRNA_exchange   1,
EFTu_GTP_Val2_tRNA  .EFTu_Val2_Ass   1,
EFTu_GTP_Val2_tRNA  .EFTu_Val2_Diss   -1,
EFTu_GTP_Val2_tRNA  .Val2_GUC_elg   -1,
EFTu_GTP_Val2_tRNA  .Val2_GUU_elg   -1,
Ribo_free  .Transaltion_initiation   -1,
Ribo_free  .Translation_termination   1,
Ribo_free  .Ribosome_exchange   1,
Ribo_active  .Transaltion_initiation   1,
Ribo_active  .Ribo_GCA_lab   -1,
Ribo_active  .Ribo_GCG_lab   -1,
Ribo_active  .Ribo_GCU_lab   -1,
Ribo_active  .Ribo_GCC_lab   -1,
Ribo_active  .Ribo_CGC_lab   -1,
Ribo_active  .Ribo_CGU_lab   -1,
Ribo_active  .Ribo_CGA_lab   -1,
Ribo_active  .Ribo_CGG_lab   -1,
Ribo_active  .Ribo_AGA_lab   -1,
Ribo_active  .Ribo_AGG_lab   -1,
Ribo_active  .Ribo_AAC_lab   -1,
Ribo_active  .Ribo_AAU_lab   -1,
Ribo_active  .Ribo_GAC_lab   -1,
Ribo_active  .Ribo_GAU_lab   -1,
Ribo_active  .Ribo_UGC_lab   -1,
Ribo_active  .Ribo_UGU_lab   -1,
Ribo_active  .Ribo_CAA_lab   -1,
Ribo_active  .Ribo_CAG_lab   -1,
Ribo_active  .Ribo_GAG_lab   -1,
Ribo_active  .Ribo_GAA_lab   -1,
Ribo_active  .Ribo_GGG_lab   -1,
Ribo_active  .Ribo_GGA_lab   -1,
Ribo_active  .Ribo_GGU_lab   -1,
Ribo_active  .Ribo_GGC_lab   -1,
Ribo_active  .Ribo_CAC_lab   -1,
Ribo_active  .Ribo_CAU_lab   -1,
Ribo_active  .Ribo_AUC_lab   -1,
Ribo_active  .Ribo_AUU_lab   -1,
Ribo_active  .Ribo_AUA_lab   -1,
Ribo_active  .Ribo_CUG_lab   -1,
Ribo_active  .Ribo_CUU_lab   -1,
Ribo_active  .Ribo_CUC_lab   -1,
Ribo_active  .Ribo_CUA_lab   -1,
Ribo_active  .Ribo_UUG_lab   -1,
Ribo_active  .Ribo_UUA_lab   -1,
Ribo_active  .Ribo_AAG_lab   -1,
Ribo_active  .Ribo_AAA_lab   -1,
Ribo_active  .Ribo_AUG_lab   -1,
Ribo_active  .Ribo_UUU_lab   -1,
Ribo_active  .Ribo_UUC_lab   -1,
Ribo_active  .Ribo_CCG_lab   -1,
Ribo_active  .Ribo_CCC_lab   -1,
Ribo_active  .Ribo_CCU_lab   -1,
Ribo_active  .Ribo_CCA_lab   -1,
Ribo_active  .Ribo_UCA_lab   -1,
Ribo_active  .Ribo_UCG_lab   -1,
Ribo_active  .Ribo_UCU_lab   -1,
Ribo_active  .Ribo_AGU_lab   -1,
Ribo_active  .Ribo_AGC_lab   -1,
Ribo_active  .Ribo_UCC_lab   -1,
Ribo_active  .Ribo_ACC_lab   -1,
Ribo_active  .Ribo_ACU_lab   -1,
Ribo_active  .Ribo_ACG_lab   -1,
Ribo_active  .Ribo_ACA_lab   -1,
Ribo_active  .Ribo_UGG_lab   -1,
Ribo_active  .Ribo_UAU_lab   -1,
Ribo_active  .Ribo_UAC_lab   -1,
Ribo_active  .Ribo_GUG_lab   -1,
Ribo_active  .Ribo_GUA_lab   -1,
Ribo_active  .Ribo_GUU_lab   -1,
Ribo_active  .Ribo_GUC_lab   -1,
Ribo_active  .Ala1B_GCA_elg   1,
Ribo_active  .Ala1B_GCG_elg   1,
Ribo_active  .Ala1B_GCU_elg   1,
Ribo_active  .Ala2_GCC_elg   1,
Ribo_active  .Arg2_CGC_elg   1,
Ribo_active  .Arg2_CGU_elg   1,
Ribo_active  .Arg2_CGA_elg   1,
Ribo_active  .Arg3_CGG_elg   1,
Ribo_active  .Arg4_AGA_elg   1,
Ribo_active  .Arg5_AGG_elg   1,
Ribo_active  .Asn_AAC_elg   1,
Ribo_active  .Asn_AAU_elg   1,
Ribo_active  .Asp1_GAC_elg   1,
Ribo_active  .Asp1_GAU_elg   1,
Ribo_active  .Cys_UGC_elg   1,
Ribo_active  .Cys_UGU_elg   1,
Ribo_active  .Gln1_CAA_elg   1,
Ribo_active  .Gln2_CAG_elg   1,
Ribo_active  .Glu2_GAG_elg   1,
Ribo_active  .Glu2_GAA_elg   1,
Ribo_active  .Gly2_GGA_elg   1,
Ribo_active  .Gly3_GGU_elg   1,
Ribo_active  .Gly3_GGC_elg   1,
Ribo_active  .His_CAC_elg   1,
Ribo_active  .His_CAU_elg   1,
Ribo_active  .Ile1_AUC_elg   1,
Ribo_active  .Ile1_AUU_elg   1,
Ribo_active  .Ile2_AUA_elg   1,
Ribo_active  .Leu2_CUU_elg   1,
Ribo_active  .Leu2_CUC_elg   1,
Ribo_active  .Leu3_CUA_elg   1,
Ribo_active  .Leu5_UUA_elg   1,
Ribo_active  .Lys_AAG_elg   1,
Ribo_active  .Lys_AAA_elg   1,
Ribo_active  .Met_AUG_elg   1,
Ribo_active  .Phe_UUU_elg   1,
Ribo_active  .Phe_UUC_elg   1,
Ribo_active  .Pro2_CCC_elg   1,
Ribo_active  .Pro3_CCA_elg   1,
Ribo_active  .Ser1_UCA_elg   1,
Ribo_active  .Ser3_AGU_elg   1,
Ribo_active  .Ser3_AGC_elg   1,
Ribo_active  .Ser5_UCC_elg   1,
Ribo_active  .Thr13_ACC_elg   1,
Ribo_active  .Thr4_ACA_elg   1,
Ribo_active  .Trp_UGG_elg   1,
Ribo_active  .Tyr12_UAU_elg   1,
Ribo_active  .Tyr12_UAC_elg   1,
Ribo_active  .Val1_GUG_elg   1,
Ribo_active  .Val1_GUA_elg   1,
Ribo_active  .Val2_GUC_elg   1,
Ribo_active  .Gly1_GGG_elg   1,
Ribo_active  .Gly2_GGG_elg   1,
Ribo_active  .Leu1_CUG_elg   1,
Ribo_active  .Leu3_CUG_elg   1,
Ribo_active  .Leu4_UUG_elg   1,
Ribo_active  .Leu5_UUG_elg   1,
Ribo_active  .Pro1_CCG_elg   1,
Ribo_active  .Pro3_CCG_elg   1,
Ribo_active  .Pro2_CCU_elg   1,
Ribo_active  .Pro3_CCU_elg   1,
Ribo_active  .Ser1_UCG_elg   1,
Ribo_active  .Ser2_UCG_elg   1,
Ribo_active  .Ser1_UCU_elg   1,
Ribo_active  .Ser5_UCU_elg   1,
Ribo_active  .Thr13_ACU_elg   1,
Ribo_active  .Thr4_ACU_elg   1,
Ribo_active  .Thr2_ACG_elg   1,
Ribo_active  .Thr4_ACG_elg   1,
Ribo_active  .Val1_GUU_elg   1,
Ribo_active  .Val2_GUU_elg   1,
Ribo_active  .Translation_termination   -1,
Ribo_GCA  .Ribo_GCA_lab   1,
Ribo_GCA  .Ala1B_GCA_elg   -1,
Ribo_GCG  .Ribo_GCG_lab   1,
Ribo_GCG  .Ala1B_GCG_elg   -1,
Ribo_GCU  .Ribo_GCU_lab   1,
Ribo_GCU  .Ala1B_GCU_elg   -1,
Ribo_GCC  .Ribo_GCC_lab   1,
Ribo_GCC  .Ala2_GCC_elg   -1,
Ribo_CGC  .Ribo_CGC_lab   1,
Ribo_CGC  .Arg2_CGC_elg   -1,
Ribo_CGU  .Ribo_CGU_lab   1,
Ribo_CGU  .Arg2_CGU_elg   -1,
Ribo_CGA  .Ribo_CGA_lab   1,
Ribo_CGA  .Arg2_CGA_elg   -1,
Ribo_CGG  .Ribo_CGG_lab   1,
Ribo_CGG  .Arg3_CGG_elg   -1,
Ribo_AGA  .Ribo_AGA_lab   1,
Ribo_AGA  .Arg4_AGA_elg   -1,
Ribo_AGG  .Ribo_AGG_lab   1,
Ribo_AGG  .Arg5_AGG_elg   -1,
Ribo_AAC  .Ribo_AAC_lab   1,
Ribo_AAC  .Asn_AAC_elg   -1,
Ribo_AAU  .Ribo_AAU_lab   1,
Ribo_AAU  .Asn_AAU_elg   -1,
Ribo_GAC  .Ribo_GAC_lab   1,
Ribo_GAC  .Asp1_GAC_elg   -1,
Ribo_GAU  .Ribo_GAU_lab   1,
Ribo_GAU  .Asp1_GAU_elg   -1,
Ribo_UGC  .Ribo_UGC_lab   1,
Ribo_UGC  .Cys_UGC_elg   -1,
Ribo_UGU  .Ribo_UGU_lab   1,
Ribo_UGU  .Cys_UGU_elg   -1,
Ribo_CAA  .Ribo_CAA_lab   1,
Ribo_CAA  .Gln1_CAA_elg   -1,
Ribo_CAG  .Ribo_CAG_lab   1,
Ribo_CAG  .Gln2_CAG_elg   -1,
Ribo_GAG  .Ribo_GAG_lab   1,
Ribo_GAG  .Glu2_GAG_elg   -1,
Ribo_GAA  .Ribo_GAA_lab   1,
Ribo_GAA  .Glu2_GAA_elg   -1,
Ribo_GGG  .Ribo_GGG_lab   1,
Ribo_GGG  .Gly1_GGG_elg   -1,
Ribo_GGG  .Gly2_GGG_elg   -1,
Ribo_GGA  .Ribo_GGA_lab   1,
Ribo_GGA  .Gly2_GGA_elg   -1,
Ribo_GGU  .Ribo_GGU_lab   1,
Ribo_GGU  .Gly3_GGU_elg   -1,
Ribo_GGC  .Ribo_GGC_lab   1,
Ribo_GGC  .Gly3_GGC_elg   -1,
Ribo_CAC  .Ribo_CAC_lab   1,
Ribo_CAC  .His_CAC_elg   -1,
Ribo_CAU  .Ribo_CAU_lab   1,
Ribo_CAU  .His_CAU_elg   -1,
Ribo_AUC  .Ribo_AUC_lab   1,
Ribo_AUC  .Ile1_AUC_elg   -1,
Ribo_AUU  .Ribo_AUU_lab   1,
Ribo_AUU  .Ile1_AUU_elg   -1,
Ribo_AUA  .Ribo_AUA_lab   1,
Ribo_AUA  .Ile2_AUA_elg   -1,
Ribo_CUG  .Ribo_CUG_lab   1,
Ribo_CUG  .Leu1_CUG_elg   -1,
Ribo_CUG  .Leu3_CUG_elg   -1,
Ribo_CUU  .Ribo_CUU_lab   1,
Ribo_CUU  .Leu2_CUU_elg   -1,
Ribo_CUC  .Ribo_CUC_lab   1,
Ribo_CUC  .Leu2_CUC_elg   -1,
Ribo_CUA  .Ribo_CUA_lab   1,
Ribo_CUA  .Leu3_CUA_elg   -1,
Ribo_UUG  .Ribo_UUG_lab   1,
Ribo_UUG  .Leu4_UUG_elg   -1,
Ribo_UUG  .Leu5_UUG_elg   -1,
Ribo_UUA  .Ribo_UUA_lab   1,
Ribo_UUA  .Leu5_UUA_elg   -1,
Ribo_AAG  .Ribo_AAG_lab   1,
Ribo_AAG  .Lys_AAG_elg   -1,
Ribo_AAA  .Ribo_AAA_lab   1,
Ribo_AAA  .Lys_AAA_elg   -1,
Ribo_AUG  .Ribo_AUG_lab   1,
Ribo_AUG  .Met_AUG_elg   -1,
Ribo_UUU  .Ribo_UUU_lab   1,
Ribo_UUU  .Phe_UUU_elg   -1,
Ribo_UUC  .Ribo_UUC_lab   1,
Ribo_UUC  .Phe_UUC_elg   -1,
Ribo_CCG  .Ribo_CCG_lab   1,
Ribo_CCG  .Pro1_CCG_elg   -1,
Ribo_CCG  .Pro3_CCG_elg   -1,
Ribo_CCC  .Ribo_CCC_lab   1,
Ribo_CCC  .Pro2_CCC_elg   -1,
Ribo_CCU  .Ribo_CCU_lab   1,
Ribo_CCU  .Pro2_CCU_elg   -1,
Ribo_CCU  .Pro3_CCU_elg   -1,
Ribo_CCA  .Ribo_CCA_lab   1,
Ribo_CCA  .Pro3_CCA_elg   -1,
Ribo_UCA  .Ribo_UCA_lab   1,
Ribo_UCA  .Ser1_UCA_elg   -1,
Ribo_UCG  .Ribo_UCG_lab   1,
Ribo_UCG  .Ser1_UCG_elg   -1,
Ribo_UCG  .Ser2_UCG_elg   -1,
Ribo_UCU  .Ribo_UCU_lab   1,
Ribo_UCU  .Ser1_UCU_elg   -1,
Ribo_UCU  .Ser5_UCU_elg   -1,
Ribo_AGU  .Ribo_AGU_lab   1,
Ribo_AGU  .Ser3_AGU_elg   -1,
Ribo_AGC  .Ribo_AGC_lab   1,
Ribo_AGC  .Ser3_AGC_elg   -1,
Ribo_UCC  .Ribo_UCC_lab   1,
Ribo_UCC  .Ser5_UCC_elg   -1,
Ribo_ACC  .Ribo_ACC_lab   1,
Ribo_ACC  .Thr13_ACC_elg   -1,
Ribo_ACU  .Ribo_ACU_lab   1,
Ribo_ACU  .Thr13_ACU_elg   -1,
Ribo_ACU  .Thr4_ACU_elg   -1,
Ribo_ACG  .Ribo_ACG_lab   1,
Ribo_ACG  .Thr2_ACG_elg   -1,
Ribo_ACG  .Thr4_ACG_elg   -1,
Ribo_ACA  .Ribo_ACA_lab   1,
Ribo_ACA  .Thr4_ACA_elg   -1,
Ribo_UGG  .Ribo_UGG_lab   1,
Ribo_UGG  .Trp_UGG_elg   -1,
Ribo_UAU  .Ribo_UAU_lab   1,
Ribo_UAU  .Tyr12_UAU_elg   -1,
Ribo_UAC  .Ribo_UAC_lab   1,
Ribo_UAC  .Tyr12_UAC_elg   -1,
Ribo_GUG  .Ribo_GUG_lab   1,
Ribo_GUG  .Val1_GUG_elg   -1,
Ribo_GUA  .Ribo_GUA_lab   1,
Ribo_GUA  .Val1_GUA_elg   -1,
Ribo_GUU  .Ribo_GUU_lab   1,
Ribo_GUU  .Val1_GUU_elg   -1,
Ribo_GUU  .Val2_GUU_elg   -1,
Ribo_GUC  .Ribo_GUC_lab   1,
Ribo_GUC  .Val2_GUC_elg   -1,
mRNA  .mRNA_exchange   1/

*Codon frequency on glucose, used to calc codon synrate.
Freq(Codons) "codon frequency, used to calc codon synrate" /AAA  0.05098386
AAC  0.03040876
AAG  0.01369535
AAU  0.0086491
ACA  0.00305478
ACC  0.02947356
ACG  0.00650212
ACU  0.01741083
AGA  0.00039932
AGC  0.0115648
AGG  0.00012733
AGU  0.0030604
AUA  0.00074287
AUC  0.03837492
AUG  0.0218801
AUU  0.02093797
CAA  0.00855604
CAC  0.01314745
CAG  0.02927297
CAU  0.00665119
CCA  0.00636829
CCC  0.00159263
CCG  0.02785118
CCU  0.00431787
CGA  0.00062773
CGC  0.01767119
CGG  0.00091152
CGU  0.032044
CUA  0.00118233
CUC  0.00572651
CUG  0.06363492
CUU  0.00523885
GAA  0.05480852
GAC  0.03221581
GAG  0.01740205
GAU  0.02733016
GCA  0.02477818
GCC  0.01626666
GCG  0.0286959
GCU  0.03230176
GGA  0.00278038
GGC  0.03667982
GGG  0.0042539
GGU  0.0402864
GUA  0.01729045
GUC  0.00983748
GUG  0.01925997
GUU  0.0344674
UAC  0.01657841
UAU  0.00978494
UCA  0.00297
UCC  0.01164007
UCG  0.00362584
UCU  0.01542333
UGC  0.00462071
UGG  0.00849274
UGU  0.00288603
UUA  0.00423858
UUC  0.02245898
UUG  0.00518656
UUU  0.01137822/;

POSITIVE VARIABLES
concentration (Components)     "concentration of component relative to intracellular volume"
flux (Reactions)     "rate of reactions";

VARIABLES
totdensity   "the density of TM"
totaribo  "concentration of total ribosome"
tottu   "concentration of total tu"
totts   "concentration of total ts"
tottrna   "concentration of total trna";

Scalar
pcon 'Protein concentration (micromolar), used to calc codon syn rate' /5101.955015/
km_elg 'km for elongation' /3/
kcat_elg 'kcat for elongation' /22/
gr_h  'growth rate per hour (h-1), to calc gr' /0.58/
plen  'The average length of protein' /263.0917579/;

Equations
*reactions with kinetics constraints e.g. MM or mass action
gtpcon    "free gtp concentration"
gdpcon    "free gdp concentration"

termination_rate   "termination rate"

Synrate_GCA   "codon translation rate"
Synrate_GCG   "codon translation rate"
Synrate_GCU   "codon translation rate"
Synrate_GCC   "codon translation rate"
Synrate_CGC   "codon translation rate"
Synrate_CGU   "codon translation rate"
Synrate_CGA   "codon translation rate"
Synrate_CGG   "codon translation rate"
Synrate_AGA   "codon translation rate"
Synrate_AGG   "codon translation rate"
Synrate_AAC   "codon translation rate"
Synrate_AAU   "codon translation rate"
Synrate_GAC   "codon translation rate"
Synrate_GAU   "codon translation rate"
Synrate_UGC   "codon translation rate"
Synrate_UGU   "codon translation rate"
Synrate_CAA   "codon translation rate"
Synrate_CAG   "codon translation rate"
Synrate_GAG   "codon translation rate"
Synrate_GAA   "codon translation rate"
Synrate_GGA   "codon translation rate"
Synrate_GGU   "codon translation rate"
Synrate_GGC   "codon translation rate"
Synrate_CAC   "codon translation rate"
Synrate_CAU   "codon translation rate"
Synrate_AUC   "codon translation rate"
Synrate_AUU   "codon translation rate"
Synrate_AUA   "codon translation rate"
Synrate_CUU   "codon translation rate"
Synrate_CUC   "codon translation rate"
Synrate_CUA   "codon translation rate"
Synrate_UUA   "codon translation rate"
Synrate_AAG   "codon translation rate"
Synrate_AAA   "codon translation rate"
Synrate_AUG   "codon translation rate"
Synrate_UUU   "codon translation rate"
Synrate_UUC   "codon translation rate"
Synrate_CCC   "codon translation rate"
Synrate_CCA   "codon translation rate"
Synrate_UCA   "codon translation rate"
Synrate_AGU   "codon translation rate"
Synrate_AGC   "codon translation rate"
Synrate_UCC   "codon translation rate"
Synrate_ACC   "codon translation rate"
Synrate_ACA   "codon translation rate"
Synrate_UGG   "codon translation rate"
Synrate_UAU   "codon translation rate"
Synrate_UAC   "codon translation rate"
Synrate_GUG   "codon translation rate"
Synrate_GUA   "codon translation rate"
Synrate_GUC   "codon translation rate"
Synrate_GGG   "codon translation rate"
Synrate_CUG   "codon translation rate"
Synrate_UUG   "codon translation rate"
Synrate_CCG   "codon translation rate"
Synrate_CCU   "codon translation rate"
Synrate_UCG   "codon translation rate"
Synrate_UCU   "codon translation rate"
Synrate_ACU   "codon translation rate"
Synrate_ACG   "codon translation rate"
Synrate_GUU   "codon translation rate"

flux_TuTs1    "flux (equation) name"
flux_TuTs1rev    "flux (equation) name"
flux_TuTs2    "flux (equation) name"
flux_TuTs2rev    "flux (equation) name"
flux_TuTs3    "flux (equation) name"
flux_TuTs3rev    "flux (equation) name"
flux_TuTs4    "flux (equation) name"
flux_TuTs4rev    "flux (equation) name"
flux_TuTs5    "flux (equation) name"
flux_TuTs5rev    "flux (equation) name"
flux_TuTs6    "flux (equation) name"
flux_TuTs6rev    "flux (equation) name"
flux_TuTs7    "flux (equation) name"
flux_TuTs7rev    "flux (equation) name"
flux_EFTu_Ala1B_Ass    "flux (equation) name"
flux_EFTu_Ala1B_Diss    "flux (equation) name"
flux_EFTu_Ala2_Ass    "flux (equation) name"
flux_EFTu_Ala2_Diss    "flux (equation) name"
flux_EFTu_Arg2_Ass    "flux (equation) name"
flux_EFTu_Arg2_Diss    "flux (equation) name"
flux_EFTu_Arg3_Ass    "flux (equation) name"
flux_EFTu_Arg3_Diss    "flux (equation) name"
flux_EFTu_Arg4_Ass    "flux (equation) name"
flux_EFTu_Arg4_Diss    "flux (equation) name"
flux_EFTu_Arg5_Ass    "flux (equation) name"
flux_EFTu_Arg5_Diss    "flux (equation) name"
flux_EFTu_Asn_Ass    "flux (equation) name"
flux_EFTu_Asn_Diss    "flux (equation) name"
flux_EFTu_Asp1_Ass    "flux (equation) name"
flux_EFTu_Asp1_Diss    "flux (equation) name"
flux_EFTu_Cys_Ass    "flux (equation) name"
flux_EFTu_Cys_Diss    "flux (equation) name"
flux_EFTu_Gln1_Ass    "flux (equation) name"
flux_EFTu_Gln1_Diss    "flux (equation) name"
flux_EFTu_Gln2_Ass    "flux (equation) name"
flux_EFTu_Gln2_Diss    "flux (equation) name"
flux_EFTu_Glu2_Ass    "flux (equation) name"
flux_EFTu_Glu2_Diss    "flux (equation) name"
flux_EFTu_Gly1_Ass    "flux (equation) name"
flux_EFTu_Gly1_Diss    "flux (equation) name"
flux_EFTu_Gly2_Ass    "flux (equation) name"
flux_EFTu_Gly2_Diss    "flux (equation) name"
flux_EFTu_Gly3_Ass    "flux (equation) name"
flux_EFTu_Gly3_Diss    "flux (equation) name"
flux_EFTu_His_Ass    "flux (equation) name"
flux_EFTu_His_Diss    "flux (equation) name"
flux_EFTu_Ile1_Ass    "flux (equation) name"
flux_EFTu_Ile1_Diss    "flux (equation) name"
flux_EFTu_Ile2_Ass    "flux (equation) name"
flux_EFTu_Ile2_Diss    "flux (equation) name"
flux_EFTu_Leu1_Ass    "flux (equation) name"
flux_EFTu_Leu1_Diss    "flux (equation) name"
flux_EFTu_Leu3_Ass    "flux (equation) name"
flux_EFTu_Leu3_Diss    "flux (equation) name"
flux_EFTu_Leu2_Ass    "flux (equation) name"
flux_EFTu_Leu2_Diss    "flux (equation) name"
flux_EFTu_Leu4_Ass    "flux (equation) name"
flux_EFTu_Leu4_Diss    "flux (equation) name"
flux_EFTu_Leu5_Ass    "flux (equation) name"
flux_EFTu_Leu5_Diss    "flux (equation) name"
flux_EFTu_Lys_Ass    "flux (equation) name"
flux_EFTu_Lys_Diss    "flux (equation) name"
flux_EFTu_Met_Ass    "flux (equation) name"
flux_EFTu_Met_Diss    "flux (equation) name"
flux_EFTu_Phe_Ass    "flux (equation) name"
flux_EFTu_Phe_Diss    "flux (equation) name"
flux_EFTu_Pro1_Ass    "flux (equation) name"
flux_EFTu_Pro1_Diss    "flux (equation) name"
flux_EFTu_Pro3_Ass    "flux (equation) name"
flux_EFTu_Pro3_Diss    "flux (equation) name"
flux_EFTu_Pro2_Ass    "flux (equation) name"
flux_EFTu_Pro2_Diss    "flux (equation) name"
flux_EFTu_Ser1_Ass    "flux (equation) name"
flux_EFTu_Ser1_Diss    "flux (equation) name"
flux_EFTu_Ser2_Ass    "flux (equation) name"
flux_EFTu_Ser2_Diss    "flux (equation) name"
flux_EFTu_Ser5_Ass    "flux (equation) name"
flux_EFTu_Ser5_Diss    "flux (equation) name"
flux_EFTu_Ser3_Ass    "flux (equation) name"
flux_EFTu_Ser3_Diss    "flux (equation) name"
flux_EFTu_Thr13_Ass    "flux (equation) name"
flux_EFTu_Thr13_Diss    "flux (equation) name"
flux_EFTu_Thr4_Ass    "flux (equation) name"
flux_EFTu_Thr4_Diss    "flux (equation) name"
flux_EFTu_Thr2_Ass    "flux (equation) name"
flux_EFTu_Thr2_Diss    "flux (equation) name"
flux_EFTu_Trp_Ass    "flux (equation) name"
flux_EFTu_Trp_Diss    "flux (equation) name"
flux_EFTu_Tyr12_Ass    "flux (equation) name"
flux_EFTu_Tyr12_Diss    "flux (equation) name"
flux_EFTu_Val1_Ass    "flux (equation) name"
flux_EFTu_Val1_Diss    "flux (equation) name"
flux_EFTu_Val2_Ass    "flux (equation) name"
flux_EFTu_Val2_Diss    "flux (equation) name"
flux_Transaltion_initiation    "flux (equation) name"
flux_Ala1B_GCA_elg    "flux (equation) name"
flux_Ala1B_GCG_elg    "flux (equation) name"
flux_Ala1B_GCU_elg    "flux (equation) name"
flux_Ala2_GCC_elg    "flux (equation) name"
flux_Arg2_CGC_elg    "flux (equation) name"
flux_Arg2_CGU_elg    "flux (equation) name"
flux_Arg2_CGA_elg    "flux (equation) name"
flux_Arg3_CGG_elg    "flux (equation) name"
flux_Arg4_AGA_elg    "flux (equation) name"
flux_Arg5_AGG_elg    "flux (equation) name"
flux_Asn_AAC_elg    "flux (equation) name"
flux_Asn_AAU_elg    "flux (equation) name"
flux_Asp1_GAC_elg    "flux (equation) name"
flux_Asp1_GAU_elg    "flux (equation) name"
flux_Cys_UGC_elg    "flux (equation) name"
flux_Cys_UGU_elg    "flux (equation) name"
flux_Gln1_CAA_elg    "flux (equation) name"
flux_Gln2_CAG_elg    "flux (equation) name"
flux_Glu2_GAG_elg    "flux (equation) name"
flux_Glu2_GAA_elg    "flux (equation) name"
flux_Gly2_GGA_elg    "flux (equation) name"
flux_Gly3_GGU_elg    "flux (equation) name"
flux_Gly3_GGC_elg    "flux (equation) name"
flux_His_CAC_elg    "flux (equation) name"
flux_His_CAU_elg    "flux (equation) name"
flux_Ile1_AUC_elg    "flux (equation) name"
flux_Ile1_AUU_elg    "flux (equation) name"
flux_Ile2_AUA_elg    "flux (equation) name"
flux_Leu2_CUU_elg    "flux (equation) name"
flux_Leu2_CUC_elg    "flux (equation) name"
flux_Leu3_CUA_elg    "flux (equation) name"
flux_Leu5_UUA_elg    "flux (equation) name"
flux_Lys_AAG_elg    "flux (equation) name"
flux_Lys_AAA_elg    "flux (equation) name"
flux_Met_AUG_elg    "flux (equation) name"
flux_Phe_UUU_elg    "flux (equation) name"
flux_Phe_UUC_elg    "flux (equation) name"
flux_Pro2_CCC_elg    "flux (equation) name"
flux_Pro3_CCA_elg    "flux (equation) name"
flux_Ser1_UCA_elg    "flux (equation) name"
flux_Ser3_AGU_elg    "flux (equation) name"
flux_Ser3_AGC_elg    "flux (equation) name"
flux_Ser5_UCC_elg    "flux (equation) name"
flux_Thr13_ACC_elg    "flux (equation) name"
flux_Thr4_ACA_elg    "flux (equation) name"
flux_Trp_UGG_elg    "flux (equation) name"
flux_Tyr12_UAU_elg    "flux (equation) name"
flux_Tyr12_UAC_elg    "flux (equation) name"
flux_Val1_GUG_elg    "flux (equation) name"
flux_Val1_GUA_elg    "flux (equation) name"
flux_Val2_GUC_elg    "flux (equation) name"
flux_Gly1_GGG_elg    "flux (equation) name"
flux_Gly2_GGG_elg    "flux (equation) name"
flux_Leu1_CUG_elg    "flux (equation) name"
flux_Leu3_CUG_elg    "flux (equation) name"
flux_Leu4_UUG_elg    "flux (equation) name"
flux_Leu5_UUG_elg    "flux (equation) name"
flux_Pro1_CCG_elg    "flux (equation) name"
flux_Pro3_CCG_elg    "flux (equation) name"
flux_Pro2_CCU_elg    "flux (equation) name"
flux_Pro3_CCU_elg    "flux (equation) name"
flux_Ser1_UCG_elg    "flux (equation) name"
flux_Ser2_UCG_elg    "flux (equation) name"
flux_Ser1_UCU_elg    "flux (equation) name"
flux_Ser5_UCU_elg    "flux (equation) name"
flux_Thr13_ACU_elg    "flux (equation) name"
flux_Thr4_ACU_elg    "flux (equation) name"
flux_Thr2_ACG_elg    "flux (equation) name"
flux_Thr4_ACG_elg    "flux (equation) name"
flux_Val1_GUU_elg    "flux (equation) name"
flux_Val2_GUU_elg    "flux (equation) name"

totaribo_eq   "total active ribosome concentration"
tottu_eq   "total tu concentration"
totts_eq   "total ts concentration"
tottrna_eq   "total tRNA concentration"
totdensity_eq   "total density of translation machinery, the objective"
cmpbals(Components) "steady state of all components";

gtpcon..  concentration("GTP") =e= 4900;
gdpcon..  concentration("GDP") =e= 680;
termination_rate.. flux("Translation_termination") =e= pcon*gr_h/3600;

flux_TuTs1..  flux("TuTs1") =e= 2*concentration("EFTu")*concentration("GDP");
flux_TuTs1rev..  flux("TuTs1rev") =e= 0.002*concentration("EFTu_GDP");
flux_TuTs2..  flux("TuTs2") =e= 10*concentration("EFTu")*concentration("EFTs");
flux_TuTs2rev..  flux("TuTs2rev") =e= 0.03*concentration("EFTu_EFTs");
flux_TuTs3..  flux("TuTs3") =e= 60*concentration("EFTu_GDP")*concentration("EFTs");
flux_TuTs3rev..  flux("TuTs3rev") =e= 350*concentration("EFTu_GDP_EFTs");
flux_TuTs4..  flux("TuTs4") =e= 14*concentration("EFTu_EFTs")*concentration("GDP");
flux_TuTs4rev..  flux("TuTs4rev") =e= 125*concentration("EFTu_GDP_EFTs");
flux_TuTs5..  flux("TuTs5") =e= 0.5*concentration("EFTu")*concentration("GTP");
flux_TuTs5rev..  flux("TuTs5rev") =e= 0.03*concentration("EFTu_GTP");
flux_TuTs6..  flux("TuTs6") =e= 30*concentration("EFTu_GTP")*concentration("EFTs");
flux_TuTs6rev..  flux("TuTs6rev") =e= 60*concentration("EFTu_GTP_EFTs");
flux_TuTs7..  flux("TuTs7") =e= 6*concentration("EFTu_EFTs")*concentration("GTP");
flux_TuTs7rev..  flux("TuTs7rev") =e= 85*concentration("EFTu_GTP_EFTs");
flux_EFTu_Ala1B_Ass..  flux("EFTu_Ala1B_Ass") =e= 1*concentration("EFTu_GTP")*concentration("Ala1B_tRNA");
flux_EFTu_Ala1B_Diss..  flux("EFTu_Ala1B_Diss") =e= 0.0024*concentration("EFTu_GTP_Ala1B_tRNA");
flux_EFTu_Ala2_Ass..  flux("EFTu_Ala2_Ass") =e= 1*concentration("EFTu_GTP")*concentration("Ala2_tRNA");
flux_EFTu_Ala2_Diss..  flux("EFTu_Ala2_Diss") =e= 0.0024*concentration("EFTu_GTP_Ala2_tRNA");
flux_EFTu_Arg2_Ass..  flux("EFTu_Arg2_Ass") =e= 1.55*concentration("EFTu_GTP")*concentration("Arg2_tRNA");
flux_EFTu_Arg2_Diss..  flux("EFTu_Arg2_Diss") =e= 0.0031*concentration("EFTu_GTP_Arg2_tRNA");
flux_EFTu_Arg3_Ass..  flux("EFTu_Arg3_Ass") =e= 1.55*concentration("EFTu_GTP")*concentration("Arg3_tRNA");
flux_EFTu_Arg3_Diss..  flux("EFTu_Arg3_Diss") =e= 0.0031*concentration("EFTu_GTP_Arg3_tRNA");
flux_EFTu_Arg4_Ass..  flux("EFTu_Arg4_Ass") =e= 1.55*concentration("EFTu_GTP")*concentration("Arg4_tRNA");
flux_EFTu_Arg4_Diss..  flux("EFTu_Arg4_Diss") =e= 0.0031*concentration("EFTu_GTP_Arg4_tRNA");
flux_EFTu_Arg5_Ass..  flux("EFTu_Arg5_Ass") =e= 1.55*concentration("EFTu_GTP")*concentration("Arg5_tRNA");
flux_EFTu_Arg5_Diss..  flux("EFTu_Arg5_Diss") =e= 0.0031*concentration("EFTu_GTP_Arg5_tRNA");
flux_EFTu_Asn_Ass..  flux("EFTu_Asn_Ass") =e= 1.4*concentration("EFTu_GTP")*concentration("Asn_tRNA");
flux_EFTu_Asn_Diss..  flux("EFTu_Asn_Diss") =e= 0.0011*concentration("EFTu_GTP_Asn_tRNA");
flux_EFTu_Asp1_Ass..  flux("EFTu_Asp1_Ass") =e= 0.95*concentration("EFTu_GTP")*concentration("Asp1_tRNA");
flux_EFTu_Asp1_Diss..  flux("EFTu_Asp1_Diss") =e= 0.0022*concentration("EFTu_GTP_Asp1_tRNA");
flux_EFTu_Cys_Ass..  flux("EFTu_Cys_Ass") =e= 1.7*concentration("EFTu_GTP")*concentration("Cys_tRNA");
flux_EFTu_Cys_Diss..  flux("EFTu_Cys_Diss") =e= 0.0018*concentration("EFTu_GTP_Cys_tRNA");
flux_EFTu_Gln1_Ass..  flux("EFTu_Gln1_Ass") =e= 1.7*concentration("EFTu_GTP")*concentration("Gln1_tRNA");
flux_EFTu_Gln1_Diss..  flux("EFTu_Gln1_Diss") =e= 0.0009*concentration("EFTu_GTP_Gln1_tRNA");
flux_EFTu_Gln2_Ass..  flux("EFTu_Gln2_Ass") =e= 1.7*concentration("EFTu_GTP")*concentration("Gln2_tRNA");
flux_EFTu_Gln2_Diss..  flux("EFTu_Gln2_Diss") =e= 0.0009*concentration("EFTu_GTP_Gln2_tRNA");
flux_EFTu_Glu2_Ass..  flux("EFTu_Glu2_Ass") =e= 0.57*concentration("EFTu_GTP")*concentration("Glu2_tRNA");
flux_EFTu_Glu2_Diss..  flux("EFTu_Glu2_Diss") =e= 0.0019*concentration("EFTu_GTP_Glu2_tRNA");
flux_EFTu_Gly1_Ass..  flux("EFTu_Gly1_Ass") =e= 1.65*concentration("EFTu_GTP")*concentration("Gly1_tRNA");
flux_EFTu_Gly1_Diss..  flux("EFTu_Gly1_Diss") =e= 0.0015*concentration("EFTu_GTP_Gly1_tRNA");
flux_EFTu_Gly2_Ass..  flux("EFTu_Gly2_Ass") =e= 1.65*concentration("EFTu_GTP")*concentration("Gly2_tRNA");
flux_EFTu_Gly2_Diss..  flux("EFTu_Gly2_Diss") =e= 0.0015*concentration("EFTu_GTP_Gly2_tRNA");
flux_EFTu_Gly3_Ass..  flux("EFTu_Gly3_Ass") =e= 1.65*concentration("EFTu_GTP")*concentration("Gly3_tRNA");
flux_EFTu_Gly3_Diss..  flux("EFTu_Gly3_Diss") =e= 0.0015*concentration("EFTu_GTP_Gly3_tRNA");
flux_EFTu_His_Ass..  flux("EFTu_His_Ass") =e= 2.5*concentration("EFTu_GTP")*concentration("His_tRNA");
flux_EFTu_His_Diss..  flux("EFTu_His_Diss") =e= 0.003*concentration("EFTu_GTP_His_tRNA");
flux_EFTu_Ile1_Ass..  flux("EFTu_Ile1_Ass") =e= 0.64*concentration("EFTu_GTP")*concentration("Ile1_tRNA");
flux_EFTu_Ile1_Diss..  flux("EFTu_Ile1_Diss") =e= 0.0013*concentration("EFTu_GTP_Ile1_tRNA");
flux_EFTu_Ile2_Ass..  flux("EFTu_Ile2_Ass") =e= 0.64*concentration("EFTu_GTP")*concentration("Ile2_tRNA");
flux_EFTu_Ile2_Diss..  flux("EFTu_Ile2_Diss") =e= 0.0013*concentration("EFTu_GTP_Ile2_tRNA");
flux_EFTu_Leu1_Ass..  flux("EFTu_Leu1_Ass") =e= 0.5175*concentration("EFTu_GTP")*concentration("Leu1_tRNA");
flux_EFTu_Leu1_Diss..  flux("EFTu_Leu1_Diss") =e= 0.0019*concentration("EFTu_GTP_Leu1_tRNA");
flux_EFTu_Leu3_Ass..  flux("EFTu_Leu3_Ass") =e= 0.5175*concentration("EFTu_GTP")*concentration("Leu3_tRNA");
flux_EFTu_Leu3_Diss..  flux("EFTu_Leu3_Diss") =e= 0.0019*concentration("EFTu_GTP_Leu3_tRNA");
flux_EFTu_Leu2_Ass..  flux("EFTu_Leu2_Ass") =e= 0.5175*concentration("EFTu_GTP")*concentration("Leu2_tRNA");
flux_EFTu_Leu2_Diss..  flux("EFTu_Leu2_Diss") =e= 0.0019*concentration("EFTu_GTP_Leu2_tRNA");
flux_EFTu_Leu4_Ass..  flux("EFTu_Leu4_Ass") =e= 0.5175*concentration("EFTu_GTP")*concentration("Leu4_tRNA");
flux_EFTu_Leu4_Diss..  flux("EFTu_Leu4_Diss") =e= 0.0019*concentration("EFTu_GTP_Leu4_tRNA");
flux_EFTu_Leu5_Ass..  flux("EFTu_Leu5_Ass") =e= 0.5175*concentration("EFTu_GTP")*concentration("Leu5_tRNA");
flux_EFTu_Leu5_Diss..  flux("EFTu_Leu5_Diss") =e= 0.0019*concentration("EFTu_GTP_Leu5_tRNA");
flux_EFTu_Lys_Ass..  flux("EFTu_Lys_Ass") =e= 0.745*concentration("EFTu_GTP")*concentration("Lys_tRNA");
flux_EFTu_Lys_Diss..  flux("EFTu_Lys_Diss") =e= 0.0029*concentration("EFTu_GTP_Lys_tRNA");
flux_EFTu_Met_Ass..  flux("EFTu_Met_Ass") =e= 1.8*concentration("EFTu_GTP")*concentration("Met_tRNA");
flux_EFTu_Met_Diss..  flux("EFTu_Met_Diss") =e= 0.0016*concentration("EFTu_GTP_Met_tRNA");
flux_EFTu_Phe_Ass..  flux("EFTu_Phe_Ass") =e= 1.5*concentration("EFTu_GTP")*concentration("Phe_tRNA");
flux_EFTu_Phe_Diss..  flux("EFTu_Phe_Diss") =e= 0.0017*concentration("EFTu_GTP_Phe_tRNA");
flux_EFTu_Pro1_Ass..  flux("EFTu_Pro1_Ass") =e= 1.2*concentration("EFTu_GTP")*concentration("Pro1_tRNA");
flux_EFTu_Pro1_Diss..  flux("EFTu_Pro1_Diss") =e= 0.0012*concentration("EFTu_GTP_Pro1_tRNA");
flux_EFTu_Pro3_Ass..  flux("EFTu_Pro3_Ass") =e= 1.2*concentration("EFTu_GTP")*concentration("Pro3_tRNA");
flux_EFTu_Pro3_Diss..  flux("EFTu_Pro3_Diss") =e= 0.0012*concentration("EFTu_GTP_Pro3_tRNA");
flux_EFTu_Pro2_Ass..  flux("EFTu_Pro2_Ass") =e= 1.2*concentration("EFTu_GTP")*concentration("Pro2_tRNA");
flux_EFTu_Pro2_Diss..  flux("EFTu_Pro2_Diss") =e= 0.0012*concentration("EFTu_GTP_Pro2_tRNA");
flux_EFTu_Ser1_Ass..  flux("EFTu_Ser1_Ass") =e= 1.5*concentration("EFTu_GTP")*concentration("Ser1_tRNA");
flux_EFTu_Ser1_Diss..  flux("EFTu_Ser1_Diss") =e= 0.002*concentration("EFTu_GTP_Ser1_tRNA");
flux_EFTu_Ser2_Ass..  flux("EFTu_Ser2_Ass") =e= 1.5*concentration("EFTu_GTP")*concentration("Ser2_tRNA");
flux_EFTu_Ser2_Diss..  flux("EFTu_Ser2_Diss") =e= 0.002*concentration("EFTu_GTP_Ser2_tRNA");
flux_EFTu_Ser5_Ass..  flux("EFTu_Ser5_Ass") =e= 1.5*concentration("EFTu_GTP")*concentration("Ser5_tRNA");
flux_EFTu_Ser5_Diss..  flux("EFTu_Ser5_Diss") =e= 0.002*concentration("EFTu_GTP_Ser5_tRNA");
flux_EFTu_Ser3_Ass..  flux("EFTu_Ser3_Ass") =e= 1.5*concentration("EFTu_GTP")*concentration("Ser3_tRNA");
flux_EFTu_Ser3_Diss..  flux("EFTu_Ser3_Diss") =e= 0.002*concentration("EFTu_GTP_Ser3_tRNA");
flux_EFTu_Thr13_Ass..  flux("EFTu_Thr13_Ass") =e= 0.84*concentration("EFTu_GTP")*concentration("Thr13_tRNA");
flux_EFTu_Thr13_Diss..  flux("EFTu_Thr13_Diss") =e= 0.0011*concentration("EFTu_GTP_Thr13_tRNA");
flux_EFTu_Thr4_Ass..  flux("EFTu_Thr4_Ass") =e= 0.84*concentration("EFTu_GTP")*concentration("Thr4_tRNA");
flux_EFTu_Thr4_Diss..  flux("EFTu_Thr4_Diss") =e= 0.0011*concentration("EFTu_GTP_Thr4_tRNA");
flux_EFTu_Thr2_Ass..  flux("EFTu_Thr2_Ass") =e= 0.84*concentration("EFTu_GTP")*concentration("Thr2_tRNA");
flux_EFTu_Thr2_Diss..  flux("EFTu_Thr2_Diss") =e= 0.0011*concentration("EFTu_GTP_Thr2_tRNA");
flux_EFTu_Trp_Ass..  flux("EFTu_Trp_Ass") =e= 1.5*concentration("EFTu_GTP")*concentration("Trp_tRNA");
flux_EFTu_Trp_Diss..  flux("EFTu_Trp_Diss") =e= 0.0012*concentration("EFTu_GTP_Trp_tRNA");
flux_EFTu_Tyr12_Ass..  flux("EFTu_Tyr12_Ass") =e= 1.5*concentration("EFTu_GTP")*concentration("Tyr12_tRNA");
flux_EFTu_Tyr12_Diss..  flux("EFTu_Tyr12_Diss") =e= 0.002*concentration("EFTu_GTP_Tyr12_tRNA");
flux_EFTu_Val1_Ass..  flux("EFTu_Val1_Ass") =e= 0.69*concentration("EFTu_GTP")*concentration("Val1_tRNA");
flux_EFTu_Val1_Diss..  flux("EFTu_Val1_Diss") =e= 0.0049*concentration("EFTu_GTP_Val1_tRNA");
flux_EFTu_Val2_Ass..  flux("EFTu_Val2_Ass") =e= 0.69*concentration("EFTu_GTP")*concentration("Val2_tRNA");
flux_EFTu_Val2_Diss..  flux("EFTu_Val2_Diss") =e= 0.0049*concentration("EFTu_GTP_Val2_tRNA");
flux_Transaltion_initiation..  flux("Transaltion_initiation") =e= 1.33*concentration("mRNA")*concentration("Ribo_free")/(8.5+concentration("Ribo_free"));
flux_Ala1B_GCA_elg..  flux("Ala1B_GCA_elg") =e= kcat_elg*concentration("Ribo_GCA")*concentration("EFTu_GTP_Ala1B_tRNA")/(km_elg+concentration("EFTu_GTP_Ala1B_tRNA"));
flux_Ala1B_GCG_elg..  flux("Ala1B_GCG_elg") =e= kcat_elg*concentration("Ribo_GCG")*concentration("EFTu_GTP_Ala1B_tRNA")/(km_elg+concentration("EFTu_GTP_Ala1B_tRNA"));
flux_Ala1B_GCU_elg..  flux("Ala1B_GCU_elg") =e= kcat_elg*concentration("Ribo_GCU")*concentration("EFTu_GTP_Ala1B_tRNA")/(km_elg+concentration("EFTu_GTP_Ala1B_tRNA"));
flux_Ala2_GCC_elg..  flux("Ala2_GCC_elg") =e= kcat_elg*concentration("Ribo_GCC")*concentration("EFTu_GTP_Ala2_tRNA")/(km_elg+concentration("EFTu_GTP_Ala2_tRNA"));
flux_Arg2_CGC_elg..  flux("Arg2_CGC_elg") =e= kcat_elg*concentration("Ribo_CGC")*concentration("EFTu_GTP_Arg2_tRNA")/(km_elg+concentration("EFTu_GTP_Arg2_tRNA"));
flux_Arg2_CGU_elg..  flux("Arg2_CGU_elg") =e= kcat_elg*concentration("Ribo_CGU")*concentration("EFTu_GTP_Arg2_tRNA")/(km_elg+concentration("EFTu_GTP_Arg2_tRNA"));
flux_Arg2_CGA_elg..  flux("Arg2_CGA_elg") =e= kcat_elg*concentration("Ribo_CGA")*concentration("EFTu_GTP_Arg2_tRNA")/(km_elg+concentration("EFTu_GTP_Arg2_tRNA"));
flux_Arg3_CGG_elg..  flux("Arg3_CGG_elg") =e= kcat_elg*concentration("Ribo_CGG")*concentration("EFTu_GTP_Arg3_tRNA")/(km_elg+concentration("EFTu_GTP_Arg3_tRNA"));
flux_Arg4_AGA_elg..  flux("Arg4_AGA_elg") =e= kcat_elg*concentration("Ribo_AGA")*concentration("EFTu_GTP_Arg4_tRNA")/(km_elg+concentration("EFTu_GTP_Arg4_tRNA"));
flux_Arg5_AGG_elg..  flux("Arg5_AGG_elg") =e= kcat_elg*concentration("Ribo_AGG")*concentration("EFTu_GTP_Arg5_tRNA")/(km_elg+concentration("EFTu_GTP_Arg5_tRNA"));
flux_Asn_AAC_elg..  flux("Asn_AAC_elg") =e= kcat_elg*concentration("Ribo_AAC")*concentration("EFTu_GTP_Asn_tRNA")/(km_elg+concentration("EFTu_GTP_Asn_tRNA"));
flux_Asn_AAU_elg..  flux("Asn_AAU_elg") =e= kcat_elg*concentration("Ribo_AAU")*concentration("EFTu_GTP_Asn_tRNA")/(km_elg+concentration("EFTu_GTP_Asn_tRNA"));
flux_Asp1_GAC_elg..  flux("Asp1_GAC_elg") =e= kcat_elg*concentration("Ribo_GAC")*concentration("EFTu_GTP_Asp1_tRNA")/(km_elg+concentration("EFTu_GTP_Asp1_tRNA"));
flux_Asp1_GAU_elg..  flux("Asp1_GAU_elg") =e= kcat_elg*concentration("Ribo_GAU")*concentration("EFTu_GTP_Asp1_tRNA")/(km_elg+concentration("EFTu_GTP_Asp1_tRNA"));
flux_Cys_UGC_elg..  flux("Cys_UGC_elg") =e= kcat_elg*concentration("Ribo_UGC")*concentration("EFTu_GTP_Cys_tRNA")/(km_elg+concentration("EFTu_GTP_Cys_tRNA"));
flux_Cys_UGU_elg..  flux("Cys_UGU_elg") =e= kcat_elg*concentration("Ribo_UGU")*concentration("EFTu_GTP_Cys_tRNA")/(km_elg+concentration("EFTu_GTP_Cys_tRNA"));
flux_Gln1_CAA_elg..  flux("Gln1_CAA_elg") =e= kcat_elg*concentration("Ribo_CAA")*concentration("EFTu_GTP_Gln1_tRNA")/(km_elg+concentration("EFTu_GTP_Gln1_tRNA"));
flux_Gln2_CAG_elg..  flux("Gln2_CAG_elg") =e= kcat_elg*concentration("Ribo_CAG")*concentration("EFTu_GTP_Gln2_tRNA")/(km_elg+concentration("EFTu_GTP_Gln2_tRNA"));
flux_Glu2_GAG_elg..  flux("Glu2_GAG_elg") =e= kcat_elg*concentration("Ribo_GAG")*concentration("EFTu_GTP_Glu2_tRNA")/(km_elg+concentration("EFTu_GTP_Glu2_tRNA"));
flux_Glu2_GAA_elg..  flux("Glu2_GAA_elg") =e= kcat_elg*concentration("Ribo_GAA")*concentration("EFTu_GTP_Glu2_tRNA")/(km_elg+concentration("EFTu_GTP_Glu2_tRNA"));
flux_Gly2_GGA_elg..  flux("Gly2_GGA_elg") =e= kcat_elg*concentration("Ribo_GGA")*concentration("EFTu_GTP_Gly2_tRNA")/(km_elg+concentration("EFTu_GTP_Gly2_tRNA"));
flux_Gly3_GGU_elg..  flux("Gly3_GGU_elg") =e= kcat_elg*concentration("Ribo_GGU")*concentration("EFTu_GTP_Gly3_tRNA")/(km_elg+concentration("EFTu_GTP_Gly3_tRNA"));
flux_Gly3_GGC_elg..  flux("Gly3_GGC_elg") =e= kcat_elg*concentration("Ribo_GGC")*concentration("EFTu_GTP_Gly3_tRNA")/(km_elg+concentration("EFTu_GTP_Gly3_tRNA"));
flux_His_CAC_elg..  flux("His_CAC_elg") =e= kcat_elg*concentration("Ribo_CAC")*concentration("EFTu_GTP_His_tRNA")/(km_elg+concentration("EFTu_GTP_His_tRNA"));
flux_His_CAU_elg..  flux("His_CAU_elg") =e= kcat_elg*concentration("Ribo_CAU")*concentration("EFTu_GTP_His_tRNA")/(km_elg+concentration("EFTu_GTP_His_tRNA"));
flux_Ile1_AUC_elg..  flux("Ile1_AUC_elg") =e= kcat_elg*concentration("Ribo_AUC")*concentration("EFTu_GTP_Ile1_tRNA")/(km_elg+concentration("EFTu_GTP_Ile1_tRNA"));
flux_Ile1_AUU_elg..  flux("Ile1_AUU_elg") =e= kcat_elg*concentration("Ribo_AUU")*concentration("EFTu_GTP_Ile1_tRNA")/(km_elg+concentration("EFTu_GTP_Ile1_tRNA"));
flux_Ile2_AUA_elg..  flux("Ile2_AUA_elg") =e= kcat_elg*concentration("Ribo_AUA")*concentration("EFTu_GTP_Ile2_tRNA")/(km_elg+concentration("EFTu_GTP_Ile2_tRNA"));
flux_Leu2_CUU_elg..  flux("Leu2_CUU_elg") =e= kcat_elg*concentration("Ribo_CUU")*concentration("EFTu_GTP_Leu2_tRNA")/(km_elg+concentration("EFTu_GTP_Leu2_tRNA"));
flux_Leu2_CUC_elg..  flux("Leu2_CUC_elg") =e= kcat_elg*concentration("Ribo_CUC")*concentration("EFTu_GTP_Leu2_tRNA")/(km_elg+concentration("EFTu_GTP_Leu2_tRNA"));
flux_Leu3_CUA_elg..  flux("Leu3_CUA_elg") =e= kcat_elg*concentration("Ribo_CUA")*concentration("EFTu_GTP_Leu3_tRNA")/(km_elg+concentration("EFTu_GTP_Leu3_tRNA"));
flux_Leu5_UUA_elg..  flux("Leu5_UUA_elg") =e= kcat_elg*concentration("Ribo_UUA")*concentration("EFTu_GTP_Leu5_tRNA")/(km_elg+concentration("EFTu_GTP_Leu5_tRNA"));
flux_Lys_AAG_elg..  flux("Lys_AAG_elg") =e= kcat_elg*concentration("Ribo_AAG")*concentration("EFTu_GTP_Lys_tRNA")/(km_elg+concentration("EFTu_GTP_Lys_tRNA"));
flux_Lys_AAA_elg..  flux("Lys_AAA_elg") =e= kcat_elg*concentration("Ribo_AAA")*concentration("EFTu_GTP_Lys_tRNA")/(km_elg+concentration("EFTu_GTP_Lys_tRNA"));
flux_Met_AUG_elg..  flux("Met_AUG_elg") =e= kcat_elg*concentration("Ribo_AUG")*concentration("EFTu_GTP_Met_tRNA")/(km_elg+concentration("EFTu_GTP_Met_tRNA"));
flux_Phe_UUU_elg..  flux("Phe_UUU_elg") =e= kcat_elg*concentration("Ribo_UUU")*concentration("EFTu_GTP_Phe_tRNA")/(km_elg+concentration("EFTu_GTP_Phe_tRNA"));
flux_Phe_UUC_elg..  flux("Phe_UUC_elg") =e= kcat_elg*concentration("Ribo_UUC")*concentration("EFTu_GTP_Phe_tRNA")/(km_elg+concentration("EFTu_GTP_Phe_tRNA"));
flux_Pro2_CCC_elg..  flux("Pro2_CCC_elg") =e= kcat_elg*concentration("Ribo_CCC")*concentration("EFTu_GTP_Pro2_tRNA")/(km_elg+concentration("EFTu_GTP_Pro2_tRNA"));
flux_Pro3_CCA_elg..  flux("Pro3_CCA_elg") =e= kcat_elg*concentration("Ribo_CCA")*concentration("EFTu_GTP_Pro3_tRNA")/(km_elg+concentration("EFTu_GTP_Pro3_tRNA"));
flux_Ser1_UCA_elg..  flux("Ser1_UCA_elg") =e= kcat_elg*concentration("Ribo_UCA")*concentration("EFTu_GTP_Ser1_tRNA")/(km_elg+concentration("EFTu_GTP_Ser1_tRNA"));
flux_Ser3_AGU_elg..  flux("Ser3_AGU_elg") =e= kcat_elg*concentration("Ribo_AGU")*concentration("EFTu_GTP_Ser3_tRNA")/(km_elg+concentration("EFTu_GTP_Ser3_tRNA"));
flux_Ser3_AGC_elg..  flux("Ser3_AGC_elg") =e= kcat_elg*concentration("Ribo_AGC")*concentration("EFTu_GTP_Ser3_tRNA")/(km_elg+concentration("EFTu_GTP_Ser3_tRNA"));
flux_Ser5_UCC_elg..  flux("Ser5_UCC_elg") =e= kcat_elg*concentration("Ribo_UCC")*concentration("EFTu_GTP_Ser5_tRNA")/(km_elg+concentration("EFTu_GTP_Ser5_tRNA"));
flux_Thr13_ACC_elg..  flux("Thr13_ACC_elg") =e= kcat_elg*concentration("Ribo_ACC")*concentration("EFTu_GTP_Thr13_tRNA")/(km_elg+concentration("EFTu_GTP_Thr13_tRNA"));
flux_Thr4_ACA_elg..  flux("Thr4_ACA_elg") =e= kcat_elg*concentration("Ribo_ACA")*concentration("EFTu_GTP_Thr4_tRNA")/(km_elg+concentration("EFTu_GTP_Thr4_tRNA"));
flux_Trp_UGG_elg..  flux("Trp_UGG_elg") =e= kcat_elg*concentration("Ribo_UGG")*concentration("EFTu_GTP_Trp_tRNA")/(km_elg+concentration("EFTu_GTP_Trp_tRNA"));
flux_Tyr12_UAU_elg..  flux("Tyr12_UAU_elg") =e= kcat_elg*concentration("Ribo_UAU")*concentration("EFTu_GTP_Tyr12_tRNA")/(km_elg+concentration("EFTu_GTP_Tyr12_tRNA"));
flux_Tyr12_UAC_elg..  flux("Tyr12_UAC_elg") =e= kcat_elg*concentration("Ribo_UAC")*concentration("EFTu_GTP_Tyr12_tRNA")/(km_elg+concentration("EFTu_GTP_Tyr12_tRNA"));
flux_Val1_GUG_elg..  flux("Val1_GUG_elg") =e= kcat_elg*concentration("Ribo_GUG")*concentration("EFTu_GTP_Val1_tRNA")/(km_elg+concentration("EFTu_GTP_Val1_tRNA"));
flux_Val1_GUA_elg..  flux("Val1_GUA_elg") =e= kcat_elg*concentration("Ribo_GUA")*concentration("EFTu_GTP_Val1_tRNA")/(km_elg+concentration("EFTu_GTP_Val1_tRNA"));
flux_Val2_GUC_elg..  flux("Val2_GUC_elg") =e= kcat_elg*concentration("Ribo_GUC")*concentration("EFTu_GTP_Val2_tRNA")/(km_elg+concentration("EFTu_GTP_Val2_tRNA"));
flux_Gly1_GGG_elg..  flux("Gly1_GGG_elg") =e= kcat_elg*concentration("Ribo_GGG")*concentration("EFTu_GTP_Gly1_tRNA")/(km_elg+concentration("EFTu_GTP_Gly1_tRNA")+concentration("EFTu_GTP_Gly2_tRNA"));
flux_Gly2_GGG_elg..  flux("Gly2_GGG_elg") =e= kcat_elg*concentration("Ribo_GGG")*concentration("EFTu_GTP_Gly2_tRNA")/(km_elg+concentration("EFTu_GTP_Gly2_tRNA")+concentration("EFTu_GTP_Gly1_tRNA"));
flux_Leu1_CUG_elg..  flux("Leu1_CUG_elg") =e= kcat_elg*concentration("Ribo_CUG")*concentration("EFTu_GTP_Leu1_tRNA")/(km_elg+concentration("EFTu_GTP_Leu1_tRNA")+concentration("EFTu_GTP_Leu3_tRNA"));
flux_Leu3_CUG_elg..  flux("Leu3_CUG_elg") =e= kcat_elg*concentration("Ribo_CUG")*concentration("EFTu_GTP_Leu3_tRNA")/(km_elg+concentration("EFTu_GTP_Leu3_tRNA")+concentration("EFTu_GTP_Leu1_tRNA"));
flux_Leu4_UUG_elg..  flux("Leu4_UUG_elg") =e= kcat_elg*concentration("Ribo_UUG")*concentration("EFTu_GTP_Leu4_tRNA")/(km_elg+concentration("EFTu_GTP_Leu4_tRNA")+concentration("EFTu_GTP_Leu5_tRNA"));
flux_Leu5_UUG_elg..  flux("Leu5_UUG_elg") =e= kcat_elg*concentration("Ribo_UUG")*concentration("EFTu_GTP_Leu5_tRNA")/(km_elg+concentration("EFTu_GTP_Leu5_tRNA")+concentration("EFTu_GTP_Leu4_tRNA"));
flux_Pro1_CCG_elg..  flux("Pro1_CCG_elg") =e= kcat_elg*concentration("Ribo_CCG")*concentration("EFTu_GTP_Pro1_tRNA")/(km_elg+concentration("EFTu_GTP_Pro1_tRNA")+concentration("EFTu_GTP_Pro3_tRNA"));
flux_Pro3_CCG_elg..  flux("Pro3_CCG_elg") =e= kcat_elg*concentration("Ribo_CCG")*concentration("EFTu_GTP_Pro3_tRNA")/(km_elg+concentration("EFTu_GTP_Pro3_tRNA")+concentration("EFTu_GTP_Pro1_tRNA"));
flux_Pro2_CCU_elg..  flux("Pro2_CCU_elg") =e= kcat_elg*concentration("Ribo_CCU")*concentration("EFTu_GTP_Pro2_tRNA")/(km_elg+concentration("EFTu_GTP_Pro2_tRNA")+concentration("EFTu_GTP_Pro3_tRNA"));
flux_Pro3_CCU_elg..  flux("Pro3_CCU_elg") =e= kcat_elg*concentration("Ribo_CCU")*concentration("EFTu_GTP_Pro3_tRNA")/(km_elg+concentration("EFTu_GTP_Pro3_tRNA")+concentration("EFTu_GTP_Pro2_tRNA"));
flux_Ser1_UCG_elg..  flux("Ser1_UCG_elg") =e= kcat_elg*concentration("Ribo_UCG")*concentration("EFTu_GTP_Ser1_tRNA")/(km_elg+concentration("EFTu_GTP_Ser1_tRNA")+concentration("EFTu_GTP_Ser2_tRNA"));
flux_Ser2_UCG_elg..  flux("Ser2_UCG_elg") =e= kcat_elg*concentration("Ribo_UCG")*concentration("EFTu_GTP_Ser2_tRNA")/(km_elg+concentration("EFTu_GTP_Ser2_tRNA")+concentration("EFTu_GTP_Ser1_tRNA"));
flux_Ser1_UCU_elg..  flux("Ser1_UCU_elg") =e= kcat_elg*concentration("Ribo_UCU")*concentration("EFTu_GTP_Ser1_tRNA")/(km_elg+concentration("EFTu_GTP_Ser1_tRNA")+concentration("EFTu_GTP_Ser5_tRNA"));
flux_Ser5_UCU_elg..  flux("Ser5_UCU_elg") =e= kcat_elg*concentration("Ribo_UCU")*concentration("EFTu_GTP_Ser5_tRNA")/(km_elg+concentration("EFTu_GTP_Ser5_tRNA")+concentration("EFTu_GTP_Ser1_tRNA"));
flux_Thr13_ACU_elg..  flux("Thr13_ACU_elg") =e= kcat_elg*concentration("Ribo_ACU")*concentration("EFTu_GTP_Thr13_tRNA")/(km_elg+concentration("EFTu_GTP_Thr13_tRNA")+concentration("EFTu_GTP_Thr4_tRNA"));
flux_Thr4_ACU_elg..  flux("Thr4_ACU_elg") =e= kcat_elg*concentration("Ribo_ACU")*concentration("EFTu_GTP_Thr4_tRNA")/(km_elg+concentration("EFTu_GTP_Thr4_tRNA")+concentration("EFTu_GTP_Thr13_tRNA"));
flux_Thr2_ACG_elg..  flux("Thr2_ACG_elg") =e= kcat_elg*concentration("Ribo_ACG")*concentration("EFTu_GTP_Thr2_tRNA")/(km_elg+concentration("EFTu_GTP_Thr2_tRNA")+concentration("EFTu_GTP_Thr4_tRNA"));
flux_Thr4_ACG_elg..  flux("Thr4_ACG_elg") =e= kcat_elg*concentration("Ribo_ACG")*concentration("EFTu_GTP_Thr4_tRNA")/(km_elg+concentration("EFTu_GTP_Thr4_tRNA")+concentration("EFTu_GTP_Thr2_tRNA"));
flux_Val1_GUU_elg..  flux("Val1_GUU_elg") =e= kcat_elg*concentration("Ribo_GUU")*concentration("EFTu_GTP_Val1_tRNA")/(km_elg+concentration("EFTu_GTP_Val1_tRNA")+concentration("EFTu_GTP_Val2_tRNA"));
flux_Val2_GUU_elg..  flux("Val2_GUU_elg") =e= kcat_elg*concentration("Ribo_GUU")*concentration("EFTu_GTP_Val2_tRNA")/(km_elg+concentration("EFTu_GTP_Val2_tRNA")+concentration("EFTu_GTP_Val1_tRNA"));

Synrate_GCA..  gr_h*(1/3600)*pcon*Freq("GCA")*plen =e= flux("Ala1B_GCA_elg");
Synrate_GCG..  gr_h*(1/3600)*pcon*Freq("GCG")*plen =e= flux("Ala1B_GCG_elg");
Synrate_GCU..  gr_h*(1/3600)*pcon*Freq("GCU")*plen =e= flux("Ala1B_GCU_elg");
Synrate_GCC..  gr_h*(1/3600)*pcon*Freq("GCC")*plen =e= flux("Ala2_GCC_elg");
Synrate_CGC..  gr_h*(1/3600)*pcon*Freq("CGC")*plen =e= flux("Arg2_CGC_elg");
Synrate_CGU..  gr_h*(1/3600)*pcon*Freq("CGU")*plen =e= flux("Arg2_CGU_elg");
Synrate_CGA..  gr_h*(1/3600)*pcon*Freq("CGA")*plen =e= flux("Arg2_CGA_elg");
Synrate_CGG..  gr_h*(1/3600)*pcon*Freq("CGG")*plen =e= flux("Arg3_CGG_elg");
Synrate_AGA..  gr_h*(1/3600)*pcon*Freq("AGA")*plen =e= flux("Arg4_AGA_elg");
Synrate_AGG..  gr_h*(1/3600)*pcon*Freq("AGG")*plen =e= flux("Arg5_AGG_elg");
Synrate_AAC..  gr_h*(1/3600)*pcon*Freq("AAC")*plen =e= flux("Asn_AAC_elg");
Synrate_AAU..  gr_h*(1/3600)*pcon*Freq("AAU")*plen =e= flux("Asn_AAU_elg");
Synrate_GAC..  gr_h*(1/3600)*pcon*Freq("GAC")*plen =e= flux("Asp1_GAC_elg");
Synrate_GAU..  gr_h*(1/3600)*pcon*Freq("GAU")*plen =e= flux("Asp1_GAU_elg");
Synrate_UGC..  gr_h*(1/3600)*pcon*Freq("UGC")*plen =e= flux("Cys_UGC_elg");
Synrate_UGU..  gr_h*(1/3600)*pcon*Freq("UGU")*plen =e= flux("Cys_UGU_elg");
Synrate_CAA..  gr_h*(1/3600)*pcon*Freq("CAA")*plen =e= flux("Gln1_CAA_elg");
Synrate_CAG..  gr_h*(1/3600)*pcon*Freq("CAG")*plen =e= flux("Gln2_CAG_elg");
Synrate_GAG..  gr_h*(1/3600)*pcon*Freq("GAG")*plen =e= flux("Glu2_GAG_elg");
Synrate_GAA..  gr_h*(1/3600)*pcon*Freq("GAA")*plen =e= flux("Glu2_GAA_elg");
Synrate_GGA..  gr_h*(1/3600)*pcon*Freq("GGA")*plen =e= flux("Gly2_GGA_elg");
Synrate_GGU..  gr_h*(1/3600)*pcon*Freq("GGU")*plen =e= flux("Gly3_GGU_elg");
Synrate_GGC..  gr_h*(1/3600)*pcon*Freq("GGC")*plen =e= flux("Gly3_GGC_elg");
Synrate_CAC..  gr_h*(1/3600)*pcon*Freq("CAC")*plen =e= flux("His_CAC_elg");
Synrate_CAU..  gr_h*(1/3600)*pcon*Freq("CAU")*plen =e= flux("His_CAU_elg");
Synrate_AUC..  gr_h*(1/3600)*pcon*Freq("AUC")*plen =e= flux("Ile1_AUC_elg");
Synrate_AUU..  gr_h*(1/3600)*pcon*Freq("AUU")*plen =e= flux("Ile1_AUU_elg");
Synrate_AUA..  gr_h*(1/3600)*pcon*Freq("AUA")*plen =e= flux("Ile2_AUA_elg");
Synrate_CUU..  gr_h*(1/3600)*pcon*Freq("CUU")*plen =e= flux("Leu2_CUU_elg");
Synrate_CUC..  gr_h*(1/3600)*pcon*Freq("CUC")*plen =e= flux("Leu2_CUC_elg");
Synrate_CUA..  gr_h*(1/3600)*pcon*Freq("CUA")*plen =e= flux("Leu3_CUA_elg");
Synrate_UUA..  gr_h*(1/3600)*pcon*Freq("UUA")*plen =e= flux("Leu5_UUA_elg");
Synrate_AAG..  gr_h*(1/3600)*pcon*Freq("AAG")*plen =e= flux("Lys_AAG_elg");
Synrate_AAA..  gr_h*(1/3600)*pcon*Freq("AAA")*plen =e= flux("Lys_AAA_elg");
Synrate_AUG..  gr_h*(1/3600)*pcon*Freq("AUG")*plen =e= flux("Met_AUG_elg");
Synrate_UUU..  gr_h*(1/3600)*pcon*Freq("UUU")*plen =e= flux("Phe_UUU_elg");
Synrate_UUC..  gr_h*(1/3600)*pcon*Freq("UUC")*plen =e= flux("Phe_UUC_elg");
Synrate_CCC..  gr_h*(1/3600)*pcon*Freq("CCC")*plen =e= flux("Pro2_CCC_elg");
Synrate_CCA..  gr_h*(1/3600)*pcon*Freq("CCA")*plen =e= flux("Pro3_CCA_elg");
Synrate_UCA..  gr_h*(1/3600)*pcon*Freq("UCA")*plen =e= flux("Ser1_UCA_elg");
Synrate_AGU..  gr_h*(1/3600)*pcon*Freq("AGU")*plen =e= flux("Ser3_AGU_elg");
Synrate_AGC..  gr_h*(1/3600)*pcon*Freq("AGC")*plen =e= flux("Ser3_AGC_elg");
Synrate_UCC..  gr_h*(1/3600)*pcon*Freq("UCC")*plen =e= flux("Ser5_UCC_elg");
Synrate_ACC..  gr_h*(1/3600)*pcon*Freq("ACC")*plen =e= flux("Thr13_ACC_elg");
Synrate_ACA..  gr_h*(1/3600)*pcon*Freq("ACA")*plen =e= flux("Thr4_ACA_elg");
Synrate_UGG..  gr_h*(1/3600)*pcon*Freq("UGG")*plen =e= flux("Trp_UGG_elg");
Synrate_UAU..  gr_h*(1/3600)*pcon*Freq("UAU")*plen =e= flux("Tyr12_UAU_elg");
Synrate_UAC..  gr_h*(1/3600)*pcon*Freq("UAC")*plen =e= flux("Tyr12_UAC_elg");
Synrate_GUG..  gr_h*(1/3600)*pcon*Freq("GUG")*plen =e= flux("Val1_GUG_elg");
Synrate_GUA..  gr_h*(1/3600)*pcon*Freq("GUA")*plen =e= flux("Val1_GUA_elg");
Synrate_GUC..  gr_h*(1/3600)*pcon*Freq("GUC")*plen =e= flux("Val2_GUC_elg");
Synrate_GGG..  gr_h*(1/3600)*pcon*Freq("GGG")*plen =e= flux("Gly1_GGG_elg")+flux("Gly2_GGG_elg");
Synrate_CUG..  gr_h*(1/3600)*pcon*Freq("CUG")*plen =e= flux("Leu1_CUG_elg")+flux("Leu3_CUG_elg");
Synrate_UUG..  gr_h*(1/3600)*pcon*Freq("UUG")*plen =e= flux("Leu4_UUG_elg")+flux("Leu5_UUG_elg");
Synrate_CCG..  gr_h*(1/3600)*pcon*Freq("CCG")*plen =e= flux("Pro1_CCG_elg")+flux("Pro3_CCG_elg");
Synrate_CCU..  gr_h*(1/3600)*pcon*Freq("CCU")*plen =e= flux("Pro2_CCU_elg")+flux("Pro3_CCU_elg");
Synrate_UCG..  gr_h*(1/3600)*pcon*Freq("UCG")*plen =e= flux("Ser1_UCG_elg")+flux("Ser2_UCG_elg");
Synrate_UCU..  gr_h*(1/3600)*pcon*Freq("UCU")*plen =e= flux("Ser1_UCU_elg")+flux("Ser5_UCU_elg");
Synrate_ACU..  gr_h*(1/3600)*pcon*Freq("ACU")*plen =e= flux("Thr13_ACU_elg")+flux("Thr4_ACU_elg");
Synrate_ACG..  gr_h*(1/3600)*pcon*Freq("ACG")*plen =e= flux("Thr2_ACG_elg")+flux("Thr4_ACG_elg");
Synrate_GUU..  gr_h*(1/3600)*pcon*Freq("GUU")*plen =e= flux("Val1_GUU_elg")+flux("Val2_GUU_elg");


totaribo_eq..  Sum(aRibo,concentration(aRibo)) =e= totaribo;
tottu_eq..  Sum(Tu,concentration(Tu)) =e= tottu;
totts_eq..  Sum(Ts,concentration(Ts)) =e= totts;
tottrna_eq..  Sum(ttRNA,concentration(ttRNA)) =e= tottrna;

cmpbals(Components)..  Sum(Reactions,Stom(Components,Reactions)*flux(Reactions)) -gr_h*(1/3600)*concentration(Components) =e= 0;
totdensity_eq..  Sum(Components,concentration(Components)*Mw(Components)) =e= totdensity;


MODEL tlmodel /ALL/;

Option NLP=BARON;
Option reslim=600;
Option decimals = 6;
*SOLVE tlmodel using nlp minimizing totdensity;
*display totaribo.l, tottu.l, totts.l, tottrna.l;

SOLVE tlmodel using nlp minimizing totdensity;
display totaribo.l, tottu.l, totts.l, tottrna.l;
