# Supplementary material for: The protein translation machinery is expressed for maximal efficiency in Escherichia coli
Source: Nat Commun. 2020 Oct 16;11:5260. doi: 10.1038/s41467-020-18948-x (PMC7568582; doi:10.1038/s41467-020-18948-x)
Supplement: Supplementary file 10 — Source Data [file 41467_2020_18948_MOESM10_ESM.xlsx]

## Sheet: Fig. 2
Figure 2
Component	Experiment	Prediction
Ribosome	11.3303	9.512
Ribosome_free	NA	0.592
Ribosome_active	8.36629	8.92
EF-Tu	152.923	142.66
EF-Ts	8.25551	9.362
mRNA	6.12931	4.835
Ala1B	6.85063	8.964
Ala2	1.26045	3.603
Arg2	9.35138	5.726
Arg3	1.3857	0.81
Arg4	1.65743	0.486
Arg5	0.842585	0.325
Asn	2.42547	5.32
Asp1	4.87919	7.172
Cys	3.14642	2.258
Gln1	1.59796	2.425
Gln2	1.83116	4.523
Glu2	9.49021	9.033
Gly12	4.35958	2.192
Gly3	9.0703	7.548
His	1.34308	3.414
Ile1	6.73311	7.844
Ile2	0.336655	0.764
Leu2	2.0124	2.957
Leu13	10.4666	8.675
Leu45	6.17431	2.824
Lys	3.97578	7.85
Met	1.47451	3.777
Phe	2.20139	4.909
Pro2	1.44715	1.08
Pro13	2.98216	5.265
Ser12	3.58084	2.711
Ser3	2.79876	2.97
Ser5	1.55133	3.147
Thr13	2.4934	5.529
Thr24	2.98844	3.18
Trp	1.88517	2.442
Tyr12	3.96746	4.283
Val1	7.55519	7.143
Val2	2.67021	3.609
Total tRNA	126.786	144.758

## Sheet: Fig. 3
Figure 3
Growth_condition	Growth rate (h-1)	Predicted (%)				Measured (%)
		Ribosome	Active ribosome	EF-Tu	EF-Ts	Ribosome	Active ribosome	EF-Tu	EF-Ts
Acetate	0.3	4.9916	4.6864	3.8608	0.181	6.62491	4.68743	5.45014	0.205723
Chemostat	0.12	2.4423	2.2572	2.3056	0.0885	5.82403	2.86428	4.51384	0.163916
Chemostat	0.2	3.6112	3.368	3.0609	0.1311	6.33988	3.91351	4.54659	0.177756
Chemostat	0.35	5.6673	5.3344	4.2329	0.2052	7.03573	5.19516	4.97705	0.188853
Chemostat	0.5	7.6173	7.2064	5.2447	0.2754	9.42052	7.54849	5.64458	0.236607
Fructose	0.65	9.5028	9.02	6.1538	0.343	12.3615	10.3811	6.61334	0.353426
Fumarate	0.42	6.5799	6.2086	4.7124	0.2382	8.92211	6.8884	6.28991	0.288277
Galactose	0.26	4.4411	4.1593	3.5479	0.1612	7.52277	5.09354	5.33038	0.221372
Glucose	0.58	8.6351	8.1837	5.7325	0.312	12.3163	10.147	7.46451	0.412996
Glucosamine	0.46	7.1405	6.7469	4.9949	0.2583	10.1067	7.96073	5.5684	0.354252
Glycerol	0.47	7.2234	6.8265	5.037	0.2614	10.4581	8.27496	6.07664	0.338157
Glycerol + AA	1.27	17.0564	16.3241	9.4291	0.6092	15.4311	14.0585	8.08791	0.555988
LB	1.9	24.1032	23.2121	11.5937	0.8507	20.8815	19.6022	8.68804	0.61141
Mannose	0.47	7.2153	6.819	5.0378	0.261	9.03064	7.14546	6.10769	0.263105
Pyruvate	0.4	6.3179	5.9574	4.5677	0.2291	8.20785	6.26554	6.28902	0.299885
Succinate	0.44	6.8343	6.4529	4.8405	0.2475	9.67835	7.55049	6.37554	0.281825
Xylose	0.55	8.2307	7.7944	5.534	0.2976	11.7167	9.56111	6.52415	0.363995
42°C glucose	0.66	9.6532	9.1645	6.2245	0.3483	12.1245	10.2068	7.05128	0.358792
Osmotic-stress glucose	0.55	8.2551	7.8166	5.5529	0.2983	11.2448	9.17598	6.45554	0.448277
pH6 glucose	0.63	9.2773	8.8008	6.0532	0.3347	11.2593	9.4076	5.51261	0.436735

## Sheet: Fig. 4
Figure 4
Growth rate (h-1)	Deactivated ribosome fraction
0.12	0.46787
0.2	0.33815
0.26	0.27705
0.3	0.24636
0.35	0.21552
0.4	0.19046
0.42	0.18176
0.44	0.17375
0.46	0.16638
0.47	0.16276
0.47	0.16277
0.5	0.15303
0.55	0.1382
0.55	0.1383
0.58	0.13069
0.63	0.11922
0.65	0.11525
0.66	0.11328
1.27	0.04809
1.9	0.02523

## Sheet: Fig. 5
Figure 5
Prediction data				Measured data for RNA/Protein		Measured data for ribosome activity
Condition	Growth rate (h-1)	Predicted RNA/Protein	Predicted ribosome activity (aa s-1)	Growth rate (h-1)	Measured RNA/Protein	Growth rate (h-1)	Measured ribosome activity (aa s-1)
Acetate	0.3	0.1215	13.3999	1.8	0.476	1.8	16.7
Chemostat	0.12	0.063	11.1297	1.57	0.431	1.28	16.3
Chemostat	0.2	0.0902	12.4337	1.28	0.364	1.12	16.1
Chemostat	0.35	0.1367	13.7408	1.17	0.33	0.98	15.9
Chemostat	0.5	0.18	14.5106	1.12	0.306	0.75	14.9
Fructose	0.65	0.2213	15.027	0.98	0.294	0.69	15
Fumarate	0.42	0.157	14.1542	0.99	0.268	0.69	14.7
Galactose	0.26	0.1091	13.0685	0.95	0.272	0.55	13.7
Glucose	0.58	0.2024	14.8182	0.92	0.253	0.5	13.1
42°C glucose	0.66	0.2246	15.0599	0.75	0.233	0.46	12.6
Glucosamine	0.46	0.1694	14.3614	0.72	0.216	0.41	13
Osmotic-stress glucose	0.55	0.1941	14.7099	0.7	0.225	0.34	12.4
pH6 glucose	0.63	0.2165	14.9723	0.69	0.227	0.38	12.4
Glycerol	0.47	0.1713	14.3875	0.69	0.217	0.33	12
Glycerol + AA	1.27	0.3837	16.2204	0.55	0.193	0.29	12.1
LB	1.9	0.5276	17.0976	0.5	0.184	0.2	11.6
Mannose	0.47	0.1711	14.3811	0.46	0.172	0.23	12.3
Pyruvate	0.4	0.1512	14.0624	0.41	0.172	0.13	10.7
Succinate	0.44	0.1627	14.262	0.34	0.152	0.035	9.4
Xylose	0.55	0.1935	14.7079	0.38	0.16	0	8.1
				0.33	0.152
				0.29	0.147
				0.2	0.13
				0.23	0.134
				0.13	0.118
				0.4	0.177
				0.57	0.23
				0.71	0.224
				1	0.287
				1.31	0.414
				1.58	0.466
				0.38	0.189
				0.6	0.224
				1.04	0.295
				1.46	0.421
				1.73	0.469
				0.42	0.2
				0.69	0.255
				1.04	0.331
				1.39	0.391
				1.73	0.471
				0	0.086
				0.035	0.097
